# Supplementary material for: Codon usage and protein length-dependent feedback from translation elongation regulates translation initiation and elongation speed
Source: Nucleic Acids Res. 2021 Aug 20;49(16):9404–23. doi: 10.1093/nar/gkab729 (PMC8450115; doi:10.1093/nar/gkab729)
Supplement: gkab729_Supplemental_Files [file gkab729_supplemental_files.zip]

Archive with 4 entries (4 files):
- supplemental revised figures.pdf
- Table S1 .xlsx
- Table S2.xlsx
- Table S3.xlsx
