# Supplementary material for: Codon usage and protein length-dependent feedback from translation elongation regulates translation initiation and elongation speed
Source: Nucleic Acids Res. 2021 Aug 20;49(16):9404–23. doi: 10.1093/nar/gkab729 (PMC8450115; doi:10.1093/nar/gkab729)
Supplement: gkab729_Supplemental_Files [file gkab729_supplemental_files.zip › Table S1 .xlsx]

## Sheet: Sheet1
The results of MS experiment
Gene	CBI	tAI	Protein length(#aa)	Log10(iBAQ WT-1)	Log10(iBAQ WT-2)
NCU00408	-0.081	0.196628	260	5.38728	5.96594
NCU02772	-0.042	0.186659	476	6.58322	6.72577
NCU01967	-0.022	0.200183	389	6.53837	6.33925
NCU01908	-0.006	0.192191	1069	5.18164	5.34932
NCU16402	-0.005	0.169155	161	6.79148	6.77314
NCU07405	0.003	0.213231	482	6.37612	6.3101
NCU11356	0.007	0.187801	338	7.86783	7.94723
NCU03089	0.007	0.20266	452	5.76024	6.44419
NCU07672	0.011	0.213135	222	5.94963	5.79931
NCU04663	0.014	0.197058	1183	5.29155	5.32129
NCU02819	0.014	0.197314	583	4.57704	6.95026
NCU06212	0.016	0.1769	262	6.37643	6.252
NCU04907	0.016	0.194684	376	7.87004	7.75421
NCU01910	0.016	0.197449	1951	5.61303	5.34504
NCU03336	0.017	0.199097	1083	4.77875	5.91347
NCU01664	0.018	0.188753	447	6.42737	5.57777
NCU00774	0.02	0.198285	377	6.63127	5.87304
NCU07886	0.029	0.247063	197	6.79815	6.87268
NCU05970	0.03	0.195766	497	5.71721	5.70753
NCU03073	0.032	0.214709	397	6.19212	5.97537
NCU03967	0.032	0.225519	186	7.31209	7.14198
NCU06030	0.033	0.189199	1096	5.82826	5.93544
NCU03085	0.035	0.215608	100	6.58805	6.53353
NCU01737	0.04	0.192834	1051	7.33606	6.10401
NCU07907	0.041	0.195932	347	6.21107	6.48738
NCU02422	0.041	0.196183	908	5.09335	4.95551
NCU09095	0.042	0.203557	212	6.33246	6.79103
NCU06330	0.042	0.210316	372	6.13383	6.16101
NCU05535	0.043	0.188119	308	6.90567	7.20132
NCU03260	0.044	0.193961	1166	6.05192	6.05633
NCU01150	0.045	0.213062	745	6.33903	6.27087
NCU00218	0.048	0.192818	181	5.59401	6.18546
NCU08348	0.048	0.207032	699	5.80851	5.87096
NCU01019	0.049	0.197441	790	5.90139	5.9896
NCU03329	0.049	0.214688	294	7.09649	6.97465
NCU05491	0.05	0.193874	444	6.69661	6.50671
NCU07379	0.05	0.206974	395	7.09851	6.89056
NCU00398	0.052	0.194033	706	4.53286	5.43377
NCU00581	0.053	0.199718	348	6.78121	6.8242
NCU03780	0.053	0.235935	126	6.56522	6.50825
NCU06453	0.054	0.222799	1074	6.54205	6.57227
NCU00109	0.058	0.201218	322	6.93917	6.68257
NCU02606	0.059	0.183101	722	5.67658	6.13014
NCU00240	0.06	0.190729	765	5.74916	5.60802
NCU08375	0.06	0.207542	99	6.65393	6.56994
NCU07674	0.061	0.20878	639	5.51603	5.74387
NCU01991	0.061	0.217884	844	5.98214	6.05219
NCU07656	0.062	0.189748	312	6.10931	6.46897
NCU01189	0.064	0.203751	971	6.06956	6.31237
NCU08334	0.066	0.19851	1055	6.10816	5.72925
NCU02932	0.067	0.188515	199	6.62004	6.79425
NCU04840	0.067	0.190862	1009	4.93025	6.45644
NCU11050	0.067	0.208404	1368	5.43188	5.40064
NCU00995	0.068	0.172148	139	6.61582	6.32019
NCU09892	0.068	0.197519	587	6.10612	6.11598
NCU00196	0.068	0.198477	985	5.78633	5.50737
NCU01897	0.068	0.214487	324	5.12924	5.35999
NCU02098	0.069	0.186129	396	6.00659	6.13564
NCU11235	0.069	0.198973	928	5.30209	5.14532
NCU16624	0.069	0.201915	497	6.66795	6.58321
NCU08301	0.07	0.19362	423	5.82912	6.42081
NCU03525	0.072	0.187071	297	6.0117	6.12117
NCU02750	0.072	0.193879	1319	5.32265	6.13893
NCU10351	0.073	0.19788	472	6.0905	6.147
NCU03682	0.073	0.1985	289	6.06258	5.76456
NCU11372	0.073	0.223539	485	6.34199	6.57942
NCU06969	0.074	0.224114	714	5.40312	5.95807
NCU02433	0.077	0.190915	506	6.11106	6.32993
NCU01389	0.077	0.19264	402	6.31819	5.9963
NCU04423	0.077	0.204012	1038	4.96835	5.57207
NCU00550	0.077	0.21476	1226	5.64136	4.93391
NCU05165	0.078	0.223901	267	6.75257	6.50413
NCU08173	0.079	0.205933	405	7.02946	6.91007
NCU04101	0.079	0.211328	606	5.41017	5.89394
NCU06073	0.08	0.204688	725	5.04301	5.52278
NCU06029	0.081	0.188838	473	6.77363	6.73123
NCU16652	0.081	0.211553	1183	6.57822	6.62435
NCU03101	0.081	0.214589	716	6.96684	6.69302
NCU07473	0.082	0.205449	1361	6.11012	5.86538
NCU03802	0.082	0.212117	471	4.87826	6.0816
NCU09370	0.082	0.230426	924	5.89	6.04493
NCU06549	0.083	0.193496	252	8.13934	8.19226
NCU08390	0.084	0.225292	238	7.69977	7.79909
NCU09804	0.085	0.197203	843	5.42387	5.4203
NCU03781	0.085	0.211223	386	7.23545	7.22843
NCU02520	0.085	0.221795	324	7.71006	7.76388
NCU06395	0.086	0.196358	210	5.90933	6.00796
NCU01147	0.086	0.204626	557	5.87118	6.37605
NCU00863	0.086	0.210892	448	5.61438	5.57663
NCU01895	0.087	0.195358	1114	5.76328	5.90957
NCU03792	0.087	0.205363	1206	6.03611	5.23302
NCU01803	0.087	0.209683	458	5.70418	5.72346
NCU10476	0.088	0.185557	778	5.63005	5.4899
NCU01605	0.088	0.200439	149	6.55653	6.57408
NCU02396	0.088	0.222525	199	5.61879	5.59366
NCU02579	0.089	0.197356	228	6.2204	6.39198
NCU00432	0.089	0.209106	1262	5.76711	6.00126
NCU09886	0.089	0.213122	358	5.96572	5.91461
NCU03754	0.089	0.22631	1852	5.09587	4.98354
NCU01374	0.09	0.195449	320	5.61762	5.92352
NCU11201	0.09	0.197779	258	6.02841	6.04995
NCU02576	0.09	0.198547	894	6.07857	6.21867
NCU00127	0.09	0.205891	592	6.2816	6.59393
NCU16374	0.09	0.244502	93	7.35989	7.36782
NCU11287	0.091	0.186304	397	6.29658	6.56425
NCU09013	0.091	0.195677	232	7.57072	7.60588
NCU02151	0.091	0.198257	677	5.71303	5.58034
NCU06989	0.091	0.219278	518	7.14217	7.11504
NCU06277	0.091	0.224267	795	5.63815	5.43508
NCU02547	0.092	0.183915	276	7.96762	8.05706
NCU06258	0.092	0.197541	442	5.96936	6.00915
NCU06363	0.092	0.205746	605	5.75331	5.238
NCU01777	0.093	0.214018	897	6.73498	6.5035
NCU02006	0.093	0.222214	773	6.23058	6.28242
NCU04105	0.094	0.198113	1655	4.84642	4.84469
NCU05298	0.094	0.206716	984	6.94146	6.9828
NCU06648	0.094	0.207452	945	5.44224	5.75184
NCU11251	0.094	0.208963	526	6.29607	6.37055
NCU00622	0.094	0.216439	1491	6.32675	6.37793
NCU02024	0.095	0.189971	516	5.41434	5.41165
NCU07952	0.095	0.19444	710	6.36284	6.7137
NCU08357	0.095	0.199127	732	6.31364	6.24331
NCU09018	0.096	0.201393	435	5.95997	5.82345
NCU00045	0.096	0.207593	1261	4.83736	5.9328
NCU05392	0.097	0.2119	1213	5.53133	5.21189
NCU06259	0.097	0.218073	619	6.83484	6.83553
NCU05501	0.098	0.184957	386	5.97123	5.73077
NCU08094	0.098	0.209919	398	7.49174	7.55325
NCU07453	0.099	0.179919	353	7.55903	7.52447
NCU01929	0.099	0.1903	656	6.05011	6.21141
NCU01938	0.099	0.20231	421	6.8035	6.64575
NCU04590	0.099	0.204716	444	6.08235	5.99136
NCU01278	0.099	0.209069	862	5.31199	5.47898
NCU03170	0.1	0.192823	206	6.6903	6.89855
NCU02689	0.1	0.199837	1279	5.61351	5.82296
NCU09017	0.1	0.213347	696	5.50713	5.51038
NCU01220	0.1	0.217655	357	6.42941	6.55149
NCU00939	0.101	0.197414	1542	5.34252	5.55036
NCU07561	0.101	0.20147	682	5.77939	4.856
NCU08031	0.101	0.20973	389	5.00294	5.56889
NCU06715	0.101	0.210532	1454	6.08128	5.46529
NCU02952	0.102	0.229721	528	6.04992	5.84916
NCU00320	0.103	0.20418	2567	5.81506	5.76855
NCU07657	0.104	0.18831	447	6.35976	6.41739
NCU00486	0.104	0.211233	916	6.79157	6.69277
NCU06844	0.104	0.212028	237	7.00864	6.84336
NCU08694	0.105	0.182046	796	5.38475	4.78186
NCU02358	0.105	0.203706	542	7.29807	7.14551
NCU03725	0.105	0.205918	681	6.88969	6.97834
NCU00772	0.105	0.207218	808	5.34684	5.30419
NCU07301	0.105	0.212607	752	5.08279	5.70488
NCU16400	0.105	0.231465	431	6.82323	7.02148
NCU08892	0.106	0.198261	410	5.82349	5.85982
NCU04472	0.106	0.205877	1847	5.96299	5.83521
NCU00304	0.106	0.213179	386	7.44912	7.16941
NCU08312	0.106	0.215995	703	6.4222	6.43661
NCU05291	0.107	0.186186	287	6.93825	7.02739
NCU08661	0.107	0.190916	438	5.74522	5.91681
NCU00918	0.107	0.202686	491	6.73429	6.46147
NCU07889	0.107	0.207595	907	6.56353	6.31969
NCU07418	0.107	0.209903	747	5.50516	5.65673
NCU09079	0.107	0.22076	764	6.99481	7.10096
NCU10073	0.107	0.223151	805	7.61729	7.62446
NCU01161	0.107	0.230859	737	5.78818	6.3255
NCU08821	0.108	0.202067	916	5.20101	5.14771
NCU07996	0.108	0.202928	1199	5.5761	6.0146
NCU03164	0.108	0.203728	1631	6.0782	5.0916
NCU04125	0.108	0.207021	1266	4.90677	5.29804
NCU11185	0.109	0.202551	824	5.81925	5.97878
NCU01409	0.109	0.203898	721	6.51698	6.63353
NCU09161	0.109	0.211002	407	6.76475	6.17339
NCU00455	0.11	0.199815	480	5.37031	5.39021
NCU03461	0.11	0.207021	824	5.68483	5.79933
NCU02453	0.111	0.202615	126	7.54813	7.6883
NCU16496	0.111	0.20422	461	5.5902	5.43279
NCU06310	0.111	0.207332	422	6.28328	6.43495
NCU09827	0.111	0.229242	532	6.85941	6.81914
NCU11406	0.112	0.199372	441	5.79134	5.86499
NCU01184	0.112	0.201755	415	6.06565	6.46783
NCU11234	0.112	0.202054	508	6.61853	6.64471
NCU08726	0.112	0.202817	792	5.56796	5.65886
NCU04580	0.112	0.218913	331	6.05292	6.37619
NCU09541	0.113	0.195259	437	6.60907	6.67271
NCU00420	0.113	0.200018	522	6.44886	6.10701
NCU11427	0.113	0.205453	464	6.57123	6.60561
NCU01805	0.114	0.200679	461	6.54466	6.65987
NCU06202	0.114	0.202099	1115	6.01009	6.23093
NCU02395	0.114	0.203963	303	7.14248	6.95099
NCU01478	0.114	0.210522	918	5.84083	5.77374
NCU00611	0.114	0.212067	779	5.11498	5.38961
NCU03790	0.115	0.193643	727	5.4035	5.26811
NCU01927	0.115	0.195818	555	5.72336	6.77557
NCU11426	0.115	0.200814	808	6.58792	6.56248
NCU07321	0.115	0.203879	272	6.72284	6.72696
NCU01198	0.115	0.204365	541	5.34712	5.84251
NCU00798	0.116	0.192864	312	6.759	6.98002
NCU02356	0.116	0.19937	1167	6.33351	5.89499
NCU01905	0.116	0.199745	434	6.30861	6.3528
NCU00928	0.116	0.19991	541	6.40932	6.44733
NCU00553	0.117	0.200798	742	6.53293	6.43974
NCU02234	0.117	0.204349	1778	4.7904	5.52285
NCU02734	0.117	0.208679	319	6.53444	6.4024
NCU04905	0.117	0.219053	352	7.57256	7.53674
NCU02592	0.117	0.21966	1029	5.97288	5.7348
NCU02394	0.118	0.193175	389	6.15806	6.39578
NCU03064	0.118	0.21158	648	6.35927	6.25758
NCU04097	0.118	0.220548	297	7.75636	7.83917
NCU09860	0.119	0.221545	870	5.93815	5.28328
NCU01413	0.119	0.225301	834	5.5064	5.65902
NCU02223	0.119	0.226384	836	6.1121	6.49305
NCU06721	0.12	0.196939	436	5.46087	5.75015
NCU02775	0.12	0.198475	470	6.6307	7.07791
NCU00469	0.12	0.205432	369	6.73116	6.82422
NCU02746	0.12	0.209882	481	7.67087	7.77114
NCU04909	0.12	0.21183	379	7.37907	7.46873
NCU01907	0.12	0.22158	317	5.77036	6.52432
NCU06254	0.121	0.188482	446	6.19543	6.28087
NCU09746	0.121	0.211666	726	6.56331	6.36925
NCU11292	0.121	0.211837	193	7.5677	7.73602
NCU02272	0.121	0.212094	1040	6.15688	5.37451
NCU09894	0.121	0.216398	1093	5.65838	5.34074
NCU06201	0.121	0.220662	156	6.76143	6.96443
NCU09235	0.122	0.189561	176	6.13117	6.6729
NCU08281	0.122	0.193497	872	5.78665	5.87098
NCU09382	0.122	0.239664	386	6.51178	6.7055
NCU08163	0.122	0.247873	192	6.68412	6.18955
NCU03175	0.123	0.195263	996	4.86322	5.1625
NCU09097	0.123	0.199437	944	6.78337	6.8519
NCU04807	0.123	0.219165	744	6.4819	6.4718
NCU08495	0.123	0.224618	309	5.72293	5.78022
NCU00576	0.124	0.187559	494	5.83739	6.05108
NCU08377	0.124	0.207686	2300	4.98397	4.95072
NCU02597	0.125	0.2092	462	6.07199	5.89033
NCU01399	0.125	0.210469	307	5.96317	6.01089
NCU02968	0.125	0.218868	900	5.67204	5.44437
NCU04857	0.126	0.192439	427	6.9154	6.77701
NCU03905	0.126	0.203117	577	6.5241	6.05534
NCU01238	0.126	0.205415	1736	4.56951	5.57079
NCU05906	0.126	0.212519	322	5.70184	5.23017
NCU03204	0.126	0.214501	581	5.81153	5.84452
NCU00421	0.126	0.218024	732	6.31222	6.256
NCU03268	0.127	0.200775	251	6.28087	6.38833
NCU03303	0.127	0.215546	530	7.20112	7.14408
NCU03714	0.127	0.221735	580	6.19626	6.51589
NCU04845	0.128	0.180891	312	5.58397	6.37085
NCU08989	0.128	0.202244	183	7.09156	6.24888
NCU06576	0.128	0.208996	409	6.51565	6.57306
NCU03622	0.128	0.211697	1006	6.01649	6.25249
NCU07773	0.128	0.212767	309	6.63965	6.86903
NCU04015	0.128	0.217877	724	6.53432	6.1905
NCU03768	0.128	0.21946	595	7.36461	7.33682
NCU07438	0.128	0.223384	636	6.23305	6.09694
NCU01216	0.129	0.205436	800	5.88729	6.28919
NCU04904	0.129	0.216422	370	7.30051	7.23264
NCU09216	0.13	0.194496	205	6.1407	5.96605
NCU08768	0.13	0.197548	407	6.8314	6.39102
NCU00215	0.13	0.208213	316	6.51938	6.68384
NCU09866	0.13	0.218714	2020	6.50099	6.546
NCU01435	0.13	0.22548	559	6.21418	6.17513
NCU01097	0.13	0.232006	817	5.5183	5.37427
NCU02793	0.13	0.235848	10739	4.50458	4.56824
NCU07665	0.131	0.186053	518	5.95869	6.00509
NCU04613	0.131	0.20326	287	6.87483	6.65856
NCU01172	0.131	0.204549	1162	6.05858	5.52144
NCU02974	0.131	0.205849	438	5.64105	5.64793
NCU09322	0.131	0.207887	765	5.50414	5.9082
NCU07191	0.131	0.223068	828	6.17272	6.33961
NCU08164	0.132	0.172076	351	6.15125	6.55873
NCU09128	0.132	0.224734	751	6.29763	6.45661
NCU06706	0.133	0.202412	336	6.60324	6.62263
NCU09121	0.133	0.205104	666	6.06956	6.10027
NCU04598	0.133	0.212893	1136	5.76693	5.74232
NCU11371	0.133	0.217691	380	7.12323	7.0125
NCU04237	0.133	0.221838	256	6.71878	6.4238
NCU00595	0.134	0.192626	666	6.5594	6.77034
NCU04800	0.134	0.202117	1145	5.82282	5.7654
NCU03855	0.134	0.218976	640	6.53533	6.6855
NCU09504	0.135	0.190099	544	6.69381	6.80737
NCU09288	0.135	0.209771	662	5.32846	5.14161
NCU00722	0.135	0.218814	570	5.88595	5.85713
NCU08729	0.136	0.200698	245	5.96715	5.8667
NCU03571	0.136	0.209312	921	6.03189	5.908
NCU04810	0.136	0.216938	617	5.9915	5.94718
NCU03081	0.136	0.22585	236	6.48527	6.74949
NCU08024	0.136	0.234176	481	6.66656	6.56953
NCU02418	0.137	0.202889	581	5.49277	5.25015
NCU10059	0.137	0.203536	538	5.52058	5.65275
NCU05342	0.137	0.210384	392	7.35752	7.43276
NCU03819	0.137	0.225103	2084	6.24032	6.29488
NCU07685	0.137	0.232574	815	6.62458	6.44654
NCU01348	0.138	0.193232	392	7.61611	7.79085
NCU05309	0.138	0.202523	442	6.81828	6.90161
NCU01067	0.138	0.203317	427	6.15521	6.32008
NCU01833	0.138	0.210395	2177	4.15201	5.3878
NCU02014	0.139	0.215671	426	5.67638	6.07148
NCU04016	0.139	0.245178	305	7.2447	7.32926
NCU09810	0.14	0.198256	710	6.18932	5.94448
NCU06435	0.14	0.198959	778	5.84113	5.65962
NCU07073	0.14	0.212344	747	3.64845	3.69958
NCU09283	0.14	0.217432	240	5.97353	6.95223
NCU09142	0.141	0.205048	697	6.38698	6.33321
NCU08001	0.141	0.218949	1012	6.55798	6.78625
NCU06658	0.141	0.226922	482	5.51496	5.58323
NCU04498	0.141	0.22765	498	5.17202	5.581
NCU08417	0.141	0.233355	1388	5.49617	5.64135
NCU01256	0.142	0.197457	503	5.99914	6.56138
NCU01569	0.142	0.199901	1027	5.61556	4.96365
NCU02670	0.142	0.201556	956	5.70523	5.21495
NCU07233	0.142	0.208575	361	5.07649	4.97067
NCU07688	0.142	0.213983	1170	5.94977	6.38238
NCU09357	0.142	0.217957	2307	5.49686	5.50375
NCU03086	0.142	0.219929	276	6.69685	6.57558
NCU00364	0.142	0.220042	337	6.92702	6.99455
NCU06269	0.143	0.192155	790	6.19822	6.09705
NCU04855	0.143	0.198108	578	5.85349	5.93236
NCU01932	0.143	0.213872	1238	4.47183	4.39305
NCU03033	0.143	0.223907	314	5.13424	6.69031
NCU02950	0.143	0.228208	451	6.18503	6.16379
NCU00784	0.144	0.206407	751	5.92302	5.93863
NCU02896	0.144	0.20712	990	5.77118	5.40009
NCU03894	0.144	0.213617	954	6.55394	6.42885
NCU04910	0.144	0.216795	365	7.78474	7.41652
NCU07734	0.144	0.226677	390	7.18766	7.34453
NCU03356	0.145	0.195204	611	4.5964	4.55482
NCU01420	0.145	0.213608	384	6.65151	7.02596
NCU02351	0.145	0.214881	935	6.11764	6.22518
NCU04227	0.145	0.217371	365	6.75119	6.62525
NCU00805	0.145	0.244548	156	6.43616	6.84563
NCU02176	0.146	0.183551	264	5.79838	6.1407
NCU01839	0.146	0.193828	893	5.20464	5.51855
NCU01393	0.146	0.209108	375	6.60297	6.52284
NCU01642	0.146	0.209946	2640	6.10609	5.586
NCU02409	0.146	0.210973	892	5.5915	5.43781
NCU08023	0.146	0.219909	1626	6.24655	6.06521
NCU06676	0.147	0.196805	875	6.2039	6.50039
NCU04983	0.147	0.207794	320	5.5889	5.59936
NCU06223	0.147	0.208643	512	5.55324	5.75747
NCU06605	0.147	0.211665	1158	5.84146	5.79139
NCU05891	0.147	0.218375	1289	6.04379	6.40322
NCU04427	0.147	0.223702	885	6.52947	6.33167
NCU00152	0.147	0.225579	1414	5.44652	5.36842
NCU08380	0.147	0.240018	448	5.59684	6.55831
NCU02084	0.148	0.178137	394	6.13868	6.10047
NCU04534	0.148	0.186729	453	5.47751	6.09951
NCU07883	0.148	0.201599	417	5.75385	6.09597
NCU12111	0.148	0.20792	207	7.09608	7.19849
NCU03116	0.148	0.219422	1799	5.58783	5.74341
NCU05832	0.148	0.220425	400	7.67529	7.68547
NCU01397	0.148	0.226323	328	6.14063	6.66309
NCU11324	0.148	0.230746	968	6.45609	6.5302
NCU00351	0.149	0.19765	193	5.6203	5.23228
NCU00015	0.149	0.199763	279	6.03543	5.54817
NCU09449	0.149	0.2037	1059	5.40919	5.37546
NCU01703	0.149	0.208173	495	6.19582	6.56895
NCU07002	0.149	0.213888	2556	4.92642	5.14913
NCU02281	0.149	0.220824	1202	6.57113	6.32974
NCU00664	0.149	0.222574	239	6.26832	5.74224
NCU08514	0.149	0.224143	541	5.90714	5.8314
NCU02895	0.149	0.224662	157	7.16441	7.06648
NCU00091	0.15	0.196571	1196	5.10894	5.09764
NCU05716	0.15	0.211549	300	7.27894	7.05119
NCU09367	0.15	0.216235	1948	6.33409	6.39562
NCU04270	0.15	0.218882	719	6.36855	6.53309
NCU01408	0.151	0.200076	497	6.50599	6.76064
NCU00954	0.151	0.204253	463	6.19816	6.47038
NCU05582	0.151	0.207254	784	5.97536	5.88844
NCU07885	0.151	0.207837	377	5.67516	5.68861
NCU02421	0.151	0.214878	713	6.52321	6.64066
NCU06974	0.151	0.221983	316	6.80876	6.70102
NCU00965	0.151	0.227841	245	6.34347	6.29243
NCU08568	0.152	0.19354	280	7.51123	7.49559
NCU01319	0.152	0.207998	634	6.12743	5.97509
NCU05986	0.152	0.210313	381	6.53021	6.79345
NCU06838	0.152	0.214829	648	5.14641	5.8529
NCU02417	0.152	0.219025	201	6.06221	6.43462
NCU04048	0.152	0.221159	663	6.42987	6.5306
NCU05537	0.153	0.198832	429	6.30955	5.72621
NCU02536	0.153	0.205659	490	6.4334	6.13758
NCU01823	0.153	0.207659	2557	5.01081	4.66006
NCU10051	0.153	0.2165	465	9.04214	9.02235
NCU02388	0.153	0.222159	440	6.10319	5.6694
NCU03234	0.153	0.222938	2156	5.73894	6.08508
NCU05276	0.154	0.189912	314	6.54947	6.68259
NCU08925	0.154	0.202688	607	5.24267	5.43734
NCU01696	0.154	0.208046	817	5.05591	4.86414
NCU09381	0.154	0.227971	227	7.24423	6.7833
NCU02367	0.155	0.198957	732	5.85601	6.05717
NCU06939	0.155	0.204009	586	5.66411	5.78432
NCU02550	0.156	0.201717	874	5.23502	5.47317
NCU00587	0.156	0.20847	683	6.88114	6.81528
NCU10905	0.156	0.218219	1147	5.03451	5.04265
NCU05841	0.156	0.236303	387	7.9211	7.84559
NCU09176	0.157	0.209234	375	5.44644	5.15767
NCU07698	0.157	0.213473	1074	6.19637	6.38655
NCU06511	0.157	0.214448	833	5.17397	5.59763
NCU03661	0.157	0.215652	870	5.84458	6.19645
NCU05014	0.157	0.217483	429	5.6629	5.56494
NCU07412	0.157	0.218973	1842	4.97256	5.06584
NCU06688	0.158	0.191563	706	6.57415	6.91859
NCU09354	0.158	0.192919	802	4.79093	3.90156
NCU05253	0.158	0.207632	574	5.01334	4.9841
NCU07844	0.158	0.208036	454	5.21785	5.85699
NCU03258	0.158	0.220992	529	6.7431	6.69385
NCU00814	0.159	0.215242	430	6.58011	6.7895
NCU00893	0.159	0.217935	610	6.09517	6.1122
NCU01705	0.159	0.223174	476	5.94994	6.06153
NCU03981	0.159	0.22395	782	6.37557	6.10663
NCU06249	0.16	0.205539	1221	5.76387	6.16681
NCU00602	0.16	0.219373	622	6.83935	7.04438
NCU05943	0.16	0.226611	1050	6.08899	5.18983
NCU01695	0.161	0.198382	739	6.60557	6.28585
NCU09291	0.161	0.202529	216	6.79799	6.63719
NCU08816	0.161	0.208649	347	6.31387	6.31698
NCU04930	0.161	0.213662	669	7.50757	7.53366
NCU17058	0.161	0.224558	611	5.4939	6.33586
NCU04073	0.161	0.23655	1618	6.12172	6.18724
NCU02753	0.162	0.186983	342	6.68047	6.78436
NCU00623	0.162	0.193927	248	5.78836	5.63327
NCU03332	0.162	0.200342	307	6.00873	5.71223
NCU05539	0.162	0.214378	212	5.83651	6.28542
NCU04519	0.162	0.219211	172	6.00856	5.74287
NCU00293	0.162	0.219614	511	6.8649	6.57167
NCU05219	0.162	0.222974	1272	6.34256	6.52133
NCU03807	0.162	0.224927	147	6.54773	6.59968
NCU01543	0.162	0.232247	794	5.68679	5.65005
NCU06181	0.163	0.204497	1468	5.14095	5.48223
NCU00671	0.163	0.209015	2626	5.39386	5.11581
NCU00480	0.163	0.225842	1516	6.6836	6.69462
NCU06593	0.163	0.226274	572	6.34274	6.36614
NCU06433	0.163	0.226646	130	7.36659	7.35795
NCU11053	0.164	0.185946	229	7.28074	7.42178
NCU05162	0.164	0.208324	622	4.99826	5.59237
NCU00166	0.164	0.209781	231	6.35295	5.97314
NCU06696	0.164	0.221799	1464	5.17571	5.10707
NCU02002	0.164	0.227559	1041	5.14092	5.07679
NCU08161	0.165	0.214346	469	6.03778	6.33572
NCU01190	0.165	0.222229	343	7.36167	7.28876
NCU03114	0.165	0.223489	266	6.32187	6.38175
NCU01782	0.166	0.205067	1083	5.73643	5.95347
NCU08988	0.166	0.206152	399	5.99478	5.94484
NCU04246	0.166	0.209703	276	7.20485	7.19543
NCU04943	0.166	0.21226	264	6.07675	5.92638
NCU04136	0.166	0.216505	801	6.50761	6.60365
NCU07023	0.166	0.216922	908	6.09149	5.93829
NCU00770	0.166	0.222789	1845	6.45905	6.4627
NCU03658	0.167	0.208144	1059	5.79311	5.37987
NCU00409	0.167	0.211837	388	6.90583	7.16221
NCU07865	0.167	0.212126	868	6.21381	6.4998
NCU02387	0.167	0.21624	1276	6.55252	6.5876
NCU04789	0.167	0.216766	643	5.56099	5.49175
NCU03563	0.167	0.220207	644	5.91207	5.96174
NCU04335	0.167	0.225717	757	5.66544	5.63561
NCU00388	0.167	0.229764	1609	4.72492	4.71045
NCU06915	0.167	0.232316	349	7.49103	7.59532
NCU07991	0.167	0.23363	299	7.12979	7.13915
NCU03245	0.167	0.243399	105	7.02951	7.19934
NCU00759	0.168	0.229435	519	5.27275	5.21195
NCU01742	0.169	0.217189	548	4.97205	5.0645
NCU07257	0.169	0.218649	480	6.63182	6.73309
NCU06394	0.169	0.218928	762	5.36886	6.07048
NCU06569	0.17	0.203532	805	6.09857	5.90687
NCU01845	0.17	0.20639	570	6.46494	6.29881
NCU08611	0.17	0.209292	610	6.86527	6.83492
NCU07931	0.17	0.212449	363	6.80059	6.87653
NCU00487	0.17	0.217391	311	6.77419	6.62583
NCU00902	0.17	0.221971	530	6.4541	6.56207
NCU03485	0.17	0.22404	366	6.61344	6.41228
NCU06067	0.171	0.20654	997	6.75262	6.65668
NCU05753	0.171	0.209014	580	5.79079	6.39618
NCU00633	0.171	0.215016	370	7.2285	7.32091
NCU05900	0.171	0.22148	354	6.28733	6.48671
NCU00900	0.171	0.231036	607	6.45289	5.99467
NCU06243	0.171	0.25412	436	4.61976	4.66907
NCU03741	0.172	0.191597	612	6.79367	6.92978
NCU06237	0.172	0.204839	263	5.91208	6.11893
NCU05634	0.172	0.206714	1765	5.98277	5.55515
NCU09656	0.172	0.208098	432	5.81208	5.58058
NCU09301	0.172	0.212461	1553	5.19451	4.81865
NCU08907	0.173	0.189134	273	5.85001	6.01716
NCU03755	0.173	0.213617	477	7.59968	7.68692
NCU01414	0.173	0.226355	643	6.31871	6.81843
NCU00435	0.173	0.240445	227	6.4394	6.44716
NCU00536	0.174	0.223176	525	6.60304	6.34284
NCU00028	0.174	0.226227	364	7.78476	7.84545
NCU03176	0.174	0.236803	782	5.70741	5.53198
NCU04583	0.175	0.217235	250	7.47384	7.44635
NCU10337	0.175	0.21847	1726	4.64325	4.76586
NCU00441	0.175	0.221254	326	5.75144	5.65159
NCU02962	0.175	0.2291	567	5.89584	6.30369
NCU03708	0.175	0.240311	325	6.24351	6.02148
NCU00358	0.176	0.203749	387	6.42531	6.60774
NCU08040	0.176	0.211286	548	6.85008	6.41809
NCU02665	0.176	0.217725	499	6.43225	6.09781
NCU03131	0.177	0.19992	439	6.12415	6.50535
NCU03219	0.177	0.200004	884	5.81682	5.99318
NCU02131	0.177	0.20901	1744	5.25064	4.69844
NCU03330	0.177	0.210069	1137	5.66745	4.98393
NCU01330	0.177	0.211539	1011	5.43796	5.84803
NCU04588	0.177	0.212607	222	6.25919	6.20493
NCU11246	0.177	0.213274	901	5.99652	5.99941
NCU08977	0.177	0.213306	763	5.68491	5.70699
NCU08993	0.177	0.217234	2084	6.18449	6.02845
NCU00042	0.177	0.217648	251	6.31475	6.13713
NCU04209	0.177	0.221688	248	6.62363	6.00992
NCU15835	0.177	0.225497	1239	6.84045	6.76204
NCU05426	0.177	0.232267	468	6.54707	6.01166
NCU01922	0.177	0.240692	238	6.76314	6.80832
NCU01166	0.177	0.247984	385	7.67391	7.66331
NCU09306	0.178	0.185802	304	5.84425	6.40548
NCU09505	0.178	0.191639	448	6.79855	7.32478
NCU06663	0.178	0.203763	272	5.52289	5.6161
NCU00178	0.178	0.211541	401	6.23386	6.2333
NCU03793	0.178	0.215762	492	6.31526	6.49374
NCU00434	0.178	0.221097	619	6.57796	6.84152
NCU03892	0.178	0.221201	1043	6.17324	5.65681
NCU03137	0.178	0.223517	843	5.89557	6.19951
NCU02036	0.178	0.22392	2130	5.9845	5.59422
NCU04268	0.179	0.217327	411	6.7432	6.62109
NCU03280	0.179	0.217508	427	6.26633	6.36299
NCU07975	0.179	0.220314	950	5.52843	5.39738
NCU09377	0.18	0.204653	481	7.40018	7.39724
NCU02651	0.18	0.210108	508	5.91201	5.88752
NCU08092	0.18	0.210897	331	6.96384	6.9579
NCU07544	0.18	0.233754	724	5.47544	5.65588
NCU07551	0.18	0.264983	347	4.81973	4.62869
NCU02459	0.181	0.217488	355	7.61103	7.56686
NCU08374	0.181	0.24278	385	6.77871	6.79777
NCU05579	0.182	0.210621	714	5.79807	5.41666
NCU00598	0.182	0.218402	238	6.09124	5.80092
NCU09065	0.182	0.223699	1138	5.31156	5.22253
NCU07699	0.182	0.224264	793	5.23004	5.7098
NCU03557	0.183	0.199356	943	5.69809	5.80985
NCU04483	0.183	0.202444	358	7.22277	7.16092
NCU09139	0.183	0.20747	608	5.19609	5.17009
NCU08741	0.183	0.222003	862	6.0032	6.28603
NCU01379	0.183	0.225599	3895	4.63984	4.59978
NCU03480	0.183	0.226065	893	5.64735	6.33407
NCU06672	0.183	0.22616	699	6.67902	6.74675
NCU04652	0.183	0.226775	1060	6.18472	6.31423
NCU01470	0.183	0.226875	559	5.87733	5.94156
NCU01913	0.183	0.235463	535	6.86698	6.49967
NCU03435	0.183	0.239632	839	5.48902	5.61507
NCU04387	0.183	0.257464	124	6.67028	6.64406
NCU11098	0.184	0.198408	588	5.68033	5.55108
NCU01659	0.184	0.204456	1226	5.24957	5.97139
NCU02901	0.184	0.214549	222	7.01418	7.08828
NCU05589	0.184	0.216178	857	5.72694	5.93961
NCU10043	0.184	0.218304	1292	5.34333	5.25249
NCU08420	0.184	0.220078	1574	5.07078	4.83866
NCU01245	0.184	0.244764	516	5.28497	5.92276
NCU08652	0.185	0.195495	715	5.47547	5.26663
NCU10397	0.185	0.203381	993	5.86141	5.90095
NCU07590	0.185	0.213075	710	6.86789	6.96926
NCU00582	0.185	0.216438	745	6.79133	6.88519
NCU05757	0.185	0.229837	278	6.46208	6.71224
NCU01431	0.185	0.233133	1817	5.72828	5.23261
NCU08158	0.186	0.203392	438	5.73267	5.22477
NCU02376	0.186	0.20387	350	6.21384	6.29857
NCU01767	0.186	0.225351	622	5.79987	5.96706
NCU04124	0.186	0.226993	743	6.1664	6.27087
NCU02391	0.186	0.227383	950	7.62839	7.77181
NCU00578	0.186	0.227753	163	6.78128	6.58246
NCU01447	0.186	0.22847	138	6.37218	6.4205
NCU02621	0.187	0.213485	709	5.41692	7.48817
NCU04651	0.187	0.22297	310	6.2096	5.31591
NCU02578	0.187	0.224989	1490	6.10779	5.78215
NCU00799	0.187	0.225306	361	7.04336	7.01022
NCU01904	0.188	0.195411	280	7.46572	7.3058
NCU08708	0.188	0.207434	660	6.20415	5.89658
NCU07693	0.188	0.223964	1136	5.7764	6.21854
NCU08355	0.188	0.230165	281	6.8494	6.96321
NCU01804	0.188	0.234887	164	5.78582	6.02821
NCU01215	0.189	0.190471	238	6.61643	6.59095
NCU03634	0.189	0.192617	233	7.58742	7.65785
NCU02603	0.189	0.202084	394	6.7167	6.78274
NCU00955	0.189	0.203176	591	6.45177	6.4129
NCU07784	0.189	0.204948	797	6.29358	5.92739
NCU09219	0.189	0.20637	1922	5.81111	6.01199
NCU03385	0.189	0.207978	220	6.09951	6.28067
NCU00682	0.189	0.214474	416	6.26259	6.56862
NCU03076	0.189	0.216391	601	7.18718	6.96433
NCU11248	0.189	0.224129	283	6.64678	6.53908
NCU04535	0.189	0.236937	944	6.65321	6.53978
NCU01854	0.189	0.245126	214	7.26043	7.28407
NCU08011	0.19	0.217784	502	5.81602	5.86267
NCU00668	0.19	0.219421	1251	6.24027	5.95964
NCU03837	0.19	0.219768	481	6.31969	6.73422
NCU00157	0.19	0.220524	454	6.79875	6.63848
NCU06698	0.191	0.215874	686	6.97227	6.72777
NCU03924	0.191	0.215949	847	5.61416	5.36408
NCU05715	0.191	0.217078	790	6.22567	6.43033
NCU01247	0.191	0.22587	1226	5.89165	6.20699
NCU00944	0.191	0.227914	470	6.8159	6.81923
NCU09104	0.191	0.244856	2032	5.30051	5.24551
NCU08342	0.192	0.205128	417	6.3665	5.93268
NCU01585	0.192	0.219114	287	7.20014	7.32689
NCU07187	0.192	0.227249	1594	6.1012	5.94053
NCU11258	0.192	0.232336	99	6.20992	6.05057
NCU00481	0.192	0.233387	1269	7.12444	6.93259
NCU08359	0.193	0.205487	182	7.23729	7.36721
NCU04841	0.193	0.219301	745	6.53851	6.49008
NCU01713	0.193	0.237665	240	6.83881	6.74054
NCU16972	0.194	0.199446	302	5.82353	5.72643
NCU16903	0.194	0.202908	306	6.07726	6.33086
NCU00681	0.194	0.216382	1182	6.41157	6.69457
NCU03200	0.194	0.21821	753	7.22596	7.20637
NCU00324	0.194	0.221259	823	5.70681	5.03064
NCU03486	0.194	0.224316	488	6.83257	6.77615
NCU09317	0.194	0.225661	652	6.62894	6.26965
NCU01187	0.194	0.227223	1646	4.53935	4.64958
NCU07679	0.194	0.233896	1179	5.19443	5.01477
NCU11040	0.194	0.244422	382	5.83744	5.6756
NCU01364	0.195	0.204888	359	6.88161	6.84859
NCU01575	0.195	0.208814	292	6.20082	6.6428
NCU07943	0.195	0.210033	267	5.13966	5.28666
NCU05525	0.195	0.211524	372	7.02975	7.07335
NCU01347	0.195	0.212837	384	6.73986	6.78426
NCU09980	0.195	0.218803	834	6.89696	6.89077
NCU00289	0.195	0.2249	659	6.43043	6.28901
NCU03357	0.195	0.234748	1102	7.17762	6.98983
NCU06855	0.195	0.237011	500	6.13481	5.7221
NCU03047	0.195	0.238553	345	6.81369	6.89903
NCU03970	0.195	0.240434	237	7.31161	7.23264
NCU07580	0.195	0.250241	337	7.39067	7.40199
NCU00037	0.196	0.200545	675	5.87167	5.68621
NCU11041	0.196	0.21333	444	6.14082	6.133
NCU08886	0.196	0.214607	407	6.60847	6.08375
NCU07872	0.196	0.226057	938	6.63657	6.6464
NCU07683	0.196	0.243132	130	7.71564	7.48447
NCU01114	0.196	0.246567	256	6.75191	6.64855
NCU04996	0.197	0.194931	297	7.79833	7.60763
NCU08167	0.197	0.202496	514	6.67619	6.96556
NCU02430	0.197	0.202869	621	7.45997	7.46869
NCU09897	0.197	0.205787	391	7.65602	7.5271
NCU10467	0.197	0.213834	357	6.30651	6.37203
NCU04241	0.197	0.219818	595	5.74831	5.46916
NCU04612	0.197	0.222576	511	7.06985	7.18318
NCU05553	0.197	0.228285	675	6.56713	6.92776
NCU03760	0.197	0.230695	238	6.3737	6.08686
NCU03947	0.198	0.218645	817	6.94215	6.84056
NCU11279	0.198	0.220068	206	6.56012	6.88011
NCU02498	0.198	0.220654	838	5.90921	6.26293
NCU01084	0.198	0.234084	304	6.48134	6.59643
NCU05791	0.198	0.243024	836	6.46916	6.08037
NCU06177	0.199	0.207687	810	6.23195	6.28042
NCU09495	0.199	0.213953	320	5.77534	6.14526
NCU02661	0.199	0.217448	171	6.51059	6.22352
NCU03979	0.199	0.218685	439	7.68571	7.80766
NCU06644	0.199	0.225321	1384	6.8542	6.8976
NCU00424	0.199	0.225837	1595	6.27944	6.56245
NCU03797	0.199	0.240103	1162	7.07408	7.01081
NCU03311	0.199	0.254733	322	6.88244	6.84863
NCU07666	0.199	0.25708	242	7.06588	7.0593
NCU04143	0.2	0.208077	786	5.21572	5.29911
NCU05364	0.2	0.215459	1104	6.12034	6.16495
NCU04595	0.2	0.218498	299	6.65351	6.77729
NCU01178	0.2	0.218835	540	6.67372	6.68555
NCU01525	0.2	0.21921	744	5.7917	5.98854
NCU10046	0.2	0.220435	162	7.22866	7.05675
NCU03546	0.2	0.225062	1466	5.5867	5.76154
NCU04676	0.2	0.228153	333	7.72554	7.92589
NCU03632	0.2	0.23785	565	6.75269	6.74922
NCU08807	0.2	0.238882	430	6.36504	6.47933
NCU00219	0.2	0.239788	1826	6.24485	6.29576
NCU03214	0.201	0.201158	380	6.32461	6.3276
NCU05224	0.201	0.211412	474	6.6881	6.71284
NCU01539	0.201	0.214763	1138	5.64242	5.82252
NCU00984	0.201	0.218072	1086	6.55615	6.44213
NCU02742	0.201	0.21901	1283	6.38503	6.23987
NCU01739	0.201	0.225542	206	6.40526	6.44064
NCU06842	0.201	0.233333	917	7.11005	6.82723
NCU04042	0.202	0.217433	601	6.08959	4.90157
NCU04339	0.202	0.223113	349	7.053	6.51709
NCU02232	0.203	0.21336	576	5.92653	5.64529
NCU03765	0.203	0.225446	753	6.00398	5.80837
NCU05422	0.204	0.210179	1016	6.10714	5.91182
NCU00796	0.204	0.216487	1060	5.60395	5.8704
NCU02966	0.204	0.216708	504	6.40987	6.67044
NCU04182	0.204	0.24091	390	6.11694	6.7446
NCU03662	0.205	0.229785	745	7.26019	7.50043
NCU08026	0.205	0.239613	286	6.97388	6.98249
NCU07993	0.206	0.192615	431	6.18534	6.45629
NCU07655	0.206	0.210803	622	6.45369	6.5513
NCU06729	0.206	0.227549	355	5.97921	5.47648
NCU05375	0.206	0.236155	1707	6.25638	6.37216
NCU17060	0.206	0.252263	168	6.63192	6.82053
NCU09519	0.207	0.204286	297	6.46891	6.23439
NCU04642	0.207	0.20636	591	5.95202	6.89013
NCU02802	0.207	0.209578	363	5.91071	5.87002
NCU04319	0.207	0.211627	967	5.37887	5.32296
NCU02235	0.207	0.229131	956	5.87066	5.14426
NCU06411	0.207	0.236407	1101	5.27515	5.75155
NCU01471	0.208	0.206699	401	6.93996	6.8202
NCU16454	0.208	0.208472	408	5.90642	6.52577
NCU02570	0.208	0.210821	336	6.81067	6.74363
NCU12152	0.208	0.213325	328	6.64646	6.58303
NCU02228	0.208	0.213756	517	6.48333	6.18851
NCU06389	0.208	0.215198	976	5.52809	4.79738
NCU11415	0.208	0.215729	624	6.29367	5.97443
NCU04428	0.208	0.222233	825	5.71533	6.03254
NCU07731	0.208	0.236135	719	5.86841	6.03028
NCU03799	0.208	0.25835	569	6.23917	6.49107
NCU01728	0.209	0.204462	804	6.84147	6.68287
NCU01337	0.209	0.205488	412	6.49201	6.50973
NCU16773	0.209	0.214213	543	5.90645	5.90615
NCU02082	0.209	0.216522	1487	6.12872	5.92134
NCU10044	0.209	0.228669	516	5.84474	5.70735
NCU00556	0.209	0.238559	574	6.8288	6.6645
NCU06481	0.209	0.242038	923	6.01047	5.81858
NCU08664	0.209	0.248656	286	6.45074	6.35255
NCU08054	0.21	0.213966	980	5.41677	5.31473
NCU07142	0.21	0.214567	90	6.40749	6.44616
NCU07849	0.21	0.214763	538	7.18139	7.25307
NCU07170	0.21	0.216398	263	6.8254	6.97966
NCU02225	0.21	0.21819	1631	5.17901	5.07828
NCU07878	0.21	0.222745	356	5.9878	6.49402
NCU04596	0.21	0.241842	333	6.98395	6.64241
NCU05921	0.211	0.199684	327	6.15673	6.19179
NCU11146	0.211	0.200678	618	5.73819	5.98024
NCU11323	0.211	0.209798	118	6.72058	7.16929
NCU07717	0.211	0.213205	284	6.58654	6.81476
NCU01061	0.211	0.213284	282	5.77127	6.14195
NCU00518	0.211	0.21354	407	7.35627	7.32118
NCU05620	0.211	0.221215	1955	6.84979	6.90145
NCU00396	0.211	0.221614	1209	6.64303	6.69582
NCU06489	0.211	0.221633	585	5.61218	5.4599
NCU04724	0.211	0.226528	444	6.39629	6.61889
NCU08578	0.211	0.227398	418	7.97618	7.98285
NCU00535	0.211	0.229764	281	5.813	5.97845
NCU08501	0.211	0.236381	4076	7.27089	7.33997
NCU01998	0.212	0.215152	520	5.5879	5.79544
NCU01615	0.212	0.216442	965	5.28695	5.27944
NCU03566	0.212	0.220905	296	6.18648	6.21654
NCU04720	0.212	0.223093	1176	7.83622	7.75735
NCU00102	0.212	0.224855	372	8.05534	8.001
NCU02495	0.212	0.227825	558	5.9047	5.86981
NCU06393	0.212	0.230038	802	6.15002	6.14367
NCU00295	0.212	0.230495	663	7.21389	7.18758
NCU06500	0.212	0.231696	1210	5.9828	6.23216
NCU06539	0.212	0.233982	420	5.81103	5.45376
NCU01817	0.212	0.240366	848	6.28747	6.46621
NCU06301	0.213	0.217371	168	7.96658	8.12827
NCU06168	0.213	0.218249	602	5.57047	5.9686
NCU00655	0.213	0.224195	433	7.09802	7.24981
NCU09982	0.213	0.22479	550	6.89535	7.12542
NCU06659	0.213	0.225297	419	7.04258	7.05496
NCU07042	0.213	0.239214	368	6.9286	6.84834
NCU01225	0.213	0.239655	235	6.83595	6.57883
NCU09466	0.214	0.200176	553	5.27448	6.03747
NCU07060	0.214	0.200696	211	6.75287	6.95961
NCU00376	0.214	0.211251	427	6.19907	5.66157
NCU07399	0.214	0.212899	412	6.66362	6.77078
NCU03048	0.214	0.213607	441	5.66026	5.50474
NCU11370	0.214	0.21898	306	7.55978	7.45585
NCU09819	0.214	0.21919	632	6.44531	6.27089
NCU02687	0.214	0.225441	387	6.52928	6.05473
NCU09803	0.214	0.226188	266	7.70538	7.70006
NCU08269	0.214	0.227986	298	7.85662	7.8625
NCU01454	0.215	0.191475	348	6.76278	6.83356
NCU02794	0.215	0.208661	1304	5.89092	6.07096
NCU02479	0.215	0.213601	484	7.90862	7.87116
NCU04750	0.215	0.214365	1332	5.85178	5.8374
NCU01499	0.215	0.216081	641	5.93705	5.70859
NCU06470	0.215	0.219204	373	5.18763	5.78777
NCU03607	0.215	0.219732	388	7.23256	7.12215
NCU10853	0.215	0.224313	879	5.55541	5.97014
NCU03786	0.215	0.224496	670	7.41079	7.4221
NCU06594	0.215	0.228653	524	5.77512	5.21299
NCU07482	0.215	0.230213	449	5.966	6.33556
NCU09536	0.215	0.234114	959	6.51746	6.56202
NCU01647	0.216	0.199772	298	6.40927	6.3285
NCU03811	0.216	0.224308	1829	5.3772	5.75878
NCU03023	0.216	0.233943	656	7.22971	7.33238
NCU06746	0.216	0.242393	375	5.79773	5.88963
NCU09024	0.217	0.190228	624	6.86659	6.86159
NCU09182	0.217	0.200658	163	7.51239	7.47328
NCU03367	0.217	0.22591	734	5.83745	6.18124
NCU06260	0.217	0.231164	402	5.78989	5.99264
NCU00551	0.217	0.243076	2418	6.23241	6.31146
NCU02116	0.218	0.198487	337	6.50715	6.3955
NCU03846	0.218	0.206114	473	5.94682	5.50102
NCU07110	0.218	0.208483	534	5.84824	5.34996
NCU03727	0.218	0.22723	1105	5.8471	6.07033
NCU00868	0.218	0.233949	250	6.42839	6.41717
NCU06417	0.219	0.204321	394	7.62777	7.74538
NCU09300	0.219	0.210982	868	5.80039	6.05945
NCU02354	0.219	0.220557	1206	5.78855	5.15112
NCU08512	0.219	0.222049	794	6.27894	5.94982
NCU06315	0.219	0.225883	419	6.5639	6.43588
NCU06534	0.219	0.227215	1600	6.87844	6.90578
NCU02572	0.219	0.230479	985	6.66983	6.61301
NCU05594	0.219	0.231832	433	7.55939	7.49705
NCU03578	0.219	0.237142	2509	4.78287	5.37195
NCU02231	0.219	0.256031	459	6.05545	6.27077
NCU02268	0.22	0.215422	816	5.53801	5.67857
NCU06122	0.22	0.222167	780	6.3733	6.4588
NCU06777	0.22	0.22341	275	5.81733	5.67782
NCU03028	0.22	0.230739	431	6.90717	7.36199
NCU04329	0.22	0.23269	1240	6.01991	5.06885
NCU06318	0.22	0.236579	1179	5.68016	5.85939
NCU08388	0.221	0.217283	452	6.52056	6.23555
NCU03779	0.221	0.218079	649	7.57862	7.55448
NCU03130	0.221	0.227819	290	7.14076	7.43329
NCU02055	0.222	0.205793	397	7.1978	7.31281
NCU09174	0.222	0.207768	582	7.97358	7.99755
NCU09703	0.222	0.210603	238	5.88612	6.06247
NCU07442	0.222	0.21363	606	5.73334	5.46043
NCU03135	0.222	0.214063	204	5.44919	6.3855
NCU00898	0.222	0.218214	465	6.13526	5.57422
NCU02967	0.222	0.224522	237	7.39964	7.23576
NCU01822	0.222	0.230706	239	7.46742	7.58321
NCU02696	0.222	0.233504	1194	6.18676	6.17589
NCU08003	0.222	0.244842	690	7.41661	7.26181
NCU09896	0.222	0.247508	211	8.54731	8.80697
NCU03517	0.223	0.191677	342	6.91594	7.09339
NCU05306	0.223	0.201458	405	6.87854	7.09026
NCU03605	0.223	0.21023	453	6.3357	6.51951
NCU00956	0.223	0.212701	369	6.79416	6.50795
NCU07013	0.223	0.224671	365	5.97976	5.54273
NCU07010	0.223	0.232494	1768	6.34618	6.24761
NCU08604	0.223	0.235061	1492	5.47561	5.72083
NCU06959	0.223	0.247408	761	5.83933	4.91054
NCU01100	0.223	0.248541	433	7.48314	7.50944
NCU06940	0.224	0.195338	237	7.08479	7.30081
NCU04944	0.224	0.200756	368	6.3772	6.56298
NCU07064	0.224	0.220309	451	6.90482	7.12382
NCU04228	0.224	0.227963	329	7.08778	6.89783
NCU01748	0.224	0.228409	460	6.1917	7.11458
NCU03292	0.224	0.233042	1025	5.83101	6.08113
NCU04655	0.224	0.2376	283	6.82442	7.1924
NCU06563	0.225	0.207414	320	5.81315	5.31277
NCU00879	0.225	0.212057	352	7.32681	7.53191
NCU03269	0.225	0.212857	449	6.86471	6.80795
NCU03314	0.225	0.218326	340	7.6697	7.71462
NCU06801	0.225	0.219723	403	6.05146	5.95655
NCU08747	0.225	0.222548	582	6.06878	6.40613
NCU08824	0.225	0.223227	289	7.49971	7.50204
NCU02026	0.225	0.224062	678	5.69586	5.88218
NCU04116	0.225	0.237453	392	6.35187	6.53665
NCU01118	0.225	0.23875	466	6.88154	6.67841
NCU06290	0.226	0.206089	462	7.39872	7.50241
NCU03020	0.226	0.213881	793	6.22292	6.41855
NCU04086	0.226	0.215257	341	6.98432	7.01009
NCU01047	0.226	0.218155	1053	5.8621	5.39175
NCU03191	0.226	0.218578	490	6.62605	6.94361
NCU09212	0.226	0.229591	630	7.3761	7.54482
NCU08385	0.226	0.231239	385	6.99151	7.16891
NCU04258	0.226	0.23486	1752	5.96384	5.97188
NCU00117	0.227	0.218405	777	5.44854	5.92887
NCU02353	0.227	0.223828	316	6.30339	6.40166
NCU00089	0.227	0.224604	566	6.82155	6.83203
NCU06832	0.227	0.244938	1755	5.09304	4.76865
NCU06183	0.228	0.198005	973	5.71573	5.85463
NCU06726	0.228	0.210256	356	7.5274	7.45874
NCU05605	0.228	0.221853	399	5.99149	6.53768
NCU01665	0.228	0.221925	523	7.04957	7.0714
NCU00334	0.228	0.223325	297	6.67944	6.69073
NCU00209	0.228	0.227947	888	5.62247	5.82795
NCU05264	0.228	0.230801	244	7.33317	7.20216
NCU02399	0.228	0.237341	624	7.48101	7.63182
NCU02716	0.228	0.247586	611	6.12463	5.88601
NCU03173	0.229	0.206347	458	6.48282	6.33457
NCU01449	0.229	0.216318	507	7.66283	7.50904
NCU09621	0.229	0.21678	489	6.40591	6.70615
NCU04252	0.229	0.222941	709	6.66741	6.95622
NCU16337	0.229	0.23038	1102	6.69464	6.80531
NCU08957	0.229	0.230698	1401	6.3686	6.32791
NCU04730	0.229	0.233821	1089	6.51308	6.46304
NCU03690	0.229	0.254923	944	7.47054	7.40642
NCU04325	0.23	0.208807	760	5.97896	5.89232
NCU04247	0.23	0.21456	380	7.15266	7.01632
NCU05302	0.23	0.222007	591	5.76811	5.82321
NCU05387	0.23	0.223191	476	7.52382	7.71926
NCU03154	0.23	0.226842	552	6.32383	6.56733
NCU08324	0.23	0.231549	355	6.77406	6.51959
NCU00101	0.23	0.234001	501	5.92571	5.83495
NCU01655	0.23	0.240891	273	6.49201	5.33449
NCU07012	0.23	0.248974	1200	7.01216	7.01385
NCU01844	0.231	0.21816	240	6.02922	6.32762
NCU09540	0.231	0.227214	601	5.99207	5.92413
NCU11196	0.231	0.23874	262	6.43974	7.20968
NCU01945	0.232	0.203596	431	7.72775	7.79163
NCU04755	0.232	0.207539	1015	5.08418	5.42781
NCU16790	0.232	0.22333	409	6.70244	6.93139
NCU04511	0.232	0.22715	691	7.3356	7.34315
NCU07003	0.232	0.230507	486	6.90031	6.60773
NCU01177	0.232	0.232096	338	7.66086	7.70961
NCU04137	0.233	0.232198	580	7.31479	7.29658
NCU04533	0.233	0.242036	207	6.4627	6.30168
NCU07460	0.233	0.242835	303	6.54386	6.26647
NCU01235	0.233	0.249282	501	6.42915	6.50755
NCU05646	0.233	0.25613	442	6.59879	5.18446
NCU01428	0.234	0.183537	138	8.27866	8.41086
NCU08044	0.234	0.202866	348	7.89336	7.91058
NCU03290	0.234	0.213604	751	7.47922	7.50074
NCU03071	0.234	0.216058	1367	5.24015	5.53619
NCU06942	0.234	0.223669	441	6.8428	6.72048
NCU00066	0.234	0.234104	1010	5.71666	5.0404
NCU03823	0.234	0.234585	774	6.28051	6.27235
NCU06247	0.234	0.279846	1324	7.47107	7.35913
NCU05577	0.235	0.203391	873	5.92955	6.25493
NCU04279	0.235	0.215456	822	6.2333	6.30133
NCU08268	0.235	0.218926	406	7.01376	6.99413
NCU03836	0.235	0.22346	354	6.792	7.36419
NCU08468	0.235	0.224174	1051	6.2501	6.44245
NCU01906	0.235	0.226964	310	7.31097	7.3195
NCU07737	0.235	0.229533	450	7.63765	7.71499
NCU16397	0.235	0.232204	522	6.3085	6.34827
NCU00467	0.235	0.240528	336	6.87604	6.88261
NCU05338	0.236	0.198656	104	6.4652	6.45025
NCU02466	0.236	0.213796	429	6.22789	6.13242
NCU02343	0.236	0.227423	670	5.39712	5.437
NCU00088	0.236	0.230834	306	7.56754	7.03084
NCU01950	0.236	0.231506	416	6.23004	6.25008
NCU02203	0.236	0.236466	838	6.36076	6.53279
NCU08423	0.236	0.261972	1102	6.77185	6.7426
NCU05135	0.237	0.191393	532	6.32377	6.00928
NCU06893	0.237	0.197252	725	6.17687	6.15543
NCU08599	0.237	0.21623	620	5.49871	5.39813
NCU06471	0.237	0.227287	332	7.68313	7.77725
NCU09808	0.237	0.230021	801	7.53827	7.59365
NCU01323	0.237	0.231102	1263	5.85488	5.99025
NCU08365	0.237	0.232877	278	5.66535	5.94742
NCU08840	0.237	0.233627	751	7.08081	7.17146
NCU16966	0.237	0.247783	77	6.60839	6.36642
NCU01327	0.237	0.270827	602	6.4774	6.80492
NCU05999	0.238	0.203369	543	6.73317	6.86752
NCU04554	0.238	0.216981	510	6.25064	6.23785
NCU05693	0.238	0.218721	750	6.78959	6.9839
NCU09356	0.238	0.219064	554	6.65471	6.67905
NCU11186	0.238	0.220504	332	6.47962	6.74403
NCU03890	0.238	0.222753	581	6.82659	6.87821
NCU06787	0.238	0.224944	366	5.86503	6.28217
NCU04766	0.238	0.226837	2098	6.76767	6.62374
NCU00116	0.238	0.227235	271	7.02481	6.93038
NCU06105	0.238	0.227888	647	7.09184	6.91426
NCU10270	0.238	0.230163	290	4.97791	6.44246
NCU00148	0.238	0.23054	366	5.79643	5.29188
NCU07866	0.238	0.231051	1444	6.5266	6.46273
NCU03623	0.238	0.238675	166	5.91235	6.8314
NCU08117	0.239	0.207531	675	5.20447	4.7689
NCU02706	0.239	0.224279	227	6.7768	6.75005
NCU11173	0.239	0.224779	523	7.20553	7.23707
NCU01053	0.239	0.225335	849	4.84361	5.75102
NCU07723	0.239	0.23542	380	7.07273	7.03826
NCU02979	0.239	0.239044	1008	7.00217	7.07103
NCU03936	0.239	0.257406	293	6.92135	6.79069
NCU01549	0.239	0.258212	748	6.82663	6.94673
NCU03817	0.24	0.214293	398	4.49252	4.64693
NCU09001	0.24	0.225172	572	6.00087	6.67455
NCU08695	0.24	0.228591	344	6.86464	6.86332
NCU02634	0.24	0.238085	393	7.77334	7.80294
NCU03971	0.24	0.243703	553	6.43231	6.05557
NCU02978	0.24	0.255181	1168	7.07269	7
NCU16399	0.241	0.188139	83	6.80517	6.80265
NCU08146	0.241	0.19261	329	6.01662	5.88814
NCU02680	0.241	0.209223	603	6.93776	7.04614
NCU01565	0.241	0.212914	787	6.12853	6.57184
NCU03880	0.241	0.21856	534	6.61325	6.63238
NCU16368	0.241	0.223472	494	7.13162	7.10295
NCU00585	0.241	0.224517	602	6.37853	6.18358
NCU04343	0.241	0.226099	876	8.1939	8.15091
NCU03060	0.241	0.232025	1664	5.57602	5.48527
NCU02264	0.241	0.241137	255	7.24507	7.214
NCU07967	0.241	0.253471	344	6.25312	6.09854
NCU06039	0.242	0.207995	592	6.64901	6.80714
NCU03304	0.242	0.240443	205	8.22948	8.06232
NCU00472	0.242	0.245396	490	7.47753	7.5122
NCU00696	0.243	0.200249	329	6.83618	7.29859
NCU04135	0.243	0.202959	264	5.8667	6.01427
NCU05213	0.243	0.204642	910	5.86774	5.88534
NCU06192	0.243	0.213667	590	5.63511	5.05503
NCU04121	0.243	0.219611	842	7.27699	7.36212
NCU09202	0.243	0.223255	578	7.09117	7.22925
NCU10696	0.243	0.223403	217	6.29099	6.60433
NCU09000	0.243	0.223929	410	5.77422	5.9758
NCU04039	0.243	0.229773	185	7.2809	7.31152
NCU02658	0.243	0.240651	299	6.33074	6.50714
NCU05226	0.244	0.203549	694	6.58547	6.75475
NCU09474	0.244	0.215404	278	6.61076	6.1797
NCU06238	0.244	0.220905	748	5.25568	5.08689
NCU05419	0.245	0.210548	399	6.42336	6.40892
NCU06921	0.245	0.21769	543	6.46219	6.34054
NCU05837	0.245	0.222083	3209	5.17644	5.46045
NCU02809	0.246	0.226921	702	6.32035	6.28688
NCU07015	0.246	0.226955	446	6.26813	6.0975
NCU00880	0.246	0.234098	809	7.4207	7.31137
NCU07556	0.246	0.237876	1893	6.17713	5.96567
NCU01806	0.246	0.243328	391	6.55478	6.38491
NCU10936	0.246	0.248361	214	5.93045	6.42835
NCU07568	0.246	0.253664	353	6.25457	6.41322
NCU01469	0.246	0.270143	285	5.80713	5.95354
NCU00695	0.247	0.206519	536	6.0023	6.04434
NCU10258	0.247	0.224385	714	6.58409	6.43516
NCU09806	0.247	0.225049	202	5.90941	5.51508
NCU03543	0.247	0.234017	382	6.75273	7.05801
NCU08345	0.247	0.237163	170	6.33137	6.48401
NCU02147	0.247	0.237922	649	6.12503	6.38258
NCU03039	0.247	0.238189	584	6.48259	6.71034
NCU01878	0.247	0.269707	1136	6.42932	6.59666
NCU06142	0.248	0.221383	366	6.88806	6.89537
NCU09090	0.248	0.222297	440	7.25698	7.37072
NCU04908	0.248	0.223333	349	5.68307	6.06871
NCU03572	0.248	0.224135	570	6.72113	6.83621
NCU02220	0.248	0.224438	233	5.48451	5.73207
NCU05902	0.248	0.225791	1359	5.71898	5.93072
NCU05608	0.248	0.234363	2443	5.29609	5.50429
NCU07481	0.248	0.243368	1093	5.47458	5.27747
NCU00418	0.249	0.217414	151	6.56564	6.60935
NCU09930	0.249	0.219447	548	6.53057	6.6368
NCU00272	0.249	0.224142	1039	6.29885	6.42367
NCU03732	0.249	0.227087	371	5.96127	6.57864
NCU02615	0.249	0.229245	421	6.30908	6.48956
NCU05516	0.249	0.230959	708	6.74926	6.87496
NCU00451	0.249	0.232186	375	7.83295	7.97601
NCU16560	0.249	0.232699	992	6.76515	6.04992
NCU08183	0.249	0.234212	283	7.36014	7.52158
NCU07192	0.249	0.235873	839	7.08178	6.8814
NCU00549	0.25	0.204988	373	7.25746	7.28812
NCU10865	0.25	0.205596	396	6.01549	6.37385
NCU09727	0.25	0.210199	697	5.93214	6.06247
NCU01430	0.25	0.212438	685	5.81936	5.52726
NCU00573	0.25	0.219001	748	7.51613	7.5824
NCU02738	0.25	0.221828	311	7.25974	7.31574
NCU10715	0.25	0.224193	471	6.80206	6.89355
NCU00597	0.25	0.225448	349	6.40236	5.87804
NCU00112	0.25	0.230351	684	7.2449	7.24115
NCU02688	0.25	0.233702	451	6.55808	6.57755
NCU06240	0.25	0.234271	536	7.32666	7.25088
NCU00133	0.25	0.252165	565	6.45672	6.74863
NCU03407	0.251	0.205829	337	6.34906	5.89714
NCU09513	0.251	0.207578	650	6.05492	5.5726
NCU02397	0.251	0.210728	576	7.70559	7.7983
NCU00734	0.251	0.211514	257	6.23063	6.47952
NCU08048	0.251	0.221028	431	6.28749	6.64737
NCU08373	0.251	0.221667	1381	6.03818	5.70449
NCU01233	0.251	0.233488	289	7.29272	7.22344
NCU01644	0.251	0.237715	1171	6.27326	6.23485
NCU04602	0.251	0.247955	234	6.29861	6.65194
NCU09469	0.251	0.256241	1286	6.94158	7.04222
NCU00665	0.252	0.216756	628	6.95769	6.81674
NCU08878	0.252	0.217553	314	5.66974	5.54305
NCU04368	0.252	0.218919	419	7.24264	7.27286
NCU06558	0.252	0.21937	380	7.06491	7.12113
NCU06998	0.252	0.235364	353	6.56509	6.68988
NCU09217	0.252	0.239258	384	7.15827	6.68277
NCU04452	0.252	0.24261	379	8.02102	8.10796
NCU03062	0.252	0.251983	901	6.6318	6.335
NCU06615	0.253	0.194189	203	6.35129	6.58388
NCU02513	0.253	0.224619	353	7.90495	7.8844
NCU00199	0.253	0.224913	1858	5.625	5.33415
NCU01643	0.253	0.234032	1072	6.41617	6.3161
NCU02604	0.253	0.236745	976	5.07365	5.01174
NCU01489	0.253	0.238088	159	7.62278	7.82276
NCU00348	0.254	0.200608	108	6.61934	6.86587
NCU00537	0.254	0.213841	346	6.55455	6.5598
NCU04566	0.254	0.218767	722	6.45093	6.73442
NCU00269	0.254	0.234896	954	4.01703	5.14286
NCU05802	0.254	0.236261	1491	6.21683	6.43431
NCU02644	0.254	0.241074	736	5.90265	5.99748
NCU06347	0.254	0.250624	396	6.85022	7.19184
NCU02546	0.254	0.266509	619	5.51139	5.87965
NCU08070	0.255	0.231255	236	7.31515	7.19229
NCU01766	0.255	0.234268	252	6.97465	6.96183
NCU03263	0.255	0.243634	1493	5.7323	5.68588
NCU03291	0.255	0.244435	658	5.92498	6.075
NCU04610	0.255	0.245278	986	6.39005	6.59069
NCU09191	0.255	0.24531	1097	6.06043	5.86186
NCU06994	0.255	0.265867	779	6.72128	6.73373
NCU04775	0.255	0.267534	352	6.92343	6.78697
NCU09731	0.256	0.214745	151	6.72637	6.79574
NCU06419	0.256	0.215401	518	7.3892	7.22896
NCU05645	0.256	0.225042	284	6.58813	6.27559
NCU06488	0.256	0.242257	1482	6.55323	6.62985
NCU03159	0.256	0.252813	357	6.33074	6.6584
NCU03888	0.257	0.214572	413	6.48514	6.70992
NCU03925	0.257	0.225042	412	6.09065	6.16518
NCU05292	0.257	0.226376	439	7.39152	7.55134
NCU03526	0.257	0.227069	662	6.73166	6.67859
NCU08945	0.257	0.233201	690	4.59299	5.51278
NCU06649	0.257	0.234865	1010	6.03755	5.7109
NCU02349	0.257	0.2356	1500	5.54696	5.74332
NCU09869	0.257	0.242231	1485	5.78329	5.57187
NCU03860	0.257	0.242804	167	7.22071	6.83927
NCU00617	0.257	0.260309	256	6.8975	6.69895
NCU06429	0.258	0.210454	1027	6.85689	6.90916
NCU11424	0.258	0.211787	613	6.19695	6.20949
NCU09910	0.258	0.212427	847	5.40966	5.88759
NCU02299	0.258	0.214964	358	6.19637	6.13761
NCU04801	0.258	0.219869	445	6.77734	6.10078
NCU06367	0.258	0.221833	312	6.28574	6.64374
NCU00220	0.258	0.232695	253	5.74919	5.74761
NCU05936	0.258	0.240618	984	5.18395	5.13561
NCU01272	0.258	0.243493	1012	7.15503	7.27632
NCU01970	0.258	0.264004	169	7.03651	6.84436
NCU02328	0.259	0.212762	414	6.05515	6.48717
NCU00847	0.259	0.218889	355	6.70985	7.17829
NCU09290	0.259	0.226357	229	7.93606	7.96781
NCU00173	0.259	0.228628	368	7.64691	7.75543
NCU02270	0.259	0.22985	782	4.97371	5.24805
NCU04791	0.26	0.212519	336	7.35578	7.24588
NCU05050	0.26	0.219185	379	6.25945	6.31027
NCU07361	0.26	0.219574	440	7.37816	7.1179
NCU03809	0.26	0.219854	360	5.66852	5.61819
NCU08267	0.26	0.224013	2066	5.32687	5.37256
NCU06945	0.26	0.226355	309	7.41432	7.49797
NCU01857	0.26	0.230936	1294	6.40924	6.44476
NCU06042	0.26	0.232582	571	7.71503	7.74012
NCU09116	0.26	0.233208	560	7.09747	7.14765
NCU01701	0.26	0.246784	598	7.15812	7.31645
NCU06966	0.26	0.265391	188	7.23626	7.40907
NCU09056	0.261	0.213006	770	5.42334	5.17088
NCU08319	0.261	0.218985	766	6.33276	6.25597
NCU02018	0.261	0.222251	297	7.55515	7.58848
NCU03901	0.261	0.228206	367	5.78359	6.13849
NCU00134	0.261	0.229545	1026	6.97224	7.1113
NCU00360	0.261	0.231716	288	6.64996	6.72513
NCU02812	0.261	0.236386	343	7.37269	7.42083
NCU02685	0.261	0.236647	2209	6.52141	6.38207
NCU02473	0.261	0.242849	320	5.89889	6.57514
NCU03870	0.261	0.254629	833	7.57946	7.57705
NCU05070	0.261	0.254884	181	6.13767	6.1586
NCU02573	0.262	0.214894	208	6.71483	6.87139
NCU07851	0.262	0.222762	325	7.08286	7.1707
NCU07290	0.262	0.227048	527	6.41702	6.28713
NCU00372	0.262	0.22927	1602	6.43594	6.49488
NCU00488	0.262	0.237784	635	8.21495	8.23414
NCU01785	0.262	0.245208	157	6.16545	6.03411
NCU09243	0.262	0.267872	388	5.87176	6.65598
NCU08029	0.263	0.213317	338	6.74614	6.51838
NCU09547	0.263	0.216256	560	6.14517	6.53095
NCU06355	0.263	0.221478	972	7.32556	7.42915
NCU04190	0.263	0.224694	1111	5.82173	5.9218
NCU00280	0.263	0.229599	939	5.77422	5.92165
NCU09861	0.263	0.249365	695	7.76512	7.83483
NCU07788	0.264	0.231317	746	5.44532	5.93133
NCU00571	0.264	0.247031	208	6.80172	7.08721
NCU05452	0.264	0.247672	629	6.64495	6.57104
NCU05453	0.265	0.19636	595	5.59355	5.61308
NCU02833	0.265	0.221296	1421	5.92211	5.58019
NCU10810	0.265	0.221303	588	7.06993	7.01999
NCU09516	0.265	0.221728	1228	4.83593	4.66158
NCU06678	0.265	0.241869	1450	7.12934	7.09117
NCU05133	0.265	0.246292	459	6.78125	6.9445
NCU03057	0.266	0.216091	428	6.23338	6.16128
NCU03255	0.266	0.221961	599	6.58831	6.06592
NCU07456	0.266	0.227637	255	7.19918	7.57626
NCU06751	0.267	0.21356	223	6.95122	6.71742
NCU00244	0.267	0.22284	311	6.19415	5.85264
NCU03007	0.267	0.234493	385	6.53419	6.61855
NCU04637	0.267	0.253815	467	6.5417	6.59689
NCU03156	0.267	0.255298	94	7.16862	7.45225
NCU10053	0.268	0.197758	368	6.82242	6.82498
NCU16396	0.268	0.215877	652	5.06558	5.48397
NCU06112	0.268	0.228096	545	6.8348	6.90375
NCU09141	0.268	0.237264	328	7.59951	7.72906
NCU03438	0.268	0.240623	205	7.85697	8.10411
NCU10388	0.268	0.247591	167	6.43337	6.76407
NCU03633	0.268	0.247858	528	7.1428	7.01774
NCU09347	0.269	0.225149	447	7.03973	7.05603
NCU01511	0.269	0.252071	290	7.71139	7.55675
NCU09532	0.269	0.253276	327	6.44644	6.70082
NCU08643	0.27	0.214143	503	5.26611	5.54372
NCU08005	0.27	0.219601	528	5.61642	6.12672
NCU02540	0.27	0.231091	339	6.25859	5.95918
NCU02803	0.27	0.242344	728	5.97515	5.96916
NCU00350	0.27	0.247043	372	7.86359	8.01553
NCU04783	0.27	0.247657	597	7.25414	7.19421
NCU04059	0.27	0.266854	2111	6.73292	6.89825
NCU00964	0.271	0.220635	1164	6.95232	7.05698
NCU08057	0.271	0.222821	299	6.67055	7.16664
NCU03440	0.271	0.231088	988	6.19571	6.58489
NCU01167	0.271	0.231947	231	6.45166	6.269
NCU01747	0.271	0.236069	1245	6.24189	6.22681
NCU03528	0.271	0.246994	241	6.04638	5.99107
NCU00903	0.271	0.252096	350	8.01561	8.05123
NCU00335	0.271	0.252543	273	6.62641	6.65716
NCU02357	0.271	0.257511	1096	7.77613	7.73115
NCU08171	0.272	0.199582	381	6.18293	5.87934
NCU05067	0.272	0.199979	466	5.87036	6.25481
NCU03576	0.272	0.203245	370	6.24433	6.18568
NCU06445	0.272	0.207176	700	5.51097	6.00368
NCU05160	0.272	0.207963	486	6.65713	6.82366
NCU03436	0.272	0.213651	388	6.78249	6.94811
NCU04342	0.272	0.223859	321	8.06217	8.01068
NCU03606	0.272	0.229429	610	6.94069	6.99187
NCU02798	0.272	0.235852	331	8.0479	8.3323
NCU07320	0.272	0.24271	400	7.00792	6.90278
NCU03803	0.272	0.257622	292	7.59259	7.39498
NCU07779	0.273	0.220882	793	6.85084	6.92976
NCU06372	0.273	0.224707	253	7.57005	7.66862
NCU06268	0.273	0.232293	865	6.11508	5.9946
NCU09435	0.273	0.23829	1167	6.74974	6.68266
NCU06303	0.273	0.244652	375	6.51318	6.59835
NCU01990	0.273	0.244788	505	5.67999	4.99406
NCU06059	0.273	0.255809	355	6.30337	6.24802
NCU07474	0.274	0.212909	336	6.20909	6.52347
NCU06856	0.274	0.247678	382	6.86991	6.91215
NCU04443	0.275	0.217024	454	7.73066	7.76424
NCU09409	0.275	0.230307	322	6.24237	6.49927
NCU04761	0.275	0.232674	568	6.39146	6.83777
NCU00236	0.275	0.234063	366	7.03977	7.1396
NCU07721	0.275	0.253085	902	7.68226	7.79544
NCU06311	0.276	0.204321	307	7.73868	7.73232
NCU02585	0.276	0.22641	715	5.88254	5.80798
NCU09088	0.276	0.227341	386	6.01051	5.88756
NCU06246	0.276	0.236142	625	5.34021	4.47494
NCU06490	0.276	0.239995	336	6.09611	5.82381
NCU02695	0.276	0.241821	324	6.17918	5.90556
NCU06540	0.276	0.256945	827	6.88125	7.04368
NCU03909	0.276	0.25718	302	6.00839	6.45431
NCU10352	0.277	0.179591	82	7.02313	6.58319
NCU08427	0.277	0.220095	389	6.22425	6.42096
NCU07019	0.277	0.229077	497	6.86187	6.94866
NCU00675	0.277	0.232366	1125	5.46319	4.89373
NCU06145	0.277	0.245276	367	6.88105	6.80839
NCU06199	0.277	0.255645	1208	7.03511	6.98876
NCU03315	0.277	0.261832	407	6.01957	5.72139
NCU00541	0.277	0.271423	414	7.07642	7.09047
NCU07362	0.278	0.219026	520	5.57912	5.86569
NCU02414	0.278	0.220149	746	7.41347	7.33504
NCU07422	0.278	0.224509	424	7.34823	7.41632
NCU04005	0.278	0.24261	441	6.74798	6.7105
NCU03875	0.278	0.245171	1126	5.90741	6.14142
NCU02904	0.278	0.250883	393	7.49303	7.61755
NCU01259	0.278	0.273025	321	5.35511	5.36504
NCU02846	0.279	0.192533	731	7.72865	7.82027
NCU06131	0.279	0.210326	445	6.81834	6.83634
NCU00273	0.279	0.212736	1762	4.57596	6.26951
NCU01069	0.279	0.219771	261	7.31547	7.27235
NCU03827	0.279	0.227881	315	6.91063	6.80332
NCU01797	0.279	0.228215	623	6.88778	6.72364
NCU02951	0.279	0.236768	161	7.06934	7.05641
NCU00864	0.28	0.225132	283	7.66138	7.77143
NCU02669	0.28	0.229433	1528	6.43197	6.54491
NCU01107	0.28	0.240123	333	8.19463	8.21822
NCU08499	0.28	0.245697	926	7.02698	7.08425
NCU02982	0.28	0.282105	303	7.58608	7.61191
NCU02712	0.281	0.198742	469	7.294	7.25527
NCU03579	0.281	0.215679	262	6.94	7.02657
NCU09779	0.281	0.216751	358	6.32236	6.79008
NCU08485	0.281	0.221589	396	6.88289	6.91399
NCU02156	0.281	0.223795	141	6.0269	6.34236
NCU09535	0.281	0.228273	493	6.74964	6.99213
NCU02497	0.281	0.247355	1024	5.69253	5.64183
NCU09203	0.281	0.251472	430	6.61892	6.68494
NCU03833	0.281	0.277644	174	6.83854	6.93882
NCU01636	0.282	0.198378	226	5.89925	6.32162
NCU05622	0.282	0.219337	912	6.3692	6.16856
NCU01955	0.282	0.230523	346	7.21155	7.3664
NCU15829	0.282	0.233568	532	6.64907	6.75049
NCU09537	0.282	0.236645	879	7.3499	7.24854
NCU01599	0.282	0.246416	570	5.46442	5.78487
NCU01381	0.282	0.248283	196	7.19382	7.32201
NCU01002	0.282	0.25105	296	8.17777	8.24212
NCU05400	0.282	0.258033	1037	7.07343	7.03362
NCU06171	0.282	0.272758	1533	6.87808	6.88541
NCU11174	0.283	0.189515	210	6.20159	6.32603
NCU02515	0.283	0.213506	924	5.87007	5.86541
NCU09693	0.283	0.224066	322	8.44689	8.39792
NCU03127	0.283	0.22679	842	6.52355	6.73131
NCU00920	0.283	0.229098	962	5.24037	5.27616
NCU02539	0.284	0.219278	1013	5.94668	5.98044
NCU03949	0.284	0.22052	378	8.18969	8.2035
NCU01758	0.284	0.224302	684	5.64225	5.7169
NCU03445	0.284	0.226334	496	5.97651	6.03032
NCU05983	0.284	0.230993	236	7.36667	7.42625
NCU06664	0.284	0.235119	239	7.36391	7.53502
NCU00311	0.284	0.242958	620	6.54057	7.03274
NCU09708	0.284	0.248944	464	6.56647	6.87694
NCU01645	0.285	0.230386	313	6.52674	6.74531
NCU11291	0.285	0.233756	176	6.83452	6.62792
NCU06622	0.285	0.237146	252	7.16053	7.37447
NCU04780	0.285	0.252073	403	6.21059	6.23857
NCU00687	0.285	0.252639	504	6.46807	6.74679
NCU00187	0.286	0.220002	315	6.7607	7.18845
NCU02808	0.286	0.233187	682	6.71238	6.87142
NCU00463	0.286	0.236362	472	6.56852	6.30726
NCU01340	0.286	0.239392	215	6.51619	6.21809
NCU02538	0.286	0.247878	208	7.93027	7.97108
NCU01637	0.286	0.252533	489	5.93467	5.8703
NCU11222	0.286	0.26849	654	6.26295	6.43954
NCU08280	0.287	0.215325	528	6.93704	7.03064
NCU00968	0.287	0.21975	500	5.96442	6.43521
NCU03493	0.287	0.221691	966	6.7385	6.83004
NCU07654	0.287	0.232041	423	6.26581	6.19811
NCU00593	0.287	0.232491	490	6.94623	6.82154
NCU09721	0.287	0.234124	749	7.33816	7.37827
NCU03906	0.287	0.243043	452	6.94368	6.91055
NCU10518	0.287	0.253684	297	6.35212	6.6743
NCU06588	0.287	0.264076	181	6.78909	6.68694
NCU09432	0.288	0.215764	999	5.95292	5.90065
NCU04130	0.288	0.222475	603	6.80668	7.14026
NCU02139	0.288	0.228415	770	4.97515	5.73258
NCU04747	0.288	0.228943	869	5.949	6.40763
NCU07435	0.288	0.232048	454	7.06457	7.06408
NCU10777	0.288	0.23245	142	7.5125	7.65426
NCU03704	0.288	0.237047	331	7.40816	7.4449
NCU05116	0.288	0.246768	184	6.95838	6.66435
NCU08022	0.288	0.24892	619	6.58001	6.6703
NCU03483	0.288	0.249069	1367	5.85786	5.62208
NCU00771	0.288	0.259085	565	6.65392	6.60227
NCU00106	0.289	0.205784	468	7.43041	7.41721
NCU04740	0.289	0.207067	434	5.76585	5.63738
NCU06544	0.289	0.243928	1142	6.7812	6.69586
NCU04611	0.289	0.250202	1407	6.50416	6.45349
NCU03366	0.289	0.251097	587	7.35942	7.3504
NCU02256	0.289	0.257936	822	6.13903	6.37698
NCU03911	0.289	0.259708	273	7.86994	7.93467
NCU04333	0.289	0.270222	992	7.05591	7.07059
NCU05007	0.29	0.213175	666	6.80449	6.78485
NCU03908	0.29	0.216835	242	6.74545	6.71635
NCU01255	0.29	0.220847	939	5.7122	5.1023
NCU00395	0.29	0.222482	527	5.50606	6.18104
NCU00693	0.29	0.229831	246	5.95354	6.14731
NCU03954	0.29	0.23103	461	6.59407	6.71183
NCU01930	0.29	0.242676	143	4.72672	4.56132
NCU02720	0.29	0.25051	955	7.05846	7.11354
NCU01283	0.29	0.297769	1354	5.4951	5.79053
NCU01283	0.29	0.297769	1354	7.12208	7.13897
NCU07126	0.291	0.21242	247	6.75741	7.159
NCU07739	0.291	0.217483	520	5.97203	5.40782
NCU05959	0.291	0.234938	228	6.96745	6.75746
NCU03711	0.291	0.238093	205	7.38231	7.36211
NCU03218	0.291	0.241863	493	6.65072	6.98651
NCU08875	0.291	0.243669	1348	7.5544	7.64109
NCU01282	0.291	0.254888	228	6.41402	5.81925
NCU01419	0.291	0.259414	338	7.29539	7.25137
NCU04460	0.291	0.260656	392	6.80081	6.72745
NCU08217	0.292	0.197076	440	6.57636	6.56539
NCU04646	0.292	0.215153	513	5.88816	6.2217
NCU10836	0.292	0.222605	940	5.36925	5.05994
NCU05985	0.292	0.226103	829	5.54872	5.72172
NCU08118	0.292	0.227869	1247	5.35361	5.58607
NCU00649	0.292	0.2311	477	7.44497	7.45123
NCU06349	0.292	0.242249	255	7.08952	7.11717
NCU01143	0.292	0.244092	1391	5.26862	5.67161
NCU01614	0.292	0.252916	90	7.3846	7.29414
NCU04165	0.292	0.260393	417	5.82872	6.04104
NCU04777	0.293	0.210365	497	5.52538	5.71609
NCU02480	0.293	0.216031	282	8.3668	8.31802
NCU08484	0.293	0.22147	879	5.40156	5.45478
NCU04009	0.293	0.229385	387	6.34145	6.45315
NCU08036	0.293	0.230511	829	6.02144	5.97843
NCU00466	0.293	0.233143	656	5.94912	5.74001
NCU02961	0.293	0.242184	716	6.18673	6.18882
NCU11195	0.293	0.246504	378	7.21392	7.13938
NCU06976	0.293	0.247408	4367	6.72225	6.65975
NCU00614	0.293	0.248703	972	5.82837	5.95328
NCU06091	0.293	0.260225	349	7.22912	7.28246
NCU05485	0.293	0.26028	333	7.37689	7.3692
NCU09264	0.294	0.207835	258	6.7913	6.55552
NCU03641	0.294	0.214559	890	5.4019	5.41837
NCU06284	0.294	0.232427	881	7.16649	7.20836
NCU00521	0.294	0.232981	259	6.75975	6.6283
NCU01192	0.294	0.235935	1104	5.90574	5.99463
NCU03042	0.294	0.249142	1215	6.73017	6.72701
NCU01761	0.294	0.250627	108	6.70075	6.26705
NCU02754	0.294	0.25917	285	6.36961	6.5313
NCU08362	0.294	0.275088	353	5.40329	6.1085
NCU05222	0.295	0.220156	247	6.72759	7.0141
NCU02936	0.295	0.227988	550	5.2629	5.31207
NCU02532	0.295	0.230132	435	6.88675	6.83899
NCU01229	0.295	0.231656	571	5.95856	6.02321
NCU04578	0.295	0.232278	258	6.54702	6.22948
NCU09063	0.295	0.252134	1650	5.11431	5.17901
NCU03538	0.296	0.216184	508	6.25232	6.32576
NCU06821	0.296	0.224071	711	6.5658	6.73888
NCU05234	0.296	0.233449	213	7.93732	7.86584
NCU02786	0.296	0.236891	347	8.18147	8.17667
NCU00065	0.296	0.240875	629	6.14461	6.25171
NCU07400	0.296	0.243506	872	6.26965	6.3593
NCU01919	0.296	0.263521	548	7.57535	7.49418
NCU05118	0.296	0.290461	115	8.1293	8.19562
NCU03763	0.297	0.224998	525	6.36657	6.56196
NCU05522	0.297	0.225273	170	6.17528	6.75068
NCU00352	0.297	0.226593	1360	4.96282	4.92059
NCU02372	0.297	0.24635	277	6.46611	6.69972
NCU07503	0.298	0.213528	170	6.76909	6.75454
NCU00590	0.298	0.215265	262	6.96765	7.42628
NCU08012	0.298	0.22504	640	6.17493	6.54065
NCU05797	0.298	0.228258	354	7.1827	7.01005
NCU06342	0.298	0.233469	978	6.50181	6.55658
NCU09313	0.298	0.237332	880	5.48732	5.20077
NCU06536	0.298	0.250367	1049	5.80532	5.80167
NCU08291	0.298	0.251375	421	7.01874	7.03463
NCU16888	0.298	0.252797	508	6.98876	7.19992
NCU09447	0.299	0.229968	485	5.6192	6.26825
NCU07893	0.299	0.233329	591	6.19959	6.2697
NCU01004	0.299	0.242461	1062	6.52175	6.27733
NCU02718	0.299	0.243429	692	6.86612	6.72225
NCU00895	0.299	0.247511	220	7.83125	7.90533
NCU04743	0.3	0.210335	854	6.78056	6.64827
NCU07585	0.3	0.219546	278	7.68416	7.74665
NCU02269	0.3	0.229283	312	5.25621	5.24296
NCU02541	0.3	0.233325	501	6.29719	6.65728
NCU08959	0.3	0.246532	446	7.08142	7.06993
NCU02542	0.3	0.249326	501	8.32181	8.36263
NCU04650	0.3	0.251717	823	5.06513	5.39576
NCU01784	0.3	0.26051	669	6.3078	6.28371
NCU03948	0.301	0.218716	643	5.68813	5.88263
NCU00905	0.301	0.224223	610	6.2445	6.38888
NCU11209	0.301	0.228185	237	6.64497	6.95851
NCU01571	0.301	0.229222	419	6.20927	6.75302
NCU00440	0.301	0.232629	358	6.97365	6.86339
NCU09571	0.301	0.235455	619	6.22706	6.2334
NCU02563	0.301	0.246465	298	7.16233	7.20556
NCU06228	0.301	0.248773	234	7.40376	7.39599
NCU00793	0.301	0.254043	929	7.32531	7.36025
NCU08323	0.301	0.255932	480	6.34762	6.23697
NCU04301	0.301	0.271234	326	6.60122	6.3195
NCU09227	0.301	0.272974	713	5.62568	5.91999
NCU09048	0.302	0.240269	1105	6.00406	6.09674
NCU06412	0.302	0.240532	413	4.71587	6.83316
NCU08333	0.303	0.221503	516	7.66733	7.64805
NCU07221	0.303	0.223987	925	6.26174	6.20014
NCU09527	0.303	0.228798	372	6.5355	6.33674
NCU09546	0.303	0.247679	355	6.76496	6.73255
NCU02935	0.304	0.202158	207	6.51412	5.78415
NCU06497	0.304	0.220134	488	6.81384	6.71798
NCU03838	0.304	0.220549	120	7.23429	6.92635
NCU02635	0.304	0.22856	373	6.38812	6.40759
NCU02028	0.304	0.228873	354	6.3427	6.41224
NCU16651	0.304	0.232104	241	6.82301	6.77179
NCU04606	0.304	0.237141	917	6.36233	6.42447
NCU03296	0.304	0.241902	341	6.17612	5.99717
NCU00264	0.304	0.272252	162	6.69205	6.66088
NCU06997	0.305	0.2166	295	6.84848	6.96099
NCU00628	0.305	0.219168	679	5.98119	5.81463
NCU06404	0.305	0.232443	205	7.01849	7.22279
NCU03068	0.305	0.240044	248	7.46442	7.66486
NCU09730	0.305	0.245294	928	7.51195	7.50159
NCU09616	0.305	0.246806	279	6.221	6.18047
NCU02555	0.305	0.249543	469	7.09674	7.00363
NCU08809	0.305	0.251048	480	6.47789	6.71633
NCU09210	0.305	0.252782	513	6.99513	7.04922
NCU03087	0.305	0.261016	318	7.6596	7.61656
NCU05514	0.306	0.218258	338	6.10799	6.13849
NCU04513	0.306	0.220682	204	7.50682	7.75912
NCU07277	0.306	0.231928	734	7.30516	7.18144
NCU16698	0.306	0.232537	338	7.60017	7.60676
NCU00523	0.306	0.24972	377	6.69198	6.57379
NCU06560	0.306	0.256976	484	6.54362	6.96039
NCU02169	0.306	0.266213	248	5.59509	6.17464
NCU06760	0.307	0.233862	437	6.55155	6.37003
NCU06413	0.307	0.240555	761	6.55107	6.75078
NCU00170	0.307	0.244701	784	7.22559	7.28103
NCU04185	0.307	0.24528	394	8.25698	8.22996
NCU02560	0.307	0.254419	370	6.6038	7.22881
NCU06205	0.307	0.264069	604	7.32309	7.41093
NCU02450	0.308	0.229528	584	7.66963	7.6884
NCU06859	0.308	0.229566	489	5.19695	5.51112
NCU00725	0.308	0.231807	521	7.3776	7.58173
NCU00560	0.308	0.237871	412	5.81682	5.97236
NCU05343	0.308	0.239913	645	6.9276	6.81094
NCU07008	0.308	0.245863	526	6.09635	6.55348
NCU02633	0.308	0.247524	432	6.35582	6.48008
NCU04757	0.308	0.273956	1095	7.31256	7.30524
NCU04293	0.309	0.209923	379	6.23754	5.70662
NCU04407	0.309	0.219143	469	6.0639	6.16316
NCU10360	0.309	0.231824	542	7.06002	7.10616
NCU09882	0.309	0.235757	454	6.7357	7.05392
NCU03717	0.309	0.24601	282	7.44897	7.55629
NCU04189	0.309	0.24718	532	6.47601	6.80513
NCU07081	0.31	0.213774	371	6.05488	6.33686
NCU02963	0.31	0.242782	155	6.9842	7.21722
NCU07942	0.31	0.243941	317	6.50903	6.42977
NCU09259	0.31	0.245306	625	6.67817	6.63291
NCU08779	0.31	0.245757	848	6.04759	5.82874
NCU01809	0.31	0.246582	884	6.57481	6.63815
NCU00838	0.31	0.248147	340	6.74374	6.85509
NCU01914	0.311	0.218513	142	7.55101	7.52603
NCU04092	0.311	0.221554	625	5.10483	5.00732
NCU02283	0.311	0.223215	466	6.29237	6.48964
NCU00406	0.311	0.237336	833	7.13338	7.03631
NCU09534	0.311	0.261851	229	7.59123	7.68378
NCU01652	0.312	0.231009	454	7.75835	7.8867
NCU03350	0.312	0.239337	1375	6.16462	6.03894
NCU02405	0.312	0.248745	144	6.67587	6.95357
NCU10776	0.312	0.257594	394	6.5355	6.5698
NCU04172	0.312	0.259605	246	6.99139	7.21328
NCU06009	0.313	0.219726	359	7.37164	7.4463
NCU00513	0.313	0.221427	388	6.34918	6.51319
NCU06428	0.313	0.243456	891	6.17852	6.18583
NCU02361	0.314	0.208744	467	6.79053	6.78407
NCU08687	0.314	0.217067	536	6.37099	6.61027
NCU07608	0.314	0.226106	366	7.89951	7.94532
NCU06348	0.314	0.233181	305	7.69755	7.76409
NCU02815	0.314	0.234602	1298	7.23127	7.18506
NCU02191	0.314	0.234665	502	5.69794	5.95442
NCU04411	0.314	0.234781	436	7.52218	7.40465
NCU16541	0.314	0.243995	332	6.21394	6.19011
NCU08669	0.314	0.247276	467	7.89808	8.0389
NCU07925	0.315	0.196368	283	6.39602	6.49762
NCU04281	0.315	0.204088	318	6.36706	6.38306
NCU03108	0.315	0.223016	799	6.82237	6.87841
NCU05846	0.315	0.225659	839	6.49379	6.20755
NCU04176	0.315	0.232321	916	6.27272	6.42731
NCU06424	0.315	0.237242	439	6.10237	6.3561
NCU06278	0.315	0.244381	1083	6.40266	6.47458
NCU04129	0.315	0.255486	336	7.46844	7.60304
NCU10572	0.315	0.276489	177	8.44264	8.47372
NCU09567	0.316	0.217701	437	5.70271	5.78759
NCU10529	0.316	0.227226	999	5.20396	5.45114
NCU02743	0.316	0.232787	327	6.70096	6.23289
NCU01859	0.316	0.246801	189	6.00715	6.55584
NCU04155	0.316	0.247958	214	6.55964	6.64387
NCU10036	0.316	0.24798	504	5.50125	6.15803
NCU09014	0.316	0.269297	264	7.26637	7.2638
NCU04794	0.317	0.233739	370	6.4622	5.93453
NCU00232	0.317	0.239453	1099	6.3711	6.57296
NCU04594	0.318	0.230765	243	7.35451	7.4187
NCU08671	0.318	0.23186	451	7.27898	7.25027
NCU00743	0.318	0.253301	1566	7.85722	7.84931
NCU01939	0.318	0.258748	1047	7.7514	7.83421
NCU01427	0.319	0.224459	433	6.64741	6.89223
NCU06137	0.32	0.24646	404	6.62033	6.32141
NCU01468	0.32	0.247669	463	7.39997	7.46419
NCU03731	0.32	0.265633	246	8.36901	8.33397
NCU00378	0.321	0.230805	546	6.74661	6.74118
NCU02336	0.321	0.23303	707	5.65406	5.59425
NCU02475	0.321	0.236219	1100	7.20254	7.38306
NCU08607	0.321	0.240269	444	6.88267	7.0197
NCU04110	0.321	0.251572	607	6.85792	7.06793
NCU01956	0.321	0.251804	1053	7.40071	7.40495
NCU07746	0.321	0.25532	216	6.93887	6.96732
NCU06179	0.321	0.255962	497	6.71651	6.77916
NCU09600	0.322	0.212269	295	7.49578	7.51587
NCU09483	0.322	0.217538	234	6.77557	6.61822
NCU01460	0.322	0.21868	108	6.87004	7.41925
NCU05498	0.322	0.264315	180	8.75164	8.63499
NCU07240	0.323	0.223613	350	8.01144	8.00924
NCU07870	0.323	0.238893	1479	5.77901	5.60079
NCU08900	0.323	0.244753	437	4.57314	4.21519
NCU05517	0.323	0.245166	337	6.53877	6.20537
NCU05777	0.323	0.248473	788	7.23573	7.23099
NCU07895	0.324	0.211431	467	6.42864	7.08895
NCU01170	0.324	0.219991	569	6.67742	6.79055
NCU04111	0.324	0.227247	555	5.62958	5.73517
NCU04806	0.324	0.228953	309	6.92237	7.26588
NCU01768	0.324	0.231161	1048	7.93763	7.9626
NCU07855	0.324	0.24318	555	7.06296	7.00847
NCU06336	0.324	0.247075	716	5.9694	6.09999
NCU01163	0.324	0.249791	176	7.07573	7.06153
NCU02289	0.324	0.251902	147	8.5467	8.66135
NCU01343	0.324	0.259831	221	6.38283	6.33562
NCU03194	0.324	0.262195	633	7.90164	7.94758
NCU00059	0.325	0.228376	829	6.39543	6.32089
NCU03439	0.325	0.238519	355	5.15945	5.9961
NCU01992	0.325	0.247742	916	7.8721	7.86708
NCU00892	0.326	0.215302	528	6.93049	6.9326
NCU07404	0.326	0.222191	1089	6.66781	6.65446
NCU07658	0.326	0.230115	1940	6.46291	6.25118
NCU02899	0.326	0.244693	525	6.91935	7.37889
NCU04737	0.326	0.250542	670	5.52171	4.33333
NCU07714	0.326	0.252231	694	6.20903	6.32008
NCU05418	0.327	0.225376	353	6.87455	6.37451
NCU07409	0.327	0.23989	567	6.64502	6.70936
NCU09878	0.327	0.242842	413	6.53101	5.79495
NCU07713	0.327	0.281683	229	6.17826	6.6964
NCU09233	0.328	0.200169	318	5.80953	6.14823
NCU06446	0.328	0.229493	489	6.20273	6.61065
NCU00812	0.328	0.233445	273	6.93494	6.92347
NCU03369	0.328	0.23537	382	6.4079	6.94676
NCU02404	0.328	0.236177	483	6.33439	6.27177
NCU02404	0.328	0.236177	483	8.29279	8.30092
NCU07319	0.328	0.245481	858	7.38364	7.23035
NCU01121	0.328	0.246352	255	7.06822	6.77831
NCU07832	0.328	0.24707	2374	6.34827	6.13972
NCU09862	0.329	0.211186	341	6.21213	6.77017
NCU04264	0.329	0.21722	898	7.28986	7.36909
NCU02814	0.329	0.223552	702	6.82287	7.06487
NCU06520	0.329	0.227777	814	5.2403	5.44376
NCU02717	0.329	0.241675	695	6.05953	6.15207
NCU06410	0.33	0.233897	236	7.50286	7.68455
NCU04410	0.33	0.234131	840	7.18851	7.35102
NCU01218	0.33	0.236528	391	6.27919	6.53023
NCU10292	0.33	0.240581	337	7.51946	7.50548
NCU07554	0.33	0.256758	1204	5.81859	6.00877
NCU03306	0.33	0.2814	120	7.49427	7.62547
NCU04832	0.331	0.196311	414	5.82273	6.05135
NCU00713	0.331	0.229478	297	5.73054	6.56241
NCU04243	0.331	0.238596	295	6.16179	6.19618
NCU06317	0.332	0.206469	170	6.45083	6.13085
NCU04328	0.332	0.220236	588	6.15625	6.11042
NCU07430	0.332	0.231015	224	7.23213	6.68608
NCU02218	0.332	0.234864	1026	6.66993	6.74923
NCU08132	0.332	0.238198	2374	6.15806	6.34653
NCU00340	0.332	0.241266	722	5.16673	5.13564
NCU04352	0.332	0.248929	1874	5.50092	4.91914
NCU04507	0.332	0.270543	399	6.96063	6.24381
NCU01301	0.332	0.297242	209	6.52031	6.41239
NCU00095	0.333	0.258319	1279	6.72426	6.64576
NCU03769	0.333	0.264735	328	6.93579	6.67968
NCU02508	0.333	0.268083	213	7.61741	7.75137
NCU08869	0.334	0.212822	1093	6.58017	5.91453
NCU04648	0.334	0.236657	729	6.76497	6.54614
NCU06738	0.334	0.257441	1256	7.47403	7.53911
NCU00468	0.335	0.225805	445	6.59881	6.49349
NCU08436	0.335	0.234021	552	6.95512	7.14928
NCU01241	0.335	0.24593	706	6.1321	5.23639
NCU01258	0.335	0.247888	181	7.85655	7.93223
NCU09658	0.335	0.251316	1015	6.34126	6.38616
NCU03309	0.335	0.258567	78	7.48136	7.50676
NCU09194	0.336	0.236291	324	6.9425	6.8231
NCU11027	0.336	0.247382	1063	7.2809	7.37803
NCU01318	0.336	0.24929	775	7.70162	7.77499
NCU01440	0.336	0.253867	1594	7.12516	6.97551
NCU08475	0.337	0.233739	328	5.23404	6.76115
NCU06630	0.337	0.239126	327	7.77205	7.67802
NCU00484	0.337	0.239433	165	6.74213	6.22825
NCU00575	0.337	0.241501	770	8.31526	8.35896
NCU06786	0.337	0.247591	161	6.37468	6.35618
NCU05706	0.337	0.259691	264	6.96391	7.04727
NCU08955	0.337	0.29879	317	7.3931	7.38668
NCU10058	0.338	0.227345	554	8.85089	8.90323
NCU00579	0.338	0.244618	1238	6.6848	6.86602
NCU04404	0.338	0.249601	957	7.66749	7.72516
NCU01674	0.338	0.270859	292	7.38532	7.51441
NCU08421	0.339	0.236611	429	5.8425	6.38027
NCU04350	0.339	0.236877	1819	6.50414	6.34414
NCU07489	0.339	0.238178	531	7.0106	6.47952
NCU03065	0.339	0.239044	984	6.70452	6.63737
NCU06460	0.339	0.240865	538	5.28484	4.9635
NCU02111	0.339	0.24409	1235	7.06367	6.98189
NCU05134	0.339	0.297291	120	7.58063	7.63741
NCU08218	0.34	0.216345	729	5.72908	5.63134
NCU07421	0.34	0.226032	332	7.39238	7.38735
NCU04481	0.34	0.227433	555	6.31387	5.90235
NCU02074	0.34	0.239918	668	5.98925	5.86156
NCU00565	0.34	0.245049	430	6.67374	6.0032
NCU04221	0.34	0.251053	744	7.54256	7.51896
NCU00824	0.34	0.2525	658	6.72905	6.70113
NCU08008	0.34	0.266022	522	7.68778	7.79841
NCU00522	0.34	0.272651	419	7.76509	7.75531
NCU03313	0.34	0.272693	169	6.77946	6.58519
NCU03617	0.341	0.226922	301	5.97723	6.37742
NCU01501	0.341	0.237299	330	6.91309	7.00753
NCU11353	0.341	0.238844	590	6.15881	6.40538
NCU04040	0.341	0.239488	387	6.94585	7.01878
NCU06877	0.341	0.245541	667	8.07536	7.00268
NCU06653	0.341	0.250353	130	7.22186	7.11764
NCU06578	0.341	0.251155	1031	7.43786	7.38831
NCU00931	0.342	0.231054	609	5.51263	5.88191
NCU00966	0.342	0.231559	259	6.45983	6.50226
NCU03491	0.342	0.239614	571	5.76101	6.423
NCU00476	0.342	0.259196	315	6.99997	7.28391
NCU02011	0.342	0.260342	876	7.88229	7.82912
NCU00024	0.343	0.231896	227	6.82433	6.64803
NCU04474	0.343	0.23584	518	5.29132	5.67304
NCU02630	0.343	0.237364	810	6.22094	6.04348
NCU02004	0.343	0.252559	496	7.42428	7.44286
NCU09366	0.344	0.25113	265	8.20344	8.1733
NCU01324	0.345	0.20973	574	5.43473	5.55325
NCU06869	0.345	0.225085	938	5.74511	5.98524
NCU02780	0.345	0.240447	198	7.08311	7.05038
NCU08998	0.345	0.248374	515	7.90665	7.91023
NCU00057	0.345	0.251895	368	5.67004	5.74719
NCU02748	0.345	0.255325	320	5.53952	5.45539
NCU08071	0.345	0.26457	107	5.85628	7.07943
NCU00397	0.346	0.219148	260	7.89284	8.0406
NCU01838	0.346	0.225817	357	7.51142	7.66605
NCU05313	0.346	0.229633	153	6.50955	6.63713
NCU02230	0.346	0.236145	937	5.54464	6.29447
NCU02063	0.346	0.23695	805	5.89276	5.3486
NCU03341	0.346	0.239929	754	6.23596	5.7117
NCU03749	0.346	0.245592	282	7.43339	7.54541
NCU01240	0.346	0.251032	542	7.80144	7.84909
NCU10927	0.346	0.253422	630	6.9169	6.77906
NCU00505	0.346	0.272074	123	7.94831	8.22629
NCU09118	0.346	0.273656	923	5.719	5.50192
NCU01912	0.346	0.283977	1167	6.09314	5.3553
NCU06267	0.347	0.217976	232	6.18585	5.92706
NCU04345	0.347	0.230742	274	6.89622	7.7854
NCU04104	0.347	0.238009	959	7.44868	7.4989
NCU07528	0.347	0.244415	637	6.37356	6.15406
NCU09711	0.347	0.248026	822	6.66126	6.9812
NCU07069	0.347	0.251379	315	7.51916	7.61575
NCU07814	0.347	0.251894	477	7.52989	7.44031
NCU04363	0.347	0.267461	690	5.96302	6.19521
NCU04940	0.348	0.222684	347	6.22404	5.74245
NCU05345	0.348	0.223766	295	7.01974	6.94868
NCU02888	0.348	0.237178	249	7.66685	7.45486
NCU06353	0.348	0.259213	252	6.79657	6.66425
NCU02970	0.348	0.275406	121	7.02263	7.07232
NCU08505	0.348	0.293901	160	6.87336	7.10677
NCU01625	0.349	0.223673	806	4.89674	5.66177
NCU05558	0.349	0.233351	420	6.46421	6.40622
NCU02788	0.349	0.243441	479	6.88967	6.99221
NCU00919	0.349	0.249278	781	6.03739	6.03591
NCU09123	0.349	0.256614	413	7.96604	7.94098
NCU04289	0.349	0.258311	452	7.31414	7.33678
NCU01197	0.349	0.273503	1365	7.64325	7.7225
NCU05717	0.35	0.221402	117	6.98006	6.62057
NCU06530	0.35	0.236487	330	6.41442	6.68579
NCU06687	0.35	0.248699	706	7.95384	7.97103
NCU00210	0.35	0.252101	194	7.22712	7.38494
NCU02455	0.35	0.285985	217	7.22989	7.29041
NCU11365	0.351	0.230603	473	6.89527	7.01862
NCU04698	0.351	0.230694	622	4.90283	5.90649
NCU07548	0.351	0.234766	415	6.50121	6.4138
NCU00150	0.351	0.241533	257	7.82961	7.94483
NCU06017	0.351	0.243205	333	6.97813	7.04005
NCU09545	0.351	0.245191	681	6.88801	6.9565
NCU11357	0.351	0.258596	478	7.4847	7.47595
NCU04600	0.351	0.26203	439	8.07243	8.12769
NCU03030	0.352	0.248623	669	5.86324	5.60902
NCU06468	0.352	0.253911	4993	5.25947	5.01423
NCU04138	0.352	0.263658	219	5.92776	6.10257
NCU04815	0.352	0.267236	352	7.57363	7.50151
NCU05117	0.353	0.21832	628	6.1113	6.45225
NCU08552	0.353	0.224171	131	5.89149	5.4
NCU01702	0.353	0.237813	1161	6.33333	6.10941
NCU03651	0.353	0.244534	814	7.49704	7.43318
NCU03380	0.353	0.252802	654	5.41199	6.2407
NCU09821	0.353	0.255888	300	7.83732	7.87591
NCU01388	0.353	0.256932	393	5.65349	6.53403
NCU04187	0.353	0.261121	829	6.86866	6.80659
NCU00520	0.353	0.261879	663	7.51214	7.52642
NCU04109	0.353	0.262144	290	8.01523	7.97008
NCU05267	0.353	0.262324	1140	5.60969	5.63386
NCU06684	0.353	0.264447	613	7.61644	7.63271
NCU05194	0.354	0.230226	972	6.10237	6.10061
NCU02322	0.354	0.240915	410	6.89556	7.10961
NCU05881	0.354	0.244344	701	7.57453	7.48421
NCU03310	0.354	0.2457	310	6.69189	6.67188
NCU02385	0.354	0.26097	360	6.96681	6.95822
NCU05204	0.354	0.268724	776	7.00932	7.1712
NCU05971	0.355	0.209448	511	5.81566	5.7606
NCU01171	0.355	0.21804	724	5.88678	5.27154
NCU06054	0.355	0.231822	485	6.69235	6.68972
NCU06542	0.355	0.232527	174	6.7739	6.6848
NCU01376	0.355	0.238947	668	5.41409	5.58662
NCU01861	0.355	0.251388	359	6.70754	6.75091
NCU09371	0.355	0.256265	203	8.35978	8.39919
NCU08859	0.355	0.261993	310	7.43492	7.37173
NCU06261	0.356	0.202228	227	7.61046	7.58774
NCU07061	0.356	0.223401	177	6.32593	5.75715
NCU08952	0.356	0.23251	412	7.375	7.41616
NCU00326	0.356	0.237658	305	7.61795	7.6899
NCU03084	0.356	0.245893	438	7.63079	7.67825
NCU02701	0.356	0.253001	770	7.5253	7.5152
NCU06929	0.356	0.26262	1054	6.09513	6.18687
NCU07167	0.357	0.221066	343	7.47273	7.5339
NCU03929	0.357	0.232419	697	6.30125	6.18554
NCU07280	0.357	0.238043	644	7.72529	7.62466
NCU02650	0.357	0.25465	494	8.00505	8.03643
NCU06242	0.357	0.258703	317	6.1567	6.63461
NCU00884	0.357	0.26071	416	8.3452	8.40435
NCU04470	0.357	0.266776	273	7.12785	7.07518
NCU07282	0.357	0.280763	964	7.87312	7.82614
NCU01486	0.358	0.229488	1342	6.15948	6.22596
NCU02227	0.358	0.233578	452	6.77842	6.81371
NCU04171	0.358	0.239345	352	6.8585	6.89096
NCU08962	0.358	0.241768	684	6.57385	6.51314
NCU00379	0.358	0.246687	671	5.2577	6.14703
NCU06768	0.358	0.249994	249	6.42211	6.41742
NCU05796	0.359	0.224274	193	6.74372	6.79389
NCU05046	0.359	0.22582	1121	5.37022	5.91085
NCU07495	0.359	0.234179	374	6.76501	6.6388
NCU08018	0.359	0.240862	290	6.57953	6.30675
NCU06803	0.359	0.245008	521	5.95291	5.58977
NCU01164	0.359	0.253694	1032	5.88535	5.62385
NCU03321	0.359	0.27756	779	6.31141	6.53789
NCU03542	0.36	0.224945	291	6.4303	6.29268
NCU08330	0.36	0.241843	290	8.75059	8.73569
NCU09572	0.36	0.243991	192	8.03161	7.97131
NCU09533	0.36	0.245185	417	7.10998	6.87023
NCU03882	0.36	0.257301	161	8.05698	8.00625
NCU02419	0.36	0.267015	165	7.24625	7.15845
NCU09131	0.36	0.275155	594	4.56307	4.87175
NCU09744	0.361	0.230397	353	7.26895	7.11491
NCU07352	0.361	0.239932	317	7.84375	7.69966
NCU01224	0.361	0.246673	459	7.91972	8.00949
NCU04071	0.362	0.248348	366	6.34074	5.87919
NCU06149	0.362	0.251483	569	7.48319	7.56738
NCU00890	0.362	0.252865	854	5.22526	5.62217
NCU01510	0.362	0.253903	1281	5.37742	5.29691
NCU01744	0.362	0.259143	2116	7.35814	7.32251
NCU01276	0.362	0.264936	190	6.2697	6.30874
NCU06123	0.363	0.219296	827	7.1038	7.09795
NCU00090	0.363	0.252726	621	6.92374	6.8353
NCU09794	0.363	0.257817	357	7.89945	7.66231
NCU01444	0.364	0.214705	188	7.4464	7.44096
NCU08273	0.364	0.228901	738	6.11029	5.32185
NCU10852	0.364	0.234601	628	5.82703	6.19493
NCU01157	0.364	0.241918	728	6.85807	7.01724
NCU00461	0.364	0.246809	1051	7.0548	6.9874
NCU05266	0.364	0.250983	978	6.21545	6.66711
NCU09309	0.364	0.253926	291	7.83256	7.8167
NCU11369	0.364	0.272005	319	8.24217	8.27944
NCU03926	0.364	0.279088	382	6.64743	6.4308
NCU04017	0.364	0.281084	266	6.72711	6.64214
NCU07382	0.365	0.217767	113	7.85812	7.97406
NCU05151	0.365	0.224287	815	6.20774	6.55339
NCU09425	0.365	0.232276	791	6.37858	6.50113
NCU06472	0.366	0.246474	508	6.77134	6.91833
NCU09043	0.366	0.253348	299	5.51673	6.30382
NCU03610	0.366	0.275146	185	7.20232	7.36756
NCU11129	0.367	0.217396	596	6.32964	6.2942
NCU01759	0.367	0.24426	322	7.75318	7.78023
NCU03611	0.367	0.247818	917	6.91902	6.83776
NCU05752	0.368	0.231376	505	7.256	7.18438
NCU04232	0.368	0.23158	395	6.07525	5.7353
NCU01704	0.368	0.244966	392	7.36309	7.53246
NCU11345	0.368	0.258795	470	6.34704	6.60908
NCU05606	0.368	0.27148	566	6.80357	6.82905
NCU01889	0.369	0.225913	357	6.6855	6.83058
NCU07020	0.369	0.231389	662	7.24724	7.46088
NCU02428	0.369	0.243905	265	7.09029	7.17618
NCU03814	0.369	0.253379	994	6.08009	6.10445
NCU09674	0.369	0.283955	246	8.12415	8.19879
NCU02335	0.37	0.234196	282	6.6913	6.61378
NCU04843	0.37	0.385567	323	7.86829	7.67388
NCU03998	0.371	0.228144	568	6.03579	6.49277
NCU06364	0.371	0.244451	353	7.22719	7.2791
NCU06360	0.371	0.259593	401	7.98317	8.10588
NCU03282	0.372	0.228824	180	7.68867	7.76516
NCU01515	0.372	0.238545	337	7.23426	7.25515
NCU07365	0.372	0.246576	268	7.85845	7.88876
NCU02393	0.372	0.249916	352	8.09223	8.06752
NCU09378	0.372	0.272889	146	6.76063	6.62015
NCU01601	0.372	0.274311	188	7.00591	7.07456
NCU07560	0.373	0.249276	368	6.66763	7.0404
NCU06693	0.373	0.24989	277	6.96245	6.66018
NCU00277	0.373	0.251142	709	6.17164	5.43694
NCU08035	0.373	0.25697	264	7.57684	7.42438
NCU03229	0.373	0.278343	526	6.51667	6.69902
NCU00676	0.374	0.218252	431	6.65437	5.99216
NCU06924	0.374	0.226255	512	5.21822	5.00544
NCU00566	0.374	0.244139	116	8.18139	8.09698
NCU08297	0.374	0.280449	458	8.07577	8.00826
NCU09249	0.374	0.313397	117	6.62102	6.61156
NCU08503	0.375	0.215499	459	5.82768	5.18364
NCU07757	0.375	0.21575	465	6.76689	6.65667
NCU09041	0.375	0.226689	340	8.5994	8.66701
NCU02619	0.375	0.250501	737	6.63458	6.77769
NCU04784	0.375	0.261129	1844	6.41709	6.34674
NCU06440	0.375	0.275819	269	8.17687	8.18256
NCU08641	0.376	0.233833	718	5.60946	5.8046
NCU07493	0.376	0.235801	414	6.7421	6.84823
NCU10034	0.376	0.240255	214	6.07518	6.00694
NCU00493	0.376	0.240717	512	7.65026	7.77993
NCU06416	0.376	0.245304	333	7.70082	7.75582
NCU02103	0.376	0.252896	1761	6.84128	6.89222
NCU06493	0.376	0.257598	353	5.98714	5.77449
NCU02729	0.376	0.262978	538	6.39721	6.05434
NCU05261	0.376	0.276507	1107	6.91182	6.84152
NCU09880	0.376	0.322095	85	7.47676	7.28914
NCU02727	0.377	0.245177	477	6.88534	7.14223
NCU08549	0.377	0.246473	285	7.01741	6.99759
NCU07494	0.378	0.233001	317	6.69017	6.66722
NCU09438	0.378	0.237618	1444	6.01957	6.20415
NCU06327	0.378	0.242177	529	5.74059	5.59563
NCU03628	0.378	0.244368	922	5.7285	5.55594
NCU10311	0.378	0.250673	687	5.8938	7.1518
NCU05232	0.379	0.220019	748	5.88796	6.25346
NCU04654	0.379	0.225486	501	6.67129	6.61476
NCU01219	0.379	0.246402	191	7.7955	7.70848
NCU08997	0.379	0.249428	587	7.22108	7.0943
NCU00104	0.379	0.26485	927	7.76289	7.90514
NCU08053	0.38	0.202095	145	7.47104	7.69863
NCU07267	0.38	0.245892	266	8.2911	8.36957
NCU08045	0.38	0.24756	965	6.42325	6.25227
NCU09352	0.38	0.257465	579	6.77129	6.87674
NCU05890	0.381	0.217846	165	6.62403	6.72803
NCU00181	0.381	0.219196	597	6.00775	6.46085
NCU06717	0.381	0.243674	339	7.59822	7.70745
NCU01169	0.381	0.250105	263	7.00251	6.67598
NCU01008	0.381	0.291456	183	5.89917	5.87851
NCU04388	0.382	0.238054	177	7.26319	7.16687
NCU07589	0.382	0.238601	191	7.62197	7.76124
NCU03168	0.382	0.240261	529	5.50542	5.73131
NCU07958	0.382	0.24058	317	7.14389	7.20483
NCU04414	0.382	0.27164	460	8.06104	8.04234
NCU02984	0.382	0.305926	187	7.10873	7.32989
NCU01183	0.383	0.233167	372	7.38356	7.3235
NCU06712	0.383	0.245941	265	8.08785	8.06111
NCU07165	0.383	0.249961	459	7.68906	7.69559
NCU02588	0.383	0.249966	191	7.21434	7.50435
NCU08882	0.383	0.261356	370	8.30585	8.27316
NCU02614	0.384	0.248524	182	6.51642	6.76573
NCU06107	0.384	0.258337	114	6.96993	6.76235
NCU09111	0.384	0.265245	506	8.54053	8.50062
NCU07238	0.384	0.28094	606	6.13146	5.7317
NCU07868	0.384	0.298001	1551	7.71035	7.73815
NCU08633	0.385	0.242543	517	6.06871	6.40437
NCU06452	0.385	0.260523	376	7.66926	7.68751
NCU09311	0.385	0.261356	475	6.96959	6.79194
NCU16833	0.386	0.211596	202	6.20629	6.28887
NCU01918	0.386	0.227819	169	8.0423	8.1232
NCU07415	0.386	0.23548	482	6.69539	7.05392
NCU07509	0.386	0.24586	350	6.14364	6.35873
NCU05076	0.386	0.260556	131	6.17863	6.31101
NCU00147	0.386	0.272511	178	7.45593	7.42048
NCU04771	0.387	0.228429	502	6.33891	6.63411
NCU03094	0.387	0.254473	218	6.42771	6.55915
NCU01816	0.387	0.266587	354	8.19385	8.15097
NCU02998	0.387	0.27972	321	7.79365	7.8073
NCU07331	0.387	0.299647	390	5.29292	5.47378
NCU01753	0.388	0.214931	594	5.55777	6.10626
NCU05850	0.388	0.256337	611	8.29121	8.2933
NCU02438	0.388	0.265073	423	7.9757	7.95095
NCU05317	0.389	0.2385	1484	4.56258	5.17146
NCU06750	0.389	0.255351	205	5.7837	6.05461
NCU02840	0.389	0.258275	439	7.96274	7.93519
NCU03904	0.389	0.283225	75	6.85164	6.49275
NCU10012	0.39	0.228923	298	6.44337	6.0958
NCU05227	0.39	0.240255	171	6.71409	6.62517
NCU03261	0.39	0.254389	208	7.11173	7.22045
NCU06052	0.39	0.28785	514	7.17482	6.87669
NCU03986	0.391	0.240518	1533	5.49145	5.60772
NCU02260	0.391	0.242066	421	8.05744	8.06885
NCU04242	0.391	0.243791	1093	6.53236	6.43244
NCU02305	0.391	0.25446	449	6.35953	5.96794
NCU06948	0.391	0.25452	150	6.33534	6.23699
NCU06430	0.391	0.256097	619	6.08214	6.10116
NCU02596	0.391	0.260253	143	5.9653	6.41226
NCU05803	0.391	0.261696	2692	7.26435	7.29774
NCU05254	0.391	0.262285	485	7.05266	7.08253
NCU08554	0.392	0.23915	182	7.78675	7.80864
NCU06882	0.392	0.241416	537	6.53427	6.55794
NCU03944	0.392	0.245706	618	7.5755	7.69744
NCU03305	0.392	0.248426	997	6.71659	6.75744
NCU02284	0.392	0.269958	1062	6.07419	6.02706
NCU01181	0.393	0.25172	451	6.75566	6.68658
NCU01756	0.394	0.221486	439	7.98268	8.04926
NCU07001	0.394	0.231736	437	7.22984	7.21325
NCU03657	0.394	0.254296	834	6.15385	6.14057
NCU07569	0.394	0.260808	341	6.36747	6.45307
NCU02160	0.395	0.224573	200	7.79474	7.80729
NCU00831	0.395	0.232747	561	8.14569	8.1174
NCU01772	0.395	0.241212	1155	5.74041	5.64314
NCU12023	0.395	0.249463	428	6.56203	6.41402
NCU01083	0.395	0.25415	503	7.13862	7.33502
NCU00823	0.395	0.262808	338	7.86142	7.83175
NCU03897	0.395	0.285729	1283	7.9436	7.97641
NCU02800	0.396	0.241428	900	6.72711	6.59095
NCU07690	0.396	0.248294	613	8.00082	8.05934
NCU17030	0.397	0.267565	670	6.51492	6.52987
NCU04826	0.397	0.295648	1422	7.42862	7.51971
NCU08120	0.398	0.253318	469	6.78572	6.61397
NCU01007	0.398	0.253398	256	6.44573	6.72473
NCU01894	0.398	0.255534	348	6.742	6.69966
NCU08678	0.398	0.257818	217	7.55166	7.72389
NCU07468	0.398	0.261386	375	7.55719	7.61758
NCU02972	0.398	0.285893	763	6.07159	6.31909
NCU03596	0.398	0.30597	409	6.98447	6.94644
NCU01300	0.399	0.237339	229	7.62187	7.70026
NCU00957	0.399	0.243319	215	7.02457	7.1602
NCU08956	0.399	0.24361	279	7.2905	7.39653
NCU07471	0.399	0.247172	289	7.70678	7.83811
NCU03972	0.399	0.251162	492	7.82075	7.84446
NCU08329	0.399	0.252825	228	5.96749	5.91809
NCU12046	0.399	0.263184	755	5.85416	6.31555
NCU02693	0.4	0.228026	372	6.52208	6.86523
NCU03697	0.4	0.242731	622	5.18862	5.16331
NCU04003	0.4	0.243964	219	6.89594	7.09314
NCU09715	0.4	0.246836	523	8.13897	8.01653
NCU00792	0.4	0.248571	413	8.28135	8.27579
NCU00627	0.4	0.255725	569	6.72432	6.76319
NCU09732	0.4	0.266866	430	6.43691	6.59585
NCU07738	0.4	0.270612	316	7.44986	7.48583
NCU07053	0.401	0.237345	496	6.50659	6.19376
NCU05423	0.402	0.225899	663	5.58783	5.12395
NCU07330	0.402	0.231208	647	6.23101	6.32498
NCU06780	0.402	0.244482	642	6.51108	6.45248
NCU07266	0.402	0.24902	287	6.67115	6.49952
NCU03488	0.402	0.263462	397	8.052	8.08533
NCU01160	0.402	0.267992	483	7.87842	7.95122
NCU00050	0.402	0.280334	426	7.52731	7.57002
NCU02477	0.403	0.239085	539	6.9245	6.70043
NCU08009	0.403	0.247996	944	5.3921	5.94216
NCU07367	0.403	0.252134	390	8.01803	8.04891
NCU06265	0.403	0.268221	887	5.94538	6.21651
NCU06875	0.404	0.231883	202	7.62832	7.54322
NCU00720	0.404	0.234564	324	7.70182	7.72278
NCU07071	0.404	0.236729	356	6.91514	6.94274
NCU01066	0.404	0.240622	696	5.4357	5.20322
NCU03358	0.404	0.241219	346	7.81569	7.8585
NCU04069	0.404	0.25993	428	7.77545	7.9442
NCU01504	0.405	0.219662	315	6.75848	6.79271
NCU05188	0.405	0.236964	753	6.62031	6.64665
NCU04287	0.405	0.249076	227	6.98827	7.09778
NCU00194	0.405	0.25344	452	8.26534	8.33482
NCU07232	0.405	0.259355	279	7.05396	7.11143
NCU09657	0.405	0.263715	1499	6.76647	6.83283
NCU02545	0.405	0.272777	316	6.66187	6.67504
NCU06958	0.406	0.244643	236	5.79649	5.75611
NCU01213	0.406	0.246472	245	7.22013	7.22261
NCU11175	0.406	0.275557	829	5.22876	5.14894
NCU09688	0.407	0.220708	448	7.25522	7.28264
NCU09579	0.407	0.223226	353	6.36478	6.64814
NCU01455	0.407	0.250929	682	6.7694	6.90854
NCU04636	0.407	0.253186	505	6.91754	6.42162
NCU03804	0.407	0.255275	562	7.64729	7.70215
NCU08973	0.407	0.255871	198	7.73976	7.61536
NCU09380	0.407	0.272377	679	6.41472	6.2405
[truncated: 951 more rows]
