# Supplementary material for: Codon usage and protein length-dependent feedback from translation elongation regulates translation initiation and elongation speed
Source: Nucleic Acids Res. 2021 Aug 20;49(16):9404–23. doi: 10.1093/nar/gkab729 (PMC8450115; doi:10.1093/nar/gkab729)
Supplement: gkab729_Supplemental_Files [file gkab729_supplemental_files.zip › Table S2.xlsx]

## Sheet: Shorter genes with poor codons
Functional enrichment analyses for shorter genes with non-optimized codons
Category	Term	Count	%	PValue	Genes	List Total	Pop Hits	Pop Total	Fold Enrichment	Bonferroni	Benjamini	FDR
GOTERM_BP_ALL	GO:0046700~heterocycle catabolic process	8	0.8	0.0011212	NCU03268, NCU10622, NCU03850, NCU05214, NCU02125, NCU02895, NCU03805, NCU00319	77	84	3887	4.80767	0.526811	0.350749	0.350749
GOTERM_BP_ALL	GO:0044270~cellular nitrogen compound catabolic process	8	0.8	0.0012029	NCU03268, NCU10622, NCU03850, NCU05214, NCU02125, NCU02895, NCU03805, NCU00319	77	85	3887	4.75111	0.551934	0.350749	0.350749
GOTERM_BP_ALL	GO:1901361~organic cyclic compound catabolic process	8	0.8	0.00157758	NCU03268, NCU10622, NCU03850, NCU05214, NCU02125, NCU02895, NCU03805, NCU00319	77	89	3887	4.53757	0.651138	0.350749	0.350749
GOTERM_BP_ALL	GO:0019439~aromatic compound catabolic process	7	0.7	0.00659526	NCU03268, NCU10622, NCU05214, NCU02125, NCU02895, NCU03805, NCU00319	77	87	3887	4.06165	0.987889	1	1
GOTERM_BP_ALL	GO:0034655~nucleobase-containing compound catabolic process	6	0.6	0.0119389	NCU03268, NCU10622, NCU05214, NCU02125, NCU02895, NCU00319	77	71	3887	4.26596	0.999668	1	1
GOTERM_BP_ALL	GO:0031134~sister chromatid biorientation	3	0.3	0.0124273	NCU01841, NCU01799, NCU03405	77	9	3887	16.8268	0.999761	1	1
GOTERM_BP_ALL	GO:1990758~mitotic sister chromatid biorientation	3	0.3	0.0124273	NCU01841, NCU01799, NCU03405	77	9	3887	16.8268	0.999761	1	1
GOTERM_BP_ALL	GO:0071822~protein complex subunit organization	9	0.9	0.0138524	NCU09809, NCU01841, NCU09478, NCU09996, NCU02174, NCU02285, NCU03691, NCU04174, NCU00506	77	164	3887	2.77027	0.999909	1	1
GOTERM_BP_ALL	GO:0006401~RNA catabolic process	5	0.5	0.0179879	NCU03268, NCU10622, NCU05214, NCU02125, NCU00319	77	52	3887	4.8539	0.999994	1	1
GOTERM_BP_ALL	GO:0043144~snoRNA processing	3	0.3	0.0185121	NCU03268, NCU10622, NCU00319	77	11	3887	13.7674	0.999996	1	1
GOTERM_BP_ALL	GO:0016074~snoRNA metabolic process	3	0.3	0.0185121	NCU03268, NCU10622, NCU00319	77	11	3887	13.7674	0.999996	1	1
GOTERM_BP_ALL	GO:0007264~small GTPase mediated signal transduction	5	0.5	0.0244002	NCU16559, NCU01453, NCU08989, NCU00218, NCU08683	77	57	3887	4.42812	1	1	1
GOTERM_BP_ALL	GO:0043543~protein acylation	4	0.4	0.0257411	NCU00126, NCU12035, NCU03289, NCU08390	77	33	3887	6.11885	1	1	1
GOTERM_BP_ALL	GO:0043933~macromolecular complex subunit organization	13	1.3	0.0337822	NCU09478, NCU09996, NCU02174, NCU02285, NCU03691, NCU04174, NCU06395, NCU09809, NCU00664, NCU01841, NCU03289, NCU16971, NCU00506	77	345	3887	1.90216	1	1	1
GOTERM_BP_ALL	GO:0022411~cellular component disassembly	4	0.4	0.0346852	NCU10049, NCU02174, NCU02285, NCU04174	77	37	3887	5.45735	1	1	1
GOTERM_BP_ALL	GO:0008608~attachment of spindle microtubules to kinetochore	3	0.3	0.0379286	NCU01841, NCU01799, NCU03405	77	16	3887	9.4651	1	1	1
GOTERM_BP_ALL	GO:0046177~D-gluconate catabolic process	2	0.2	0.0387273	NCU02702, NCU07626	77	2	3887	50.4805	1	1	1
GOTERM_BP_ALL	GO:0046176~aldonic acid catabolic process	2	0.2	0.0387273	NCU02702, NCU07626	77	2	3887	50.4805	1	1	1
GOTERM_BP_ALL	GO:0000956~nuclear-transcribed mRNA catabolic process	4	0.4	0.0423171	NCU03268, NCU10622, NCU02125, NCU00319	77	40	3887	5.04805	1	1	1
GOTERM_BP_ALL	GO:0046483~heterocycle metabolic process	32	3.2	0.0457212	NCU03170, NCU09478, NCU10622, NCU07413, NCU03239, NCU00664, NCU08729, NCU06549, NCU04665, NCU03850, NCU02125, NCU05214, NCU04821, NCU16387, NCU00569, NCU04309, NCU11088, NCU02174, NCU08375, NCU03085, NCU09561, NCU06395, NCU01700, NCU03268, NCU03289, NCU02453, NCU02895, NCU02631, NCU16971, NCU03847, NCU03805, NCU00319	77	1210	3887	1.33502	1	1	1
GOTERM_BP_ALL	GO:0006402~mRNA catabolic process	4	0.4	0.0507218	NCU03268, NCU10622, NCU02125, NCU00319	77	43	3887	4.69586	1	1	1
GOTERM_BP_ALL	GO:0043241~protein complex disassembly	3	0.3	0.0571272	NCU02174, NCU02285, NCU04174	77	20	3887	7.57208	1	1	1
GOTERM_BP_ALL	GO:0034965~intronic box C/D snoRNA processing	2	0.2	0.0575322	NCU10622, NCU00319	77	3	3887	33.6537	1	1	1
GOTERM_BP_ALL	GO:0031070~intronic snoRNA processing	2	0.2	0.0575322	NCU10622, NCU00319	77	3	3887	33.6537	1	1	1
GOTERM_BP_ALL	GO:0019520~aldonic acid metabolic process	2	0.2	0.0575322	NCU02702, NCU07626	77	3	3887	33.6537	1	1	1
GOTERM_BP_ALL	GO:0072344~rescue of stalled ribosome	2	0.2	0.0575322	NCU02285, NCU04174	77	3	3887	33.6537	1	1	1
GOTERM_BP_ALL	GO:0019521~D-gluconate metabolic process	2	0.2	0.0575322	NCU02702, NCU07626	77	3	3887	33.6537	1	1	1
GOTERM_BP_ALL	GO:0071840~cellular component organization or biogenesis	26	2.6	0.0615756	NCU09478, NCU10049, NCU10622, NCU09996, NCU02285, NCU01070, NCU03691, NCU00664, NCU00126, NCU01799, NCU01453, NCU03179, NCU08929, NCU00506, NCU07886, NCU02174, NCU04174, NCU06395, NCU09809, NCU01841, NCU03405, NCU03268, NCU03289, NCU02499, NCU16971, NCU00319	77	955	3887	1.37434	1	1	1
GOTERM_BP_ALL	GO:0051716~cellular response to stimulus	15	1.5	0.0656504	NCU16559, NCU11088, NCU09478, NCU02174, NCU07672, NCU08683, NCU01453, NCU03289, NCU08989, NCU04821, NCU16387, NCU16971, NCU16631, NCU03847, NCU00218	77	467	3887	1.62143	1	1	1
GOTERM_BP_ALL	GO:0051276~chromosome organization	8	0.8	0.0663426	NCU01841, NCU01799, NCU03405, NCU09478, NCU09996, NCU03289, NCU02174, NCU06395	77	184	3887	2.19481	1	1	1
GOTERM_BP_ALL	GO:0071824~protein-DNA complex subunit organization	4	0.4	0.066381	NCU09478, NCU09996, NCU02174, NCU16971	77	48	3887	4.20671	1	1	1
GOTERM_BP_ALL	GO:0044260~cellular macromolecule metabolic process	39	3.9	0.0674751	NCU03170, NCU09478, NCU10049, NCU10622, NCU09216, NCU02285, NCU07413, NCU01670, NCU01070, NCU07672, NCU03239, NCU00664, NCU00126, NCU08729, NCU04665, NCU02125, NCU05214, NCU04821, NCU16387, NCU00569, NCU12035, NCU11088, NCU08390, NCU16635, NCU02174, NCU08375, NCU03085, NCU04174, NCU09561, NCU06395, NCU01700, NCU03268, NCU03289, NCU02453, NCU02631, NCU16971, NCU16631, NCU03847, NCU00319	77	1592	3887	1.23665	1	1	1
GOTERM_BP_ALL	GO:0016043~cellular component organization	22	2.2	0.0675042	NCU09478, NCU10049, NCU09996, NCU02174, NCU07886, NCU02285, NCU01070, NCU03691, NCU04174, NCU06395, NCU09809, NCU00664, NCU01841, NCU00126, NCU01799, NCU03405, NCU03179, NCU01453, NCU03289, NCU02499, NCU16971, NCU00506	77	779	3887	1.42564	1	1	1
GOTERM_BP_ALL	GO:0043623~cellular protein complex assembly	6	0.6	0.0687069	NCU09809, NCU01841, NCU09478, NCU09996, NCU03691, NCU00506	77	113	3887	2.68038	1	1	1
GOTERM_BP_ALL	GO:0035556~intracellular signal transduction	6	0.6	0.0729333	NCU16559, NCU01453, NCU08989, NCU16631, NCU00218, NCU08683	77	115	3887	2.63377	1	1	1
GOTERM_BP_ALL	GO:0000294~nuclear-transcribed mRNA catabolic process, endonucleolytic cleavage-dependent decay	2	0.2	0.0759739	NCU10622, NCU00319	77	4	3887	25.2403	1	1	1
GOTERM_BP_ALL	GO:0070126~mitochondrial translational termination	2	0.2	0.0759739	NCU02285, NCU04174	77	4	3887	25.2403	1	1	1
GOTERM_BP_ALL	GO:0034963~box C/D snoRNA processing	2	0.2	0.0759739	NCU10622, NCU00319	77	4	3887	25.2403	1	1	1
GOTERM_BP_ALL	GO:0033967~box C/D snoRNA metabolic process	2	0.2	0.0759739	NCU10622, NCU00319	77	4	3887	25.2403	1	1	1
GOTERM_BP_ALL	GO:1901360~organic cyclic compound metabolic process	32	3.2	0.0772616	NCU03170, NCU09478, NCU10622, NCU07413, NCU03239, NCU00664, NCU08729, NCU06549, NCU04665, NCU03850, NCU02125, NCU05214, NCU04821, NCU16387, NCU00569, NCU04309, NCU11088, NCU02174, NCU08375, NCU03085, NCU09561, NCU06395, NCU01700, NCU03268, NCU03289, NCU02453, NCU02895, NCU02631, NCU16971, NCU03847, NCU03805, NCU00319	77	1263	3887	1.279	1	1	1
GOTERM_BP_ALL	GO:0006259~DNA metabolic process	9	0.9	0.0795937	NCU11088, NCU09478, NCU03289, NCU04821, NCU02631, NCU02174, NCU16387, NCU16971, NCU09561	77	231	3887	1.96677	1	1	1
GOTERM_BP_ALL	GO:0032984~macromolecular complex disassembly	3	0.3	0.0847772	NCU02174, NCU02285, NCU04174	77	25	3887	6.05766	1	1	1
GOTERM_BP_ALL	GO:0008655~pyrimidine-containing compound salvage	2	0.2	0.0940594	NCU07413, NCU04309	77	5	3887	20.1922	1	1	1
GOTERM_BP_DIRECT	GO:0007264~small GTPase mediated signal transduction	5	0.5	0.00860988	NCU16559, NCU01453, NCU08989, NCU00218, NCU08683	77	42	3887	6.00959	0.613718	0.6835	0.6835
GOTERM_BP_DIRECT	GO:1990758~mitotic sister chromatid biorientation	3	0.3	0.0124273	NCU01841, NCU01799, NCU03405	77	9	3887	16.8268	0.747303	0.6835	0.6835
GOTERM_BP_DIRECT	GO:0046177~D-gluconate catabolic process	2	0.2	0.0387273	NCU02702, NCU07626	77	2	3887	50.4805	0.987024	1	1
GOTERM_BP_DIRECT	GO:0072344~rescue of stalled ribosome	2	0.2	0.0575322	NCU02285, NCU04174	77	3	3887	33.6537	0.998523	1	1
GOTERM_BP_DIRECT	GO:0034965~intronic box C/D snoRNA processing	2	0.2	0.0575322	NCU10622, NCU00319	77	3	3887	33.6537	0.998523	1	1
GOTERM_BP_DIRECT	GO:0044262~cellular carbohydrate metabolic process	2	0.2	0.0575322	NCU02702, NCU07626	77	3	3887	33.6537	0.998523	1	1
GOTERM_BP_DIRECT	GO:0000294~nuclear-transcribed mRNA catabolic process, endonucleolytic cleavage-dependent decay	2	0.2	0.0759739	NCU10622, NCU00319	77	4	3887	25.2403	0.999832	1	1
GOTERM_BP_DIRECT	GO:0070126~mitochondrial translational termination	2	0.2	0.0759739	NCU02285, NCU04174	77	4	3887	25.2403	0.999832	1	1
GOTERM_BP_FAT	GO:0046700~heterocycle catabolic process	8	0.8	0.0011733	NCU03268, NCU10622, NCU03850, NCU05214, NCU02125, NCU02895, NCU03805, NCU00319	75	84	3752	4.76444	0.50443	0.32891	0.32891
GOTERM_BP_FAT	GO:0044270~cellular nitrogen compound catabolic process	8	0.8	0.00125867	NCU03268, NCU10622, NCU03850, NCU05214, NCU02125, NCU02895, NCU03805, NCU00319	75	85	3752	4.70839	0.529122	0.32891	0.32891
GOTERM_BP_FAT	GO:1901361~organic cyclic compound catabolic process	8	0.8	0.00165005	NCU03268, NCU10622, NCU03850, NCU05214, NCU02125, NCU02895, NCU03805, NCU00319	75	89	3752	4.49678	0.62751	0.32891	0.32891
GOTERM_BP_FAT	GO:0019439~aromatic compound catabolic process	7	0.7	0.00685205	NCU03268, NCU10622, NCU05214, NCU02125, NCU02895, NCU03805, NCU00319	75	87	3752	4.02513	0.983619	1	1
GOTERM_BP_FAT	GO:0034655~nucleobase-containing compound catabolic process	6	0.6	0.0123361	NCU03268, NCU10622, NCU05214, NCU02125, NCU02895, NCU00319	75	71	3752	4.22761	0.999403	1	1
GOTERM_BP_FAT	GO:0031134~sister chromatid biorientation	3	0.3	0.0126314	NCU01841, NCU01799, NCU03405	75	9	3752	16.6756	0.9995	1	1
GOTERM_BP_FAT	GO:1990758~mitotic sister chromatid biorientation	3	0.3	0.0126314	NCU01841, NCU01799, NCU03405	75	9	3752	16.6756	0.9995	1	1
GOTERM_BP_FAT	GO:0071822~protein complex subunit organization	9	0.9	0.0144752	NCU09809, NCU01841, NCU09478, NCU09996, NCU02174, NCU02285, NCU03691, NCU04174, NCU00506	75	164	3752	2.74537	0.999837	1	1
GOTERM_BP_FAT	GO:0006401~RNA catabolic process	5	0.5	0.0184869	NCU03268, NCU10622, NCU05214, NCU02125, NCU00319	75	52	3752	4.81026	0.999986	1	1
GOTERM_BP_FAT	GO:0016074~snoRNA metabolic process	3	0.3	0.0188124	NCU03268, NCU10622, NCU00319	75	11	3752	13.6436	0.999988	1	1
GOTERM_BP_FAT	GO:0043144~snoRNA processing	3	0.3	0.0188124	NCU03268, NCU10622, NCU00319	75	11	3752	13.6436	0.999988	1	1
GOTERM_BP_FAT	GO:0007264~small GTPase mediated signal transduction	5	0.5	0.0250635	NCU16559, NCU01453, NCU08989, NCU00218, NCU08683	75	57	3752	4.3883	1	1	1
GOTERM_BP_FAT	GO:0043543~protein acylation	4	0.4	0.0263071	NCU00126, NCU12035, NCU03289, NCU08390	75	33	3752	6.06384	1	1	1
GOTERM_BP_FAT	GO:0022411~cellular component disassembly	4	0.4	0.0354329	NCU10049, NCU02174, NCU02285, NCU04174	75	37	3752	5.40829	1	1	1
GOTERM_BP_FAT	GO:0043933~macromolecular complex subunit organization	13	1.3	0.0355877	NCU09478, NCU09996, NCU02174, NCU02285, NCU03691, NCU04174, NCU06395, NCU09809, NCU00664, NCU01841, NCU03289, NCU16971, NCU00506	75	345	3752	1.88506	1	1	1
GOTERM_BP_FAT	GO:0008608~attachment of spindle microtubules to kinetochore	3	0.3	0.0385246	NCU01841, NCU01799, NCU03405	75	16	3752	9.38	1	1	1
GOTERM_BP_FAT	GO:0046177~D-gluconate catabolic process	2	0.2	0.0390618	NCU02702, NCU07626	75	2	3752	50.0267	1	1	1
GOTERM_BP_FAT	GO:0046176~aldonic acid catabolic process	2	0.2	0.0390618	NCU02702, NCU07626	75	2	3752	50.0267	1	1	1
GOTERM_BP_FAT	GO:0000956~nuclear-transcribed mRNA catabolic process	4	0.4	0.0432156	NCU03268, NCU10622, NCU02125, NCU00319	75	40	3752	5.00267	1	1	1
GOTERM_BP_FAT	GO:0006402~mRNA catabolic process	4	0.4	0.0517825	NCU03268, NCU10622, NCU02125, NCU00319	75	43	3752	4.65364	1	1	1
GOTERM_BP_FAT	GO:0043241~protein complex disassembly	3	0.3	0.0580018	NCU02174, NCU02285, NCU04174	75	20	3752	7.504	1	1	1
GOTERM_BP_FAT	GO:0019521~D-gluconate metabolic process	2	0.2	0.0580243	NCU02702, NCU07626	75	3	3752	33.3511	1	1	1
GOTERM_BP_FAT	GO:0031070~intronic snoRNA processing	2	0.2	0.0580243	NCU10622, NCU00319	75	3	3752	33.3511	1	1	1
GOTERM_BP_FAT	GO:0072344~rescue of stalled ribosome	2	0.2	0.0580243	NCU02285, NCU04174	75	3	3752	33.3511	1	1	1
GOTERM_BP_FAT	GO:0019520~aldonic acid metabolic process	2	0.2	0.0580243	NCU02702, NCU07626	75	3	3752	33.3511	1	1	1
GOTERM_BP_FAT	GO:0034965~intronic box C/D snoRNA processing	2	0.2	0.0580243	NCU10622, NCU00319	75	3	3752	33.3511	1	1	1
GOTERM_BP_FAT	GO:0071824~protein-DNA complex subunit organization	4	0.4	0.067734	NCU09478, NCU09996, NCU02174, NCU16971	75	48	3752	4.16889	1	1	1
GOTERM_BP_FAT	GO:0051276~chromosome organization	8	0.8	0.0687028	NCU01841, NCU01799, NCU03405, NCU09478, NCU09996, NCU03289, NCU02174, NCU06395	75	184	3752	2.17507	1	1	1
GOTERM_BP_FAT	GO:0043623~cellular protein complex assembly	6	0.6	0.0706735	NCU09809, NCU01841, NCU09478, NCU09996, NCU03691, NCU00506	75	113	3752	2.65628	1	1	1
GOTERM_BP_FAT	GO:0035556~intracellular signal transduction	6	0.6	0.075005	NCU16559, NCU01453, NCU08989, NCU16631, NCU00218, NCU08683	75	115	3752	2.61009	1	1	1
GOTERM_BP_FAT	GO:0033967~box C/D snoRNA metabolic process	2	0.2	0.0766176	NCU10622, NCU00319	75	4	3752	25.0133	1	1	1
GOTERM_BP_FAT	GO:0034963~box C/D snoRNA processing	2	0.2	0.0766176	NCU10622, NCU00319	75	4	3752	25.0133	1	1	1
GOTERM_BP_FAT	GO:0070126~mitochondrial translational termination	2	0.2	0.0766176	NCU02285, NCU04174	75	4	3752	25.0133	1	1	1
GOTERM_BP_FAT	GO:0000294~nuclear-transcribed mRNA catabolic process, endonucleolytic cleavage-dependent decay	2	0.2	0.0766176	NCU10622, NCU00319	75	4	3752	25.0133	1	1	1
GOTERM_BP_FAT	GO:0006259~DNA metabolic process	9	0.9	0.0825905	NCU11088, NCU09478, NCU03289, NCU04821, NCU02631, NCU02174, NCU16387, NCU16971, NCU09561	75	231	3752	1.94909	1	1	1
GOTERM_BP_FAT	GO:0032984~macromolecular complex disassembly	3	0.3	0.086033	NCU02174, NCU02285, NCU04174	75	25	3752	6.0032	1	1	1
GOTERM_BP_FAT	GO:0008655~pyrimidine-containing compound salvage	2	0.2	0.0948487	NCU07413, NCU04309	75	5	3752	20.0107	1	1	1
GOTERM_CC_ALL	GO:0016021~integral component of membrane	91	9.1	1.93769e-07	NCU16408, NCU10500, NCU16600, NCU10301, NCU07413, NCU01350, NCU16805, NCU08100, NCU07770, NCU16807, NCU08187, NCU17050, NCU02568, NCU04746, NCU05639, NCU03934, NCU06206, NCU07339, NCU01432, NCU00663, NCU16443, NCU00708, NCU17136, NCU12121, NCU16681, NCU00506, NCU16438, NCU16318, NCU04490, NCU16512, NCU16875, NCU08775, NCU16916, NCU04491, NCU11309, NCU16917, NCU05547, NCU02277, NCU04413, NCU16430,…	153	1744	4489	1.53092	3.81718e-05	2.36548e-05	2.36548e-05
GOTERM_CC_ALL	GO:0031224~intrinsic component of membrane	91	9.1	2.40151e-07	NCU16408, NCU10500, NCU16600, NCU10301, NCU07413, NCU01350, NCU16805, NCU08100, NCU07770, NCU16807, NCU08187, NCU17050, NCU02568, NCU04746, NCU05639, NCU03934, NCU06206, NCU07339, NCU01432, NCU00663, NCU16443, NCU00708, NCU17136, NCU12121, NCU16681, NCU00506, NCU16438, NCU16318, NCU04490, NCU16512, NCU16875, NCU08775, NCU16916, NCU04491, NCU11309, NCU16917, NCU05547, NCU02277, NCU04413, NCU16430,…	153	1751	4489	1.5248	4.73086e-05	2.36548e-05	2.36548e-05
GOTERM_CC_ALL	GO:0044425~membrane part	95	9.5	7.79632e-07	NCU16408, NCU10500, NCU16600, NCU10301, NCU07413, NCU01350, NCU16805, NCU08100, NCU07770, NCU16807, NCU08187, NCU17050, NCU02568, NCU04746, NCU05639, NCU03934, NCU06206, NCU07339, NCU01432, NCU00663, NCU16443, NCU00708, NCU17136, NCU12121, NCU16681, NCU00506, NCU16438, NCU16318, NCU04490, NCU16512, NCU16875, NCU07886, NCU08775, NCU04371, NCU16916, NCU04491, NCU11309, NCU16917, NCU05547, NCU02277,…	153	1906	4489	1.46238	0.000153576	5.11958e-05	5.11958e-05
GOTERM_CC_ALL	GO:0016020~membrane	96	9.6	2.24049e-05	NCU16408, NCU10500, NCU16600, NCU10301, NCU07413, NCU01350, NCU16805, NCU08100, NCU07770, NCU16807, NCU08187, NCU17050, NCU02568, NCU04746, NCU05639, NCU03934, NCU06206, NCU07339, NCU01432, NCU00663, NCU16443, NCU00708, NCU17136, NCU12121, NCU16681, NCU00506, NCU16438, NCU16318, NCU04490, NCU16512, NCU16875, NCU07886, NCU08775, NCU04371, NCU16916, NCU04491, NCU11309, NCU16917, NCU05547, NCU02277,…	153	2063	4489	1.36531	0.0044041	0.00110344	0.00110344
GOTERM_CC_ALL	GO:0000228~nuclear chromosome	9	0.9	0.0319027	NCU03239, NCU01841, NCU01799, NCU03405, NCU02631, NCU02174, NCU16971, NCU03847, NCU06395	153	110	4489	2.40053	0.998317	1	1
GOTERM_CC_ALL	GO:0000942~condensed nuclear chromosome outer kinetochore	3	0.3	0.042882	NCU01841, NCU01799, NCU03405	153	10	4489	8.80196	0.999822	1	1
GOTERM_CC_ALL	GO:0042729~DASH complex	3	0.3	0.042882	NCU01841, NCU01799, NCU03405	153	10	4489	8.80196	0.999822	1	1
GOTERM_CC_ALL	GO:0000940~condensed chromosome outer kinetochore	3	0.3	0.042882	NCU01841, NCU01799, NCU03405	153	10	4489	8.80196	0.999822	1	1
GOTERM_CC_ALL	GO:0019008~molybdopterin synthase complex	2	0.2	0.098202	NCU03170, NCU08375	153	3	4489	19.5599	1	1	1
GOTERM_CC_DIRECT	GO:0016021~integral component of membrane	88	8.8	1.81676e-09	NCU16408, NCU10500, NCU16600, NCU10301, NCU07413, NCU01350, NCU16805, NCU08100, NCU07770, NCU16807, NCU08187, NCU17050, NCU02568, NCU04746, NCU05639, NCU03934, NCU06206, NCU07339, NCU01432, NCU00663, NCU16443, NCU00708, NCU17136, NCU12121, NCU16681, NCU16438, NCU16318, NCU04490, NCU16512, NCU16875, NCU08775, NCU16916, NCU04491, NCU11309, NCU16917, NCU05547, NCU02277, NCU04413, NCU16430, NCU16552,…	153	1523	4489	1.69528	1.19906e-07	1.19906e-07	1.19906e-07
GOTERM_CC_DIRECT	GO:0042729~DASH complex	3	0.3	0.042882	NCU01841, NCU01799, NCU03405	153	10	4489	8.80196	0.944573	1	1
GOTERM_CC_DIRECT	GO:0019008~molybdopterin synthase complex	2	0.2	0.098202	NCU03170, NCU08375	153	3	4489	19.5599	0.998911	1	1
GOTERM_CC_FAT	GO:0000228~nuclear chromosome	9	0.9	0.00248286	NCU03239, NCU01841, NCU01799, NCU03405, NCU02631, NCU02174, NCU16971, NCU03847, NCU06395	54	110	2384	3.61212	0.326499	0.394774	0.394774
GOTERM_CC_FAT	GO:0005694~chromosome	10	1	0.0192941	NCU03239, NCU01841, NCU01799, NCU03405, NCU09996, NCU02631, NCU02174, NCU16971, NCU03847, NCU06395	54	186	2384	2.37356	0.954849	0.526524	0.526524
GOTERM_CC_FAT	GO:0000940~condensed chromosome outer kinetochore	3	0.3	0.0194706	NCU01841, NCU01799, NCU03405	54	10	2384	13.2444	0.956123	0.526524	0.526524
GOTERM_CC_FAT	GO:0000942~condensed nuclear chromosome outer kinetochore	3	0.3	0.0194706	NCU01841, NCU01799, NCU03405	54	10	2384	13.2444	0.956123	0.526524	0.526524
GOTERM_CC_FAT	GO:0042729~DASH complex	3	0.3	0.0194706	NCU01841, NCU01799, NCU03405	54	10	2384	13.2444	0.956123	0.526524	0.526524
GOTERM_CC_FAT	GO:0044454~nuclear chromosome part	7	0.7	0.0198688	NCU01841, NCU01799, NCU03405, NCU02631, NCU16971, NCU03847, NCU06395	54	98	2384	3.15344	0.958867	0.526524	0.526524
GOTERM_CC_FAT	GO:0005819~spindle	4	0.4	0.0382188	NCU01841, NCU01799, NCU03405, NCU09996	54	34	2384	5.1939	0.997962	0.689442	0.689442
GOTERM_CC_FAT	GO:0000776~kinetochore	4	0.4	0.0382188	NCU01841, NCU01799, NCU03405, NCU09996	54	34	2384	5.1939	0.997962	0.689442	0.689442
GOTERM_CC_FAT	GO:0015630~microtubule cytoskeleton	5	0.5	0.046978	NCU01841, NCU01799, NCU03405, NCU09996, NCU09095	54	62	2384	3.56033	0.999524	0.689442	0.689442
GOTERM_CC_FAT	GO:0000778~condensed nuclear chromosome kinetochore	3	0.3	0.0476972	NCU01841, NCU01799, NCU03405	54	16	2384	8.27778	0.999578	0.689442	0.689442
GOTERM_CC_FAT	GO:0072686~mitotic spindle	3	0.3	0.0476972	NCU01841, NCU01799, NCU03405	54	16	2384	8.27778	0.999578	0.689442	0.689442
GOTERM_CC_FAT	GO:0000780~condensed nuclear chromosome, centromeric region	3	0.3	0.053302	NCU01841, NCU01799, NCU03405	54	17	2384	7.79085	0.999835	0.691646	0.691646
GOTERM_CC_FAT	GO:0044427~chromosomal part	8	0.8	0.0608271	NCU01841, NCU01799, NCU03405, NCU09996, NCU02631, NCU16971, NCU03847, NCU06395	54	160	2384	2.20741	0.999954	0.691646	0.691646
GOTERM_CC_FAT	GO:0000775~chromosome, centromeric region	4	0.4	0.0611143	NCU01841, NCU01799, NCU03405, NCU09996	54	41	2384	4.30714	0.999956	0.691646	0.691646
GOTERM_CC_FAT	GO:0019008~molybdopterin synthase complex	2	0.2	0.0652497	NCU03170, NCU08375	54	3	2384	29.4321	0.999978	0.691646	0.691646
GOTERM_CC_FAT	GO:0000777~condensed chromosome kinetochore	3	0.3	0.0778207	NCU01841, NCU01799, NCU03405	54	21	2384	6.30688	0.999997	0.773343	0.773343
GOTERM_CC_FAT	GO:0051233~spindle midzone	2	0.2	0.0860568	NCU01841, NCU09996	54	4	2384	22.0741	0.999999	0.804884	0.804884
GOTERM_CC_FAT	GO:0000779~condensed chromosome, centromeric region	3	0.3	0.0911787	NCU01841, NCU01799, NCU03405	54	23	2384	5.75845	1	0.805412	0.805412
GOTERM_MF_ALL	GO:0004045~aminoacyl-tRNA hydrolase activity	3	0.3	0.00145203	NCU02285, NCU01070, NCU04174	74	4	4613	46.7534	0.271504	0.316543	0.316543
GOTERM_MF_ALL	GO:0016407~acetyltransferase activity	5	0.5	0.00823129	NCU12125, NCU11212, NCU12035, NCU08390, NCU09283	74	51	4613	6.11155	0.835006	0.897211	0.897211
GOTERM_MF_ALL	GO:0008080~N-acetyltransferase activity	4	0.4	0.0280877	NCU12125, NCU11212, NCU12035, NCU08390	74	42	4613	5.93694	0.997992	1	1
GOTERM_MF_ALL	GO:0016150~translation release factor activity, codon nonspecific	2	0.2	0.0314026	NCU02285, NCU04174	74	2	4613	62.3378	0.999047	1	1
GOTERM_MF_ALL	GO:0046316~gluconokinase activity	2	0.2	0.0314026	NCU02702, NCU07626	74	2	4613	62.3378	0.999047	1	1
GOTERM_MF_ALL	GO:0030366~molybdopterin synthase activity	2	0.2	0.0314026	NCU03170, NCU08375	74	2	4613	62.3378	0.999047	1	1
GOTERM_MF_ALL	GO:0016410~N-acyltransferase activity	4	0.4	0.03552	NCU12125, NCU11212, NCU12035, NCU08390	74	46	4613	5.42068	0.999623	1	1
GOTERM_MF_ALL	GO:0016747~transferase activity, transferring acyl groups other than amino-acyl groups	5	0.5	0.0497349	NCU12125, NCU11212, NCU12035, NCU08390, NCU09283	74	88	4613	3.54192	0.999985	1	1
GOTERM_MF_ALL	GO:0052689~carboxylic ester hydrolase activity	4	0.4	0.0531064	NCU02285, NCU05751, NCU01070, NCU04174	74	54	4613	4.61762	0.999993	1	1
GOTERM_MF_ALL	GO:0001104~RNA polymerase II transcription cofactor activity	3	0.3	0.0544892	NCU07529, NCU02453, NCU00569	74	24	4613	7.79223	0.999995	1	1
GOTERM_MF_ALL	GO:0001076~transcription factor activity, RNA polymerase II transcription factor binding	3	0.3	0.0716912	NCU07529, NCU02453, NCU00569	74	28	4613	6.67905	1	1	1
GOTERM_MF_ALL	GO:0043021~ribonucleoprotein complex binding	3	0.3	0.0762354	NCU07886, NCU02285, NCU04174	74	29	4613	6.44874	1	1	1
GOTERM_MF_ALL	GO:0008079~translation termination factor activity	2	0.2	0.0766915	NCU02285, NCU04174	74	5	4613	24.9351	1	1	1
GOTERM_MF_ALL	GO:0003747~translation release factor activity	2	0.2	0.0766915	NCU02285, NCU04174	74	5	4613	24.9351	1	1	1
GOTERM_MF_ALL	GO:0032561~guanyl ribonucleotide binding	5	0.5	0.0792389	NCU16559, NCU01453, NCU08989, NCU00218, NCU08683	74	103	4613	3.02611	1	1	1
GOTERM_MF_ALL	GO:0005525~GTP binding	5	0.5	0.0792389	NCU16559, NCU01453, NCU08989, NCU00218, NCU08683	74	103	4613	3.02611	1	1	1
GOTERM_MF_ALL	GO:0019001~guanyl nucleotide binding	5	0.5	0.0792389	NCU16559, NCU01453, NCU08989, NCU00218, NCU08683	74	103	4613	3.02611	1	1	1
GOTERM_MF_ALL	GO:0016746~transferase activity, transferring acyl groups	5	0.5	0.0930384	NCU12125, NCU11212, NCU12035, NCU08390, NCU09283	74	109	4613	2.85953	1	1	1
GOTERM_MF_DIRECT	GO:0004045~aminoacyl-tRNA hydrolase activity	3	0.3	0.00145203	NCU02285, NCU01070, NCU04174	74	4	4613	46.7534	0.109745	0.116163	0.116163
GOTERM_MF_DIRECT	GO:0046316~gluconokinase activity	2	0.2	0.0314026	NCU02702, NCU07626	74	2	4613	62.3378	0.922113	0.628053	0.628053
GOTERM_MF_DIRECT	GO:0016150~translation release factor activity, codon nonspecific	2	0.2	0.0314026	NCU02285, NCU04174	74	2	4613	62.3378	0.922113	0.628053	0.628053
GOTERM_MF_DIRECT	GO:0030366~molybdopterin synthase activity	2	0.2	0.0314026	NCU03170, NCU08375	74	2	4613	62.3378	0.922113	0.628053	0.628053
GOTERM_MF_DIRECT	GO:0008080~N-acetyltransferase activity	3	0.3	0.0465329	NCU12125, NCU11212, NCU08390	74	22	4613	8.50061	0.977897	0.744526	0.744526
GOTERM_MF_DIRECT	GO:0005525~GTP binding	5	0.5	0.0792389	NCU16559, NCU01453, NCU08989, NCU00218, NCU08683	74	103	4613	3.02611	0.998646	1	1
GOTERM_MF_FAT	GO:0004045~aminoacyl-tRNA hydrolase activity	3	0.3	0.00157149	NCU02285, NCU01070, NCU04174	71	4	4249	44.8838	0.274458	0.320584	0.320584
GOTERM_MF_FAT	GO:0016407~acetyltransferase activity	5	0.5	0.00942761	NCU12125, NCU11212, NCU12035, NCU08390, NCU09283	71	51	4249	5.86716	0.855193	0.961616	0.961616
GOTERM_MF_FAT	GO:0008080~N-acetyltransferase activity	4	0.4	0.0310948	NCU12125, NCU11212, NCU12035, NCU08390	71	42	4249	5.69953	0.99841	1	1
GOTERM_MF_FAT	GO:0030366~molybdopterin synthase activity	2	0.2	0.0326813	NCU03170, NCU08375	71	2	4249	59.8451	0.998862	1	1
GOTERM_MF_FAT	GO:0046316~gluconokinase activity	2	0.2	0.0326813	NCU02702, NCU07626	71	2	4249	59.8451	0.998862	1	1
GOTERM_MF_FAT	GO:0016150~translation release factor activity, codon nonspecific	2	0.2	0.0326813	NCU02285, NCU04174	71	2	4249	59.8451	0.998862	1	1
GOTERM_MF_FAT	GO:0016410~N-acyltransferase activity	4	0.4	0.0392552	NCU12125, NCU11212, NCU12035, NCU08390	71	46	4249	5.20392	0.999717	1	1
GOTERM_MF_FAT	GO:0016747~transferase activity, transferring acyl groups other than amino-acyl groups	5	0.5	0.0560279	NCU12125, NCU11212, NCU12035, NCU08390, NCU09283	71	88	4249	3.40029	0.999992	1	1
GOTERM_MF_FAT	GO:0052689~carboxylic ester hydrolase activity	4	0.4	0.0584913	NCU02285, NCU05751, NCU01070, NCU04174	71	54	4249	4.43297	0.999995	1	1
GOTERM_MF_FAT	GO:0001104~RNA polymerase II transcription cofactor activity	3	0.3	0.058499	NCU07529, NCU02453, NCU00569	71	24	4249	7.48063	0.999995	1	1
GOTERM_MF_FAT	GO:0001076~transcription factor activity, RNA polymerase II transcription factor binding	3	0.3	0.0768465	NCU07529, NCU02453, NCU00569	71	28	4249	6.41197	1	1	1
GOTERM_MF_FAT	GO:0008079~translation termination factor activity	2	0.2	0.0797389	NCU02285, NCU04174	71	5	4249	23.938	1	1	1
GOTERM_MF_FAT	GO:0003747~translation release factor activity	2	0.2	0.0797389	NCU02285, NCU04174	71	5	4249	23.938	1	1	1
GOTERM_MF_FAT	GO:0043021~ribonucleoprotein complex binding	3	0.3	0.0816858	NCU07886, NCU02285, NCU04174	71	29	4249	6.19087	1	1	1
GOTERM_MF_FAT	GO:0032561~guanyl ribonucleotide binding	5	0.5	0.0886831	NCU16559, NCU01453, NCU08989, NCU00218, NCU08683	71	103	4249	2.9051	1	1	1
GOTERM_MF_FAT	GO:0005525~GTP binding	5	0.5	0.0886831	NCU16559, NCU01453, NCU08989, NCU00218, NCU08683	71	103	4249	2.9051	1	1	1
GOTERM_MF_FAT	GO:0019001~guanyl nucleotide binding	5	0.5	0.0886831	NCU16559, NCU01453, NCU08989, NCU00218, NCU08683	71	103	4249	2.9051	1	1	1
INTERPRO	IPR009311:Interferon-induced 6-16	6	0.6	1.02274e-07	NCU04490, NCU04488, NCU04486, NCU16805, NCU04491, NCU16807	147	7	6574	38.3324	1.81023e-05	1.81025e-05	1.81025e-05
INTERPRO	IPR011058:Cyanovirin-N	4	0.4	0.000553754	NCU16379, NCU02939, NCU08168, NCU17086	147	8	6574	22.3605	0.0933889	0.0490073	0.0490073
INTERPRO	IPR000182:GNAT domain	4	0.4	0.0281153	NCU12125, NCU11212, NCU12035, NCU08390	147	30	6574	5.96281	0.993576	1	1
INTERPRO	IPR006001:Carbohydrate kinase, thermoresistant glucokinase	2	0.2	0.0439275	NCU02702, NCU07626	147	2	6574	44.7211	0.999648	1	1
INTERPRO	IPR000352:Peptide chain release factor class I/class II	2	0.2	0.0651671	NCU02285, NCU04174	147	3	6574	29.8141	0.999993	1	1
INTERPRO	IPR024096:NO signalling/Golgi transport ligand-binding domain	2	0.2	0.0651671	NCU08874, NCU06212	147	3	6574	29.8141	0.999993	1	1
INTERPRO	IPR007194:Transport protein particle (TRAPP) component	2	0.2	0.0651671	NCU08874, NCU06212	147	3	6574	29.8141	0.999993	1	1
INTERPRO	IPR005225:Small GTP-binding protein domain	4	0.4	0.0695245	NCU01453, NCU08989, NCU00218, NCU08683	147	43	6574	4.1601	0.999997	1	1
INTERPRO	IPR016181:Acyl-CoA N-acyltransferase	4	0.4	0.0774649	NCU12125, NCU11212, NCU12035, NCU08390	147	45	6574	3.97521	0.999999	1	1
INTERPRO	IPR021151:GINS complex	2	0.2	0.085938	NCU02631, NCU09561	147	4	6574	22.3605	1	1	1
KEGG_PATHWAY	ncr03013:RNA transport	4	0.4	0.0840883	NCU03239, NCU00159, NCU10622, NCU00319	22	85	1697	3.62995	0.928285	1	1

## Sheet: Shorter genes with good codons
Functional enrichment analyses for shorter genes with optimized codons
Category	Term	Count	%	PValue	Genes	List Total	Pop Hits	Pop Total	Fold Enrichment	Bonferroni	Benjamini	FDR
GOTERM_BP_ALL	GO:0006412~translation	114	11.4	2.11764e-36	NCU06048, NCU08502, NCU05235, NCU08500, NCU08620, NCU06047, NCU07014, NCU08344, NCU08627, NCU01552, NCU05599, NCU00464, NCU01317, NCU03738, NCU10498, NCU00294, NCU06038, NCU06431, NCU06432, NCU08332, NCU04779, NCU06958, NCU03565, NCU01023, NCU00211, NCU04138, NCU00971, NCU01948, NCU01827, NCU00618, NCU01949, NCU09707, NCU00979, NCU07830, NCU06464, NCU05890, NCU06066, NCU03635, NCU00489, NCU03516,…	486	274	3887	3.32761	2.98375e-33	2.98375e-33	2.73387e-33
GOTERM_BP_ALL	GO:0043043~peptide biosynthetic process	114	11.4	7.42025e-36	NCU06048, NCU08502, NCU05235, NCU08500, NCU08620, NCU06047, NCU07014, NCU08344, NCU08627, NCU01552, NCU05599, NCU00464, NCU01317, NCU03738, NCU10498, NCU00294, NCU06038, NCU06431, NCU06432, NCU08332, NCU04779, NCU06958, NCU03565, NCU01023, NCU00211, NCU04138, NCU00971, NCU01948, NCU01827, NCU00618, NCU01949, NCU09707, NCU00979, NCU07830, NCU06464, NCU05890, NCU06066, NCU03635, NCU00489, NCU03516,…	486	277	3887	3.29157	1.04551e-32	5.22756e-33	4.78977e-33
GOTERM_BP_ALL	GO:0043604~amide biosynthetic process	116	11.6	6.16552e-35	NCU06048, NCU08502, NCU05235, NCU08500, NCU08620, NCU06047, NCU07014, NCU08344, NCU08627, NCU01552, NCU05599, NCU00464, NCU01317, NCU03738, NCU10498, NCU11109, NCU00294, NCU06038, NCU06431, NCU06432, NCU08332, NCU04779, NCU06958, NCU03565, NCU01023, NCU00211, NCU04138, NCU00971, NCU01948, NCU01827, NCU00618, NCU01949, NCU09707, NCU00979, NCU07830, NCU06464, NCU05890, NCU06066, NCU03635, NCU00489,…	486	291	3887	3.18818	8.68722e-32	2.89574e-32	2.65323e-32
GOTERM_BP_ALL	GO:0006518~peptide metabolic process	120	12	9.38615e-35	NCU06048, NCU08502, NCU05235, NCU08500, NCU08620, NCU06047, NCU07014, NCU08344, NCU02888, NCU08627, NCU01552, NCU05599, NCU00464, NCU01317, NCU03738, NCU10498, NCU00294, NCU06038, NCU06431, NCU06432, NCU08332, NCU04779, NCU06958, NCU03565, NCU01023, NCU00211, NCU06677, NCU04138, NCU00971, NCU01948, NCU01827, NCU00618, NCU01949, NCU09707, NCU00979, NCU07830, NCU06464, NCU05890, NCU06066, NCU03635,…	486	310	3887	3.09598	1.32251e-31	3.30627e-32	3.02938e-32
GOTERM_BP_ALL	GO:0043603~cellular amide metabolic process	122	12.2	2.59144e-32	NCU06048, NCU08502, NCU05235, NCU08500, NCU08620, NCU06047, NCU07014, NCU08344, NCU02888, NCU08627, NCU01552, NCU05599, NCU00464, NCU01317, NCU03738, NCU10498, NCU11109, NCU00294, NCU06038, NCU06431, NCU06432, NCU08332, NCU04779, NCU06958, NCU03565, NCU01023, NCU00211, NCU06677, NCU04138, NCU00971, NCU01948, NCU01827, NCU00618, NCU01949, NCU09707, NCU00979, NCU07830, NCU06464, NCU05890, NCU06066,…	486	335	3887	2.91268	3.65134e-29	7.30268e-30	6.6911e-30
GOTERM_BP_ALL	GO:1901566~organonitrogen compound biosynthetic process	151	15.1	2.93981e-26	NCU06048, NCU08502, NCU05235, NCU08985, NCU08500, NCU08620, NCU06047, NCU07014, NCU01550, NCU08344, NCU06727, NCU00502, NCU08627, NCU01552, NCU05599, NCU00464, NCU02807, NCU01317, NCU03738, NCU10893, NCU10498, NCU11109, NCU00294, NCU06038, NCU06431, NCU06432, NCU03282, NCU08332, NCU05220, NCU09143, NCU04779, NCU06958, NCU03565, NCU01023, NCU00211, NCU01300, NCU04138, NCU00971, NCU01948, NCU01827,…	486	537	3887	2.24896	4.1422e-23	6.90366e-24	6.3255e-24
GOTERM_BP_ALL	GO:1901564~organonitrogen compound metabolic process	179	17.9	1.77738e-24	NCU06048, NCU08502, NCU05235, NCU08985, NCU08500, NCU08620, NCU06047, NCU07014, NCU01550, NCU08344, NCU06727, NCU00502, NCU02888, NCU08627, NCU01552, NCU05599, NCU00464, NCU05237, NCU02807, NCU01317, NCU03738, NCU10893, NCU10498, NCU11109, NCU00294, NCU06038, NCU06431, NCU06432, NCU03282, NCU08332, NCU05220, NCU09143, NCU04779, NCU06958, NCU05989, NCU03565, NCU01023, NCU00211, NCU01300, NCU06677,…	486	723	3887	1.98013	2.50433e-21	3.57761e-22	3.27799e-22
GOTERM_BP_ALL	GO:0044271~cellular nitrogen compound biosynthetic process	184	18.4	4.34659e-20	NCU09436, NCU06048, NCU08502, NCU05235, NCU08500, NCU08620, NCU06047, NCU07014, NCU01550, NCU08344, NCU00103, NCU06727, NCU00502, NCU08903, NCU08627, NCU01552, NCU05599, NCU00464, NCU02807, NCU01317, NCU03738, NCU10893, NCU10498, NCU11109, NCU04770, NCU00294, NCU06038, NCU00570, NCU06431, NCU06432, NCU03282, NCU08332, NCU05220, NCU08055, NCU09143, NCU04779, NCU06958, NCU02079, NCU03565, NCU01023,…	486	816	3887	1.80346	6.12434e-17	7.65543e-18	7.0143e-18
GOTERM_BP_ALL	GO:0044267~cellular protein metabolic process	158	15.8	1.56093e-14	NCU09436, NCU06048, NCU08502, NCU05235, NCU10029, NCU08500, NCU08620, NCU06047, NCU07014, NCU08344, NCU06440, NCU08860, NCU08627, NCU01276, NCU04302, NCU00067, NCU01552, NCU05599, NCU00464, NCU03610, NCU01317, NCU03738, NCU02805, NCU10498, NCU00294, NCU06038, NCU06431, NCU06432, NCU07365, NCU08332, NCU04779, NCU06958, NCU00214, NCU02079, NCU03565, NCU06712, NCU01023, NCU06317, NCU02113, NCU00211,…	486	734	3887	1.72163	2.20567e-11	2.44373e-12	2.23907e-12
GOTERM_BP_ALL	GO:0010467~gene expression	193	19.3	4.34497e-14	NCU08502, NCU05235, NCU08500, NCU08620, NCU00103, NCU02765, NCU08627, NCU02640, NCU01552, NCU00464, NCU05599, NCU01317, NCU03738, NCU10498, NCU06431, NCU00570, NCU06432, NCU08055, NCU00214, NCU02079, NCU00210, NCU06677, NCU00211, NCU04138, NCU05347, NCU00212, NCU01422, NCU09826, NCU09707, NCU11012, NCU02780, NCU06464, NCU07430, NCU05251, NCU03635, NCU00489, NCU03516, NCU01331, NCU01452, NCU06226,…	486	978	3887	1.57833	6.11643e-11	6.12206e-12	5.60935e-12
GOTERM_BP_ALL	GO:0019538~protein metabolic process	160	16	1.07433e-12	NCU09436, NCU06048, NCU08502, NCU05235, NCU10029, NCU08500, NCU08620, NCU06047, NCU07014, NCU08344, NCU06440, NCU08860, NCU08627, NCU01276, NCU04302, NCU00067, NCU01552, NCU05599, NCU00464, NCU03610, NCU01317, NCU03738, NCU02805, NCU10498, NCU00294, NCU06038, NCU06431, NCU06432, NCU07365, NCU08332, NCU04779, NCU06958, NCU00214, NCU02079, NCU03565, NCU06712, NCU01023, NCU06317, NCU02113, NCU00211,…	486	781	3887	1.6385	1.51378e-09	1.37612e-10	1.26088e-10
GOTERM_BP_ALL	GO:0034641~cellular nitrogen compound metabolic process	254	25.4	1.71071e-12	NCU08502, NCU05235, NCU08500, NCU08620, NCU01550, NCU00103, NCU02765, NCU02888, NCU08627, NCU02640, NCU01552, NCU00464, NCU05599, NCU01317, NCU03738, NCU10498, NCU11109, NCU06431, NCU00570, NCU06432, NCU03282, NCU05220, NCU09143, NCU08055, NCU02079, NCU00210, NCU06677, NCU00211, NCU04138, NCU05347, NCU00212, NCU01422, NCU09826, NCU09707, NCU11012, NCU02780, NCU06464, NCU03199, NCU07430, NCU07550,…	486	1459	3887	1.39238	2.41044e-09	2.00865e-10	1.84043e-10
GOTERM_BP_ALL	GO:0022613~ribonucleoprotein complex biogenesis	72	7.2	8.74296e-12	NCU09475, NCU10220, NCU09512, NCU08502, NCU05235, NCU08500, NCU08620, NCU03133, NCU07014, NCU07299, NCU03778, NCU02765, NCU00105, NCU08903, NCU08627, NCU07857, NCU02640, NCU00981, NCU05599, NCU01317, NCU00505, NCU16757, NCU09269, NCU10498, NCU06038, NCU00294, NCU06354, NCU00092, NCU04779, NCU00258, NCU03565, NCU01301, NCU04336, NCU00971, NCU00618, NCU09109, NCU09707, NCU00812, NCU09378, NCU04243,…	486	257	3887	2.24067	1.23189e-08	8.65936e-10	7.93416e-10
GOTERM_BP_ALL	GO:0034622~cellular macromolecular complex assembly	69	6.9	8.84616e-12	NCU10067, NCU09475, NCU09512, NCU09436, NCU05235, NCU08940, NCU03177, NCU07014, NCU07299, NCU05076, NCU03778, NCU01634, NCU00105, NCU01635, NCU06968, NCU00145, NCU05599, NCU01918, NCU01317, NCU00505, NCU08093, NCU08930, NCU06632, NCU02474, NCU06354, NCU06397, NCU02435, NCU05227, NCU00212, NCU04336, NCU00971, NCU00618, NCU09748, NCU09707, NCU07471, NCU09378, NCU04082, NCU08964, NCU07830, NCU06863,…	486	241	3887	2.28987	1.24642e-08	8.65936e-10	7.93416e-10
GOTERM_BP_ALL	GO:0044085~cellular component biogenesis	116	11.6	9.21862e-12	NCU09436, NCU08502, NCU05235, NCU08500, NCU08620, NCU03177, NCU07014, NCU05076, NCU02765, NCU00105, NCU06968, NCU08903, NCU08627, NCU02640, NCU00981, NCU05599, NCU01317, NCU00505, NCU16757, NCU09269, NCU10498, NCU11109, NCU00294, NCU06038, NCU02474, NCU06397, NCU04779, NCU03565, NCU05227, NCU00971, NCU01301, NCU00212, NCU00618, NCU09707, NCU07830, NCU06863, NCU03233, NCU03199, NCU08121, NCU09572,…	486	514	3887	1.80498	1.2989e-08	8.65936e-10	7.93416e-10
GOTERM_BP_ALL	GO:0042254~ribosome biogenesis	61	6.1	2.07442e-11	NCU09475, NCU10220, NCU08502, NCU05235, NCU08500, NCU08620, NCU03133, NCU07014, NCU02765, NCU00105, NCU08903, NCU08627, NCU07857, NCU02640, NCU00981, NCU05599, NCU01317, NCU16757, NCU09269, NCU10498, NCU06038, NCU00294, NCU00092, NCU04779, NCU00258, NCU03565, NCU01301, NCU04336, NCU00971, NCU00618, NCU09109, NCU00812, NCU04243, NCU08964, NCU07830, NCU03150, NCU03393, NCU08121, NCU01458, NCU08728,…	486	203	3887	2.40332	2.92286e-08	1.82678e-09	1.6738e-09
GOTERM_BP_ALL	GO:0065003~macromolecular complex assembly	69	6.9	1.2192e-10	NCU10067, NCU09475, NCU09512, NCU09436, NCU05235, NCU08940, NCU03177, NCU07014, NCU07299, NCU05076, NCU03778, NCU01634, NCU00105, NCU01635, NCU06968, NCU00145, NCU05599, NCU01918, NCU01317, NCU00505, NCU08093, NCU08930, NCU06632, NCU02474, NCU06354, NCU06397, NCU02435, NCU05227, NCU00212, NCU04336, NCU00971, NCU00618, NCU09748, NCU09707, NCU07471, NCU09378, NCU04082, NCU08964, NCU07830, NCU06863,…	486	254	3887	2.17267	1.71786e-07	1.0105e-08	9.25877e-09
GOTERM_BP_ALL	GO:0042255~ribosome assembly	22	2.2	2.58514e-10	NCU09475, NCU09004, NCU08964, NCU07830, NCU05235, NCU07014, NCU03150, NCU03393, NCU02370, NCU00105, NCU07826, NCU08728, NCU07547, NCU06743, NCU06226, NCU05599, NCU04336, NCU00971, NCU00618, NCU02707, NCU02509, NCU01317	486	38	3887	4.63039	3.64246e-07	2.02359e-08	1.85412e-08
GOTERM_BP_ALL	GO:0009059~macromolecule biosynthetic process	159	15.9	2.82533e-10	NCU09436, NCU06048, NCU08502, NCU05235, NCU08500, NCU08620, NCU06047, NCU07014, NCU08344, NCU00103, NCU08903, NCU08627, NCU00067, NCU01552, NCU05599, NCU00464, NCU01317, NCU03738, NCU10498, NCU11109, NCU04770, NCU00294, NCU06038, NCU00570, NCU06431, NCU06432, NCU08332, NCU08055, NCU04779, NCU06958, NCU02079, NCU03565, NCU01023, NCU01145, NCU00211, NCU04138, NCU00971, NCU05347, NCU00212, NCU01422,…	486	825	3887	1.54142	3.98088e-07	2.0952e-08	1.91973e-08
GOTERM_BP_ALL	GO:0034645~cellular macromolecule biosynthetic process	158	15.8	4.17595e-10	NCU09436, NCU06048, NCU08502, NCU05235, NCU08500, NCU08620, NCU06047, NCU07014, NCU08344, NCU00103, NCU08903, NCU08627, NCU00067, NCU01552, NCU05599, NCU00464, NCU01317, NCU03738, NCU10498, NCU04770, NCU00294, NCU06038, NCU00570, NCU06431, NCU06432, NCU08332, NCU08055, NCU04779, NCU06958, NCU02079, NCU03565, NCU01023, NCU01145, NCU00211, NCU04138, NCU00971, NCU05347, NCU00212, NCU01422, NCU01948,…	486	822	3887	1.53732	5.88391e-07	2.94196e-08	2.69558e-08
GOTERM_BP_ALL	GO:0044249~cellular biosynthetic process	210	21	3.94916e-09	NCU08502, NCU05235, NCU08985, NCU08500, NCU08620, NCU01550, NCU00103, NCU08627, NCU01552, NCU00464, NCU05599, NCU01317, NCU03738, NCU10498, NCU11109, NCU06431, NCU00570, NCU06432, NCU03282, NCU05220, NCU09143, NCU08055, NCU02079, NCU01300, NCU00211, NCU04138, NCU05347, NCU00212, NCU01422, NCU09707, NCU11012, NCU06464, NCU03199, NCU07430, NCU07550, NCU05251, NCU03635, NCU00489, NCU03516, NCU01452,…	486	1219	3887	1.37782	5.56435e-06	2.6497e-07	2.42779e-07
GOTERM_BP_ALL	GO:0006807~nitrogen compound metabolic process	266	26.6	4.22588e-09	NCU08502, NCU05235, NCU08985, NCU08500, NCU08620, NCU01550, NCU00103, NCU02765, NCU02888, NCU08627, NCU02640, NCU01552, NCU00464, NCU05599, NCU05237, NCU01317, NCU03738, NCU10498, NCU11109, NCU06431, NCU00570, NCU06432, NCU03282, NCU05220, NCU09143, NCU08055, NCU02079, NCU00210, NCU01300, NCU06677, NCU00211, NCU04138, NCU05347, NCU00212, NCU01422, NCU09826, NCU09707, NCU11012, NCU02780, NCU06464,…	486	1647	3887	1.29171	5.95424e-06	2.70648e-07	2.47982e-07
GOTERM_BP_ALL	GO:0042273~ribosomal large subunit biogenesis	25	2.5	6.9836e-09	NCU08964, NCU05235, NCU03150, NCU08121, NCU00105, NCU01331, NCU00981, NCU06226, NCU02509, NCU02707, NCU01317, NCU09004, NCU10498, NCU00294, NCU08951, NCU02370, NCU04779, NCU00634, NCU03565, NCU07547, NCU01301, NCU04336, NCU09109, NCU09528, NCU07829	486	55	3887	3.63543	9.83984e-06	4.18239e-07	3.83212e-07
GOTERM_BP_ALL	GO:0022607~cellular component assembly	76	7.6	7.12401e-09	NCU10067, NCU09475, NCU09754, NCU09512, NCU09436, NCU05235, NCU08940, NCU03177, NCU07014, NCU07299, NCU05076, NCU03778, NCU01634, NCU00105, NCU01635, NCU06968, NCU00145, NCU05599, NCU01918, NCU01317, NCU00505, NCU08093, NCU08930, NCU06632, NCU02474, NCU06354, NCU06397, NCU09582, NCU02435, NCU05227, NCU00212, NCU04336, NCU00971, NCU00618, NCU09748, NCU09707, NCU07471, NCU09378, NCU04082, NCU08964,…	486	318	3887	1.91146	1.00377e-05	4.18239e-07	3.83212e-07
GOTERM_BP_ALL	GO:1901576~organic substance biosynthetic process	207	20.7	1.3182e-08	NCU08502, NCU05235, NCU08985, NCU08500, NCU08620, NCU01550, NCU00103, NCU08627, NCU01552, NCU00464, NCU05599, NCU01317, NCU03738, NCU10498, NCU11109, NCU06431, NCU00570, NCU06432, NCU03282, NCU05220, NCU09143, NCU08055, NCU02079, NCU01300, NCU00211, NCU04138, NCU05347, NCU00212, NCU01422, NCU09707, NCU11012, NCU06464, NCU03199, NCU07430, NCU07550, NCU05251, NCU03635, NCU00489, NCU03516, NCU01452,…	486	1212	3887	1.36599	1.85733e-05	7.42939e-07	6.8072e-07
GOTERM_BP_ALL	GO:0022618~ribonucleoprotein complex assembly	33	3.3	3.3621e-08	NCU09475, NCU09378, NCU09512, NCU08964, NCU07830, NCU05235, NCU07014, NCU07299, NCU03150, NCU03393, NCU03635, NCU03778, NCU00105, NCU08728, NCU06743, NCU07954, NCU06226, NCU05599, NCU02509, NCU02707, NCU01317, NCU00505, NCU08395, NCU09004, NCU06354, NCU02370, NCU07826, NCU03625, NCU07547, NCU04336, NCU00971, NCU00618, NCU09707	486	94	3887	2.80779	4.73708e-05	1.8219e-06	1.66933e-06
GOTERM_BP_ALL	GO:0046034~ATP metabolic process	26	2.6	3.49123e-08	NCU16844, NCU08940, NCU03233, NCU03199, NCU01550, NCU07550, NCU03558, NCU00644, NCU00502, NCU00484, NCU00385, NCU07756, NCU05457, NCU05816, NCU08093, NCU06695, NCU05220, NCU09143, NCU02250, NCU05989, NCU05689, NCU01343, NCU01169, NCU01808, NCU00636, NCU01606	486	63	3887	3.30074	4.91902e-05	1.8219e-06	1.66933e-06
GOTERM_BP_ALL	GO:0007005~mitochondrion organization	42	4.2	4.26344e-08	NCU16329, NCU04181, NCU04082, NCU02064, NCU08940, NCU03233, NCU03199, NCU05076, NCU06066, NCU02280, NCU00103, NCU02623, NCU04946, NCU05515, NCU06748, NCU06768, NCU08329, NCU05313, NCU01516, NCU01859, NCU08071, NCU08093, NCU09129, NCU08930, NCU06632, NCU00371, NCU02474, NCU05287, NCU08676, NCU08992, NCU06439, NCU00930, NCU01007, NCU01023, NCU00198, NCU03147, NCU05623, NCU02530, NCU00211, NCU00431,…	486	139	3887	2.41664	6.00701e-05	2.0898e-06	1.91479e-06
GOTERM_BP_ALL	GO:0042775~mitochondrial ATP synthesis coupled electron transport	13	1.3	4.30123e-08	NCU16844, NCU08940, NCU03233, NCU06695, NCU05989, NCU00484, NCU05689, NCU01343, NCU07756, NCU05457, NCU01169, NCU01808, NCU05816	486	17	3887	6.11607	6.06024e-05	2.0898e-06	1.91479e-06
GOTERM_BP_ALL	GO:0009123~nucleoside monophosphate metabolic process	31	3.1	6.58098e-08	NCU05290, NCU16844, NCU08940, NCU03233, NCU03199, NCU01550, NCU07550, NCU03558, NCU00644, NCU00843, NCU00502, NCU00484, NCU00385, NCU07756, NCU05457, NCU09911, NCU05816, NCU10893, NCU08093, NCU05542, NCU06695, NCU05220, NCU09143, NCU02250, NCU05989, NCU05689, NCU01343, NCU01169, NCU01808, NCU00636, NCU01606	486	87	3887	2.84984	9.27217e-05	2.91421e-06	2.67015e-06
GOTERM_BP_ALL	GO:0009141~nucleoside triphosphate metabolic process	29	2.9	6.82533e-08	NCU16844, NCU08940, NCU03233, NCU03199, NCU01550, NCU07550, NCU03558, NCU00644, NCU00502, NCU00484, NCU00385, NCU04202, NCU07756, NCU05457, NCU05816, NCU10893, NCU08093, NCU06695, NCU05220, NCU09143, NCU02250, NCU05989, NCU01441, NCU05689, NCU01343, NCU01169, NCU01808, NCU00636, NCU01606	486	78	3887	2.97359	9.61643e-05	2.91421e-06	2.67015e-06
GOTERM_BP_ALL	GO:0009126~purine nucleoside monophosphate metabolic process	29	2.9	6.82533e-08	NCU16844, NCU08940, NCU03233, NCU03199, NCU01550, NCU07550, NCU03558, NCU00644, NCU00843, NCU00502, NCU00484, NCU00385, NCU07756, NCU05457, NCU09911, NCU05816, NCU08093, NCU05542, NCU06695, NCU05220, NCU09143, NCU02250, NCU05989, NCU05689, NCU01343, NCU01169, NCU01808, NCU00636, NCU01606	486	78	3887	2.97359	9.61643e-05	2.91421e-06	2.67015e-06
GOTERM_BP_ALL	GO:0009167~purine ribonucleoside monophosphate metabolic process	29	2.9	6.82533e-08	NCU16844, NCU08940, NCU03233, NCU03199, NCU01550, NCU07550, NCU03558, NCU00644, NCU00843, NCU00502, NCU00484, NCU00385, NCU07756, NCU05457, NCU09911, NCU05816, NCU08093, NCU05542, NCU06695, NCU05220, NCU09143, NCU02250, NCU05989, NCU05689, NCU01343, NCU01169, NCU01808, NCU00636, NCU01606	486	78	3887	2.97359	9.61643e-05	2.91421e-06	2.67015e-06
GOTERM_BP_ALL	GO:0009205~purine ribonucleoside triphosphate metabolic process	27	2.7	9.16352e-08	NCU16844, NCU08940, NCU03233, NCU03199, NCU01550, NCU07550, NCU03558, NCU00644, NCU00502, NCU00484, NCU00385, NCU04202, NCU07756, NCU05457, NCU05816, NCU08093, NCU06695, NCU05220, NCU09143, NCU02250, NCU05989, NCU05689, NCU01343, NCU01169, NCU01808, NCU00636, NCU01606	486	70	3887	3.08492	0.000129106	3.79747e-06	3.47944e-06
GOTERM_BP_ALL	GO:0002181~cytoplasmic translation	15	1.5	1.10637e-07	NCU08960, NCU08344, NCU06661, NCU04172, NCU02744, NCU01776, NCU00413, NCU00315, NCU03565, NCU07954, NCU03302, NCU02707, NCU09109, NCU07829, NCU00979	486	24	3887	4.99871	0.000155875	4.45392e-06	4.08092e-06
GOTERM_BP_ALL	GO:0009144~purine nucleoside triphosphate metabolic process	27	2.7	1.28009e-07	NCU16844, NCU08940, NCU03233, NCU03199, NCU01550, NCU07550, NCU03558, NCU00644, NCU00502, NCU00484, NCU00385, NCU04202, NCU07756, NCU05457, NCU05816, NCU08093, NCU06695, NCU05220, NCU09143, NCU02250, NCU05989, NCU05689, NCU01343, NCU01169, NCU01808, NCU00636, NCU01606	486	71	3887	3.04147	0.000180349	5.01013e-06	4.59055e-06
GOTERM_BP_ALL	GO:0071826~ribonucleoprotein complex subunit organization	33	3.3	1.3545e-07	NCU09475, NCU09378, NCU09512, NCU08964, NCU07830, NCU05235, NCU07014, NCU07299, NCU03150, NCU03393, NCU03635, NCU03778, NCU00105, NCU08728, NCU06743, NCU07954, NCU06226, NCU05599, NCU02509, NCU02707, NCU01317, NCU00505, NCU08395, NCU09004, NCU06354, NCU02370, NCU07826, NCU03625, NCU07547, NCU04336, NCU00971, NCU00618, NCU09707	486	99	3887	2.66598	0.000190831	5.04107e-06	4.61889e-06
GOTERM_BP_ALL	GO:0022900~electron transport chain	17	1.7	1.35955e-07	NCU09002, NCU16844, NCU08940, NCU05221, NCU03233, NCU06695, NCU05299, NCU05989, NCU00484, NCU05689, NCU01343, NCU07756, NCU05457, NCU01169, NCU00959, NCU01808, NCU05816	486	31	3887	4.38597	0.000191542	5.04107e-06	4.61889e-06
GOTERM_BP_ALL	GO:0009161~ribonucleoside monophosphate metabolic process	30	3	1.43224e-07	NCU05290, NCU16844, NCU08940, NCU03233, NCU03199, NCU01550, NCU07550, NCU03558, NCU00644, NCU00843, NCU00502, NCU00484, NCU00385, NCU07756, NCU05457, NCU09911, NCU05816, NCU08093, NCU05542, NCU06695, NCU05220, NCU09143, NCU02250, NCU05989, NCU05689, NCU01343, NCU01169, NCU01808, NCU00636, NCU01606	486	85	3887	2.8228	0.000201782	5.17443e-06	4.74108e-06
GOTERM_BP_ALL	GO:0009199~ribonucleoside triphosphate metabolic process	27	2.7	1.77398e-07	NCU16844, NCU08940, NCU03233, NCU03199, NCU01550, NCU07550, NCU03558, NCU00644, NCU00502, NCU00484, NCU00385, NCU04202, NCU07756, NCU05457, NCU05816, NCU08093, NCU06695, NCU05220, NCU09143, NCU02250, NCU05989, NCU05689, NCU01343, NCU01169, NCU01808, NCU00636, NCU01606	486	72	3887	2.99923	0.000249923	6.24886e-06	5.72553e-06
GOTERM_BP_ALL	GO:0071840~cellular component organization or biogenesis	167	16.7	1.96644e-07	NCU09436, NCU08502, NCU05235, NCU08500, NCU08620, NCU03177, NCU07014, NCU05076, NCU00103, NCU02765, NCU04946, NCU00105, NCU02405, NCU05515, NCU06968, NCU08903, NCU08627, NCU02640, NCU01674, NCU00981, NCU05599, NCU00586, NCU01317, NCU00505, NCU16757, NCU09269, NCU10498, NCU11109, NCU08457, NCU00294, NCU06038, NCU08973, NCU02474, NCU08332, NCU06397, NCU04779, NCU06439, NCU03565, NCU01023, NCU05227,…	486	955	3887	1.39859	0.000277034	6.75785e-06	6.1919e-06
GOTERM_BP_ALL	GO:0009058~biosynthetic process	212	21.2	3.18596e-07	NCU08502, NCU05235, NCU08985, NCU08500, NCU08620, NCU01550, NCU00103, NCU08627, NCU01552, NCU00464, NCU05599, NCU01317, NCU03738, NCU10498, NCU11109, NCU06431, NCU00570, NCU06432, NCU03282, NCU05220, NCU09143, NCU08055, NCU02079, NCU01300, NCU00211, NCU04138, NCU05347, NCU00212, NCU01422, NCU09707, NCU11012, NCU06464, NCU03199, NCU07430, NCU07550, NCU05251, NCU03635, NCU00489, NCU03516, NCU01452,…	486	1293	3887	1.31134	0.000448801	1.06881e-05	9.79303e-06
GOTERM_BP_ALL	GO:0019693~ribose phosphate metabolic process	33	3.3	3.78666e-07	NCU05290, NCU16844, NCU08940, NCU03233, NCU03199, NCU00087, NCU01550, NCU07550, NCU03558, NCU00644, NCU00843, NCU00502, NCU00484, NCU00385, NCU04202, NCU07756, NCU05457, NCU09911, NCU05816, NCU08093, NCU05542, NCU06695, NCU05220, NCU09143, NCU02250, NCU05989, NCU05689, NCU01343, NCU01169, NCU00519, NCU01808, NCU00636, NCU01606	486	103	3887	2.56245	0.000533398	1.24079e-05	1.13688e-05
GOTERM_BP_ALL	GO:0006839~mitochondrial transport	18	1.8	4.74634e-07	NCU04181, NCU06632, NCU00371, NCU02474, NCU03155, NCU08794, NCU02280, NCU04946, NCU06439, NCU05515, NCU00930, NCU00198, NCU05623, NCU05689, NCU00431, NCU01516, NCU02507, NCU00737	486	37	3887	3.89089	0.000668535	1.51991e-05	1.39262e-05
GOTERM_BP_ALL	GO:0009150~purine ribonucleotide metabolic process	30	3	5.75516e-07	NCU16844, NCU08940, NCU03233, NCU03199, NCU01550, NCU07550, NCU03558, NCU00644, NCU00843, NCU00502, NCU00484, NCU00385, NCU04202, NCU07756, NCU05457, NCU09911, NCU05816, NCU08093, NCU05542, NCU06695, NCU05220, NCU09143, NCU02250, NCU05989, NCU05689, NCU01343, NCU01169, NCU01808, NCU00636, NCU01606	486	90	3887	2.66598	0.000810573	1.802e-05	1.65109e-05
GOTERM_BP_ALL	GO:0009259~ribonucleotide metabolic process	31	3.1	5.98187e-07	NCU05290, NCU16844, NCU08940, NCU03233, NCU03199, NCU01550, NCU07550, NCU03558, NCU00644, NCU00843, NCU00502, NCU00484, NCU00385, NCU04202, NCU07756, NCU05457, NCU09911, NCU05816, NCU08093, NCU05542, NCU06695, NCU05220, NCU09143, NCU02250, NCU05989, NCU05689, NCU01343, NCU01169, NCU01808, NCU00636, NCU01606	486	95	3887	2.60985	0.000842491	1.83227e-05	1.67883e-05
GOTERM_BP_ALL	GO:0043933~macromolecular complex subunit organization	75	7.5	6.21479e-07	NCU10067, NCU09475, NCU09512, NCU09436, NCU05235, NCU08940, NCU03177, NCU07014, NCU05274, NCU07299, NCU05076, NCU03778, NCU01634, NCU00105, NCU01635, NCU06968, NCU00145, NCU01674, NCU05599, NCU01918, NCU01317, NCU00505, NCU08093, NCU08930, NCU06632, NCU02474, NCU06354, NCU08332, NCU06397, NCU02435, NCU02437, NCU05227, NCU01587, NCU00212, NCU04336, NCU00971, NCU05347, NCU00618, NCU09748, NCU09707,…	486	345	3887	1.73868	0.000875281	1.86312e-05	1.70708e-05
GOTERM_BP_ALL	GO:0022904~respiratory electron transport chain	15	1.5	7.89557e-07	NCU16844, NCU08940, NCU03233, NCU06695, NCU05299, NCU05989, NCU00484, NCU05689, NCU01343, NCU07756, NCU05457, NCU01169, NCU00959, NCU01808, NCU05816	486	27	3887	4.4433	0.00111187	2.31768e-05	2.12358e-05
GOTERM_BP_ALL	GO:0006163~purine nucleotide metabolic process	30	3	9.6688e-07	NCU16844, NCU08940, NCU03233, NCU03199, NCU01550, NCU07550, NCU03558, NCU00644, NCU00843, NCU00502, NCU00484, NCU00385, NCU04202, NCU07756, NCU05457, NCU09911, NCU05816, NCU08093, NCU05542, NCU06695, NCU05220, NCU09143, NCU02250, NCU05989, NCU05689, NCU01343, NCU01169, NCU01808, NCU00636, NCU01606	486	92	3887	2.60802	0.00136141	2.78027e-05	2.54743e-05
GOTERM_BP_ALL	GO:0042274~ribosomal small subunit biogenesis	23	2.3	1.64469e-06	NCU09475, NCU07182, NCU08502, NCU07830, NCU08500, NCU07014, NCU08620, NCU03133, NCU00092, NCU03393, NCU08121, NCU00258, NCU07826, NCU08728, NCU01331, NCU04159, NCU08627, NCU06743, NCU05599, NCU00971, NCU03907, NCU00618, NCU02428	486	61	3887	3.01562	0.00231469	4.63474e-05	4.24659e-05
GOTERM_BP_ALL	GO:1902600~hydrogen ion transmembrane transport	17	1.7	1.80971e-06	NCU08093, NCU07446, NCU08940, NCU03233, NCU03199, NCU05220, NCU02250, NCU09143, NCU03558, NCU00644, NCU00502, NCU00667, NCU00385, NCU05689, NCU01332, NCU00636, NCU01606	486	36	3887	3.77681	0.00254664	4.99978e-05	4.58106e-05
GOTERM_BP_ALL	GO:0070925~organelle assembly	27	2.7	1.86676e-06	NCU09475, NCU09512, NCU08964, NCU07830, NCU05235, NCU06267, NCU07014, NCU03150, NCU03393, NCU00105, NCU08728, NCU06743, NCU00145, NCU06226, NCU05599, NCU02509, NCU02707, NCU01317, NCU09004, NCU11402, NCU06174, NCU02370, NCU07826, NCU07547, NCU04336, NCU00971, NCU00618	486	80	3887	2.69931	0.00262681	5.05821e-05	4.6346e-05
GOTERM_BP_ALL	GO:0046128~purine ribonucleoside metabolic process	29	2.9	2.56717e-06	NCU16844, NCU08940, NCU03233, NCU03199, NCU01550, NCU07550, NCU03558, NCU00644, NCU00502, NCU00484, NCU00385, NCU06228, NCU04202, NCU07756, NCU05457, NCU05816, NCU08093, NCU05542, NCU06695, NCU05220, NCU09143, NCU02250, NCU05989, NCU05689, NCU01343, NCU01169, NCU01808, NCU00636, NCU01606	486	91	3887	2.54879	0.00361062	6.82481e-05	6.25325e-05
GOTERM_BP_ALL	GO:0072521~purine-containing compound metabolic process	33	3.3	3.70219e-06	NCU16844, NCU07853, NCU08940, NCU03233, NCU03199, NCU01550, NCU07550, NCU03558, NCU00644, NCU00843, NCU00502, NCU00484, NCU00385, NCU06228, NCU04202, NCU07756, NCU05457, NCU09911, NCU05816, NCU02090, NCU08093, NCU05542, NCU06695, NCU05220, NCU09143, NCU02250, NCU05989, NCU05689, NCU01343, NCU01169, NCU01808, NCU00636, NCU01606	486	113	3887	2.33568	0.00520281	9.65998e-05	8.85098e-05
GOTERM_BP_ALL	GO:0042278~purine nucleoside metabolic process	29	2.9	4.13892e-06	NCU16844, NCU08940, NCU03233, NCU03199, NCU01550, NCU07550, NCU03558, NCU00644, NCU00502, NCU00484, NCU00385, NCU06228, NCU04202, NCU07756, NCU05457, NCU05816, NCU08093, NCU05542, NCU06695, NCU05220, NCU09143, NCU02250, NCU05989, NCU05689, NCU01343, NCU01169, NCU01808, NCU00636, NCU01606	486	93	3887	2.49398	0.00581478	0.000106032	9.71517e-05
GOTERM_BP_ALL	GO:0006818~hydrogen transport	17	1.7	4.32927e-06	NCU08093, NCU07446, NCU08940, NCU03233, NCU03199, NCU05220, NCU02250, NCU09143, NCU03558, NCU00644, NCU00502, NCU00667, NCU00385, NCU05689, NCU01332, NCU00636, NCU01606	486	38	3887	3.57803	0.00608139	0.000107017	9.80542e-05
GOTERM_BP_ALL	GO:0015992~proton transport	17	1.7	4.32927e-06	NCU08093, NCU07446, NCU08940, NCU03233, NCU03199, NCU05220, NCU02250, NCU09143, NCU03558, NCU00644, NCU00502, NCU00667, NCU00385, NCU05689, NCU01332, NCU00636, NCU01606	486	38	3887	3.57803	0.00608139	0.000107017	9.80542e-05
GOTERM_BP_ALL	GO:0042773~ATP synthesis coupled electron transport	13	1.3	4.60192e-06	NCU16844, NCU08940, NCU03233, NCU06695, NCU05989, NCU00484, NCU05689, NCU01343, NCU07756, NCU05457, NCU01169, NCU01808, NCU05816	486	23	3887	4.52058	0.00646314	0.000111795	0.000102432
GOTERM_BP_ALL	GO:0009116~nucleoside metabolic process	33	3.3	6.83324e-06	NCU06261, NCU05290, NCU16844, NCU08940, NCU03233, NCU03199, NCU01550, NCU07550, NCU03558, NCU00644, NCU00502, NCU00484, NCU00385, NCU06228, NCU04202, NCU07756, NCU05457, NCU05816, NCU02090, NCU08093, NCU05542, NCU06695, NCU05220, NCU09143, NCU02250, NCU01446, NCU05989, NCU05689, NCU01343, NCU01169, NCU01808, NCU00636, NCU01606	486	116	3887	2.27528	0.00958186	0.000163187	0.00014952
GOTERM_BP_ALL	GO:0009119~ribonucleoside metabolic process	30	3	7.92871e-06	NCU05290, NCU16844, NCU08940, NCU03233, NCU03199, NCU01550, NCU07550, NCU03558, NCU00644, NCU00502, NCU00484, NCU00385, NCU06228, NCU04202, NCU07756, NCU05457, NCU05816, NCU08093, NCU05542, NCU06695, NCU05220, NCU09143, NCU02250, NCU05989, NCU05689, NCU01343, NCU01169, NCU01808, NCU00636, NCU01606	486	101	3887	2.37563	0.0111094	0.0001828	0.000167491
GOTERM_BP_ALL	GO:0006119~oxidative phosphorylation	13	1.3	8.17348e-06	NCU16844, NCU08940, NCU03233, NCU06695, NCU05989, NCU00484, NCU05689, NCU01343, NCU07756, NCU05457, NCU01169, NCU01808, NCU05816	486	24	3887	4.33222	0.0114504	0.0001828	0.000167491
GOTERM_BP_ALL	GO:0009206~purine ribonucleoside triphosphate biosynthetic process	13	1.3	8.17348e-06	NCU08093, NCU03199, NCU05220, NCU02250, NCU09143, NCU03558, NCU00644, NCU00502, NCU00385, NCU05689, NCU04202, NCU00636, NCU01606	486	24	3887	4.33222	0.0114504	0.0001828	0.000167491
GOTERM_BP_ALL	GO:0009145~purine nucleoside triphosphate biosynthetic process	13	1.3	8.17348e-06	NCU08093, NCU03199, NCU05220, NCU02250, NCU09143, NCU03558, NCU00644, NCU00502, NCU00385, NCU05689, NCU04202, NCU00636, NCU01606	486	24	3887	4.33222	0.0114504	0.0001828	0.000167491
GOTERM_BP_ALL	GO:0015672~monovalent inorganic cation transport	17	1.7	9.61927e-06	NCU08093, NCU07446, NCU08940, NCU03233, NCU03199, NCU05220, NCU02250, NCU09143, NCU03558, NCU00644, NCU00502, NCU00667, NCU00385, NCU05689, NCU01332, NCU00636, NCU01606	486	40	3887	3.39913	0.0134622	0.000211774	0.000194039
GOTERM_BP_ALL	GO:1901657~glycosyl compound metabolic process	33	3.3	1.01149e-05	NCU06261, NCU05290, NCU16844, NCU08940, NCU03233, NCU03199, NCU01550, NCU07550, NCU03558, NCU00644, NCU00502, NCU00484, NCU00385, NCU06228, NCU04202, NCU07756, NCU05457, NCU05816, NCU02090, NCU08093, NCU05542, NCU06695, NCU05220, NCU09143, NCU02250, NCU01446, NCU05989, NCU05689, NCU01343, NCU01169, NCU01808, NCU00636, NCU01606	486	118	3887	2.23671	0.0141509	0.00021926	0.000200898
GOTERM_BP_ALL	GO:0015986~ATP synthesis coupled proton transport	12	1.2	1.11355e-05	NCU03558, NCU00644, NCU00502, NCU00385, NCU05689, NCU08093, NCU03199, NCU05220, NCU00636, NCU02250, NCU01606, NCU09143	486	21	3887	4.57025	0.0155675	0.000234177	0.000214565
GOTERM_BP_ALL	GO:0015985~energy coupled proton transport, down electrochemical gradient	12	1.2	1.11355e-05	NCU03558, NCU00644, NCU00502, NCU00385, NCU05689, NCU08093, NCU03199, NCU05220, NCU00636, NCU02250, NCU01606, NCU09143	486	21	3887	4.57025	0.0155675	0.000234177	0.000214565
GOTERM_BP_ALL	GO:0009127~purine nucleoside monophosphate biosynthetic process	16	1.6	1.51334e-05	NCU08093, NCU05542, NCU03199, NCU01550, NCU05220, NCU02250, NCU09143, NCU03558, NCU00644, NCU00502, NCU00843, NCU00385, NCU05689, NCU09911, NCU00636, NCU01606	486	37	3887	3.45857	0.0210974	0.000309029	0.000283148
GOTERM_BP_ALL	GO:0009168~purine ribonucleoside monophosphate biosynthetic process	16	1.6	1.51334e-05	NCU08093, NCU05542, NCU03199, NCU01550, NCU05220, NCU02250, NCU09143, NCU03558, NCU00644, NCU00502, NCU00843, NCU00385, NCU05689, NCU09911, NCU00636, NCU01606	486	37	3887	3.45857	0.0210974	0.000309029	0.000283148
GOTERM_BP_ALL	GO:0000028~ribosomal small subunit assembly	10	1	1.70596e-05	NCU09475, NCU08728, NCU07826, NCU06743, NCU05599, NCU00971, NCU07830, NCU00618, NCU07014, NCU03393	486	15	3887	5.33196	0.0237505	0.000343384	0.000314627
GOTERM_BP_ALL	GO:0009117~nucleotide metabolic process	37	3.7	1.75327e-05	NCU05290, NCU16844, NCU08940, NCU03233, NCU03199, NCU00087, NCU01550, NCU07550, NCU03558, NCU00644, NCU00843, NCU00502, NCU00484, NCU00385, NCU04202, NCU07756, NCU05457, NCU09911, NCU05816, NCU10893, NCU08093, NCU05542, NCU06695, NCU03282, NCU05220, NCU09143, NCU02250, NCU05989, NCU01441, NCU05689, NCU01343, NCU01169, NCU00519, NCU16651, NCU01808, NCU00636, NCU01606	486	143	3887	2.0694	0.0244012	0.000345194	0.000316285
GOTERM_BP_ALL	GO:0009124~nucleoside monophosphate biosynthetic process	18	1.8	1.76395e-05	NCU10893, NCU05290, NCU08093, NCU05542, NCU03199, NCU01550, NCU05220, NCU02250, NCU09143, NCU03558, NCU00644, NCU00502, NCU00843, NCU00385, NCU05689, NCU09911, NCU00636, NCU01606	486	46	3887	3.12963	0.0245479	0.000345194	0.000316285
GOTERM_BP_ALL	GO:0006754~ATP biosynthetic process	12	1.2	1.97923e-05	NCU03558, NCU00644, NCU00502, NCU00385, NCU05689, NCU08093, NCU03199, NCU05220, NCU00636, NCU02250, NCU01606, NCU09143	486	22	3887	4.36251	0.0275024	0.000382019	0.000350026
GOTERM_BP_ALL	GO:0009201~ribonucleoside triphosphate biosynthetic process	13	1.3	2.30269e-05	NCU08093, NCU03199, NCU05220, NCU02250, NCU09143, NCU03558, NCU00644, NCU00502, NCU00385, NCU05689, NCU04202, NCU00636, NCU01606	486	26	3887	3.99897	0.0319246	0.000432599	0.00039637
GOTERM_BP_ALL	GO:1990542~mitochondrial transmembrane transport	13	1.3	2.30269e-05	NCU04181, NCU06632, NCU00371, NCU02280, NCU06439, NCU05515, NCU00930, NCU00198, NCU05623, NCU05689, NCU00431, NCU01516, NCU00737	486	26	3887	3.99897	0.0319246	0.000432599	0.00039637
GOTERM_BP_ALL	GO:0006753~nucleoside phosphate metabolic process	37	3.7	2.43715e-05	NCU05290, NCU16844, NCU08940, NCU03233, NCU03199, NCU00087, NCU01550, NCU07550, NCU03558, NCU00644, NCU00843, NCU00502, NCU00484, NCU00385, NCU04202, NCU07756, NCU05457, NCU09911, NCU05816, NCU10893, NCU08093, NCU05542, NCU06695, NCU03282, NCU05220, NCU09143, NCU02250, NCU05989, NCU01441, NCU05689, NCU01343, NCU01169, NCU00519, NCU16651, NCU01808, NCU00636, NCU01606	486	145	3887	2.04085	0.033757	0.000451836	0.000413996
GOTERM_BP_ALL	GO:0006626~protein targeting to mitochondrion	14	1.4	3.69645e-05	NCU04181, NCU06632, NCU00371, NCU02474, NCU02280, NCU04946, NCU06439, NCU05515, NCU00930, NCU00198, NCU05623, NCU00431, NCU01516, NCU00737	486	31	3887	3.61197	0.0507508	0.000676402	0.000619755
GOTERM_BP_ALL	GO:0009156~ribonucleoside monophosphate biosynthetic process	17	1.7	3.9446e-05	NCU05290, NCU08093, NCU05542, NCU03199, NCU01550, NCU05220, NCU02250, NCU09143, NCU03558, NCU00644, NCU00502, NCU00843, NCU00385, NCU05689, NCU09911, NCU00636, NCU01606	486	44	3887	3.09011	0.0540642	0.000703537	0.000644618
GOTERM_BP_ALL	GO:0009152~purine ribonucleotide biosynthetic process	17	1.7	3.9446e-05	NCU08093, NCU05542, NCU03199, NCU01550, NCU05220, NCU02250, NCU09143, NCU03558, NCU00644, NCU00502, NCU00843, NCU00385, NCU05689, NCU04202, NCU09911, NCU00636, NCU01606	486	44	3887	3.09011	0.0540642	0.000703537	0.000644618
GOTERM_BP_ALL	GO:0044237~cellular metabolic process	328	32.8	4.44299e-05	NCU08502, NCU05235, NCU08985, NCU08500, NCU10029, NCU08620, NCU01550, NCU06440, NCU08860, NCU00103, NCU02765, NCU02888, NCU08627, NCU02640, NCU01552, NCU00464, NCU05599, NCU03610, NCU05237, NCU01317, NCU03738, NCU10498, NCU11109, NCU05221, NCU06431, NCU00570, NCU06432, NCU03282, NCU05220, NCU09143, NCU08055, NCU00214, NCU02079, NCU06317, NCU00210, NCU06556, NCU01300, NCU06677, NCU00211, NCU04138,…	486	2302	3887	1.13959	0.0606838	0.000782521	0.000716987
GOTERM_BP_ALL	GO:0009260~ribonucleotide biosynthetic process	18	1.8	4.56689e-05	NCU05290, NCU08093, NCU05542, NCU03199, NCU01550, NCU05220, NCU02250, NCU09143, NCU03558, NCU00644, NCU00502, NCU00843, NCU00385, NCU05689, NCU04202, NCU09911, NCU00636, NCU01606	486	49	3887	2.93802	0.0623223	0.000784726	0.000719007
GOTERM_BP_ALL	GO:0046390~ribose phosphate biosynthetic process	18	1.8	4.56689e-05	NCU05290, NCU08093, NCU05542, NCU03199, NCU01550, NCU05220, NCU02250, NCU09143, NCU03558, NCU00644, NCU00502, NCU00843, NCU00385, NCU05689, NCU04202, NCU09911, NCU00636, NCU01606	486	49	3887	2.93802	0.0623223	0.000784726	0.000719007
GOTERM_BP_ALL	GO:0006164~purine nucleotide biosynthetic process	17	1.7	5.42888e-05	NCU08093, NCU05542, NCU03199, NCU01550, NCU05220, NCU02250, NCU09143, NCU03558, NCU00644, NCU00502, NCU00843, NCU00385, NCU05689, NCU04202, NCU09911, NCU00636, NCU01606	486	45	3887	3.02144	0.0736424	0.000916309	0.000839571
GOTERM_BP_ALL	GO:0070585~protein localization to mitochondrion	14	1.4	5.52777e-05	NCU04181, NCU06632, NCU00371, NCU02474, NCU02280, NCU04946, NCU06439, NCU05515, NCU00930, NCU00198, NCU05623, NCU00431, NCU01516, NCU00737	486	32	3887	3.4991	0.0749324	0.000916309	0.000839571
GOTERM_BP_ALL	GO:0072655~establishment of protein localization to mitochondrion	14	1.4	5.52777e-05	NCU04181, NCU06632, NCU00371, NCU02474, NCU02280, NCU04946, NCU06439, NCU05515, NCU00930, NCU00198, NCU05623, NCU00431, NCU01516, NCU00737	486	32	3887	3.4991	0.0749324	0.000916309	0.000839571
GOTERM_BP_ALL	GO:0009987~cellular process	432	43.2	6.80119e-05	NCU10029, NCU01550, NCU00103, NCU02765, NCU04946, NCU00105, NCU02405, NCU02888, NCU02640, NCU01552, NCU00464, NCU01674, NCU03610, NCU00586, NCU01317, NCU03738, NCU09269, NCU10498, NCU11109, NCU00570, NCU09143, NCU08055, NCU01545, NCU00214, NCU00210, NCU03600, NCU01300, NCU00211, NCU00212, NCU01422, NCU01548, NCU11012, NCU16822, NCU02780, NCU03635, NCU00489, NCU03516, NCU01452, NCU00484, NCU01331,…	486	3223	3887	1.07202	0.0913833	0.00111429	0.00102097
GOTERM_BP_ALL	GO:0044260~cellular macromolecule metabolic process	239	23.9	6.88872e-05	NCU08502, NCU05235, NCU08500, NCU10029, NCU08620, NCU06440, NCU08860, NCU00103, NCU02765, NCU08627, NCU02640, NCU01552, NCU00464, NCU05599, NCU03610, NCU01317, NCU03738, NCU10498, NCU06431, NCU00570, NCU06432, NCU08055, NCU00214, NCU02079, NCU06317, NCU00210, NCU06677, NCU00211, NCU04138, NCU05347, NCU00212, NCU01422, NCU09826, NCU01548, NCU09707, NCU11012, NCU16822, NCU02780, NCU06464, NCU07430,…	486	1592	3887	1.2007	0.0925034	0.00111566	0.00102222
GOTERM_BP_ALL	GO:0071822~protein complex subunit organization	39	3.9	7.54317e-05	NCU10067, NCU07471, NCU04082, NCU09436, NCU06863, NCU08940, NCU03233, NCU03199, NCU03177, NCU05274, NCU05076, NCU09572, NCU02623, NCU01634, NCU06968, NCU01635, NCU07913, NCU06748, NCU06427, NCU00145, NCU01674, NCU06941, NCU01918, NCU01859, NCU08093, NCU09129, NCU08930, NCU06632, NCU02474, NCU08332, NCU08992, NCU06397, NCU02435, NCU03306, NCU05227, NCU03147, NCU02530, NCU00212, NCU01587	486	164	3887	1.90195	0.100834	0.00120776	0.00110662
GOTERM_BP_ALL	GO:0030150~protein import into mitochondrial matrix	9	0.9	8.39358e-05	NCU05515, NCU04181, NCU05623, NCU00431, NCU00371, NCU06632, NCU01516, NCU02280, NCU00737	486	14	3887	5.14153	0.111544	0.00132883	0.00121754
GOTERM_BP_ALL	GO:0009142~nucleoside triphosphate biosynthetic process	13	1.3	8.67501e-05	NCU08093, NCU03199, NCU05220, NCU02250, NCU09143, NCU03558, NCU00644, NCU00502, NCU00385, NCU05689, NCU04202, NCU00636, NCU01606	486	29	3887	3.58528	0.115061	0.00135812	0.00124438
GOTERM_BP_ALL	GO:0055086~nucleobase-containing small molecule metabolic process	42	4.2	8.87035e-05	NCU06261, NCU05290, NCU16844, NCU07853, NCU08940, NCU03233, NCU03199, NCU00087, NCU01550, NCU07550, NCU03558, NCU00644, NCU00843, NCU00502, NCU00484, NCU00385, NCU06228, NCU04202, NCU07756, NCU05457, NCU09911, NCU05816, NCU10893, NCU02090, NCU08093, NCU05542, NCU06695, NCU03282, NCU05220, NCU09143, NCU02250, NCU01446, NCU05989, NCU01441, NCU05689, NCU01343, NCU01169, NCU00519, NCU16651, NCU01808,…	486	183	3887	1.83559	0.117493	0.00137344	0.00125842
GOTERM_BP_ALL	GO:0000027~ribosomal large subunit assembly	10	1	0.000116979	NCU07547, NCU06226, NCU04336, NCU08964, NCU02707, NCU02509, NCU05235, NCU01317, NCU03150, NCU02370	486	18	3887	4.4433	0.151964	0.00179155	0.00164152
GOTERM_BP_ALL	GO:0072522~purine-containing compound biosynthetic process	18	1.8	0.000140394	NCU02090, NCU08093, NCU05542, NCU03199, NCU01550, NCU05220, NCU02250, NCU09143, NCU03558, NCU00644, NCU00502, NCU00843, NCU00385, NCU05689, NCU04202, NCU09911, NCU00636, NCU01606	486	53	3887	2.71628	0.17949	0.00212041	0.00194283
GOTERM_BP_ALL	GO:0006461~protein complex assembly	35	3.5	0.000141461	NCU10067, NCU07471, NCU04082, NCU09436, NCU06863, NCU08940, NCU03233, NCU03199, NCU03177, NCU05076, NCU09572, NCU02623, NCU01634, NCU06968, NCU01635, NCU07913, NCU06748, NCU06427, NCU00145, NCU06941, NCU01918, NCU01859, NCU08093, NCU09129, NCU08930, NCU06632, NCU02474, NCU08992, NCU06397, NCU02435, NCU03306, NCU05227, NCU03147, NCU02530, NCU00212	486	145	3887	1.93054	0.180723	0.00212041	0.00194283
GOTERM_BP_ALL	GO:0071806~protein transmembrane transport	14	1.4	0.000164536	NCU04181, NCU02681, NCU06632, NCU00371, NCU02474, NCU02280, NCU06439, NCU05515, NCU00930, NCU00198, NCU05623, NCU00431, NCU01516, NCU00737	486	35	3887	3.19918	0.206935	0.00244033	0.00223596
GOTERM_BP_ALL	GO:0042451~purine nucleoside biosynthetic process	15	1.5	0.000193336	NCU08093, NCU05542, NCU03199, NCU01550, NCU05220, NCU02250, NCU09143, NCU03558, NCU00644, NCU00502, NCU00385, NCU05689, NCU04202, NCU00636, NCU01606	486	40	3887	2.99923	0.238478	0.00280835	0.00257316
GOTERM_BP_ALL	GO:0046129~purine ribonucleoside biosynthetic process	15	1.5	0.000193336	NCU08093, NCU05542, NCU03199, NCU01550, NCU05220, NCU02250, NCU09143, NCU03558, NCU00644, NCU00502, NCU00385, NCU05689, NCU04202, NCU00636, NCU01606	486	40	3887	2.99923	0.238478	0.00280835	0.00257316
GOTERM_BP_ALL	GO:0017004~cytochrome complex assembly	10	1	0.000197955	NCU02623, NCU06748, NCU03147, NCU02530, NCU09129, NCU03233, NCU08940, NCU03177, NCU05076, NCU08992	486	19	3887	4.20944	0.24342	0.00284611	0.00260776
GOTERM_BP_ALL	GO:0033108~mitochondrial respiratory chain complex assembly	11	1.1	0.000209538	NCU02623, NCU06748, NCU03147, NCU02530, NCU09129, NCU08930, NCU03233, NCU08940, NCU05076, NCU08992, NCU01859	486	23	3887	3.8251	0.25567	0.00298222	0.00273246
GOTERM_BP_ALL	GO:0070271~protein complex biogenesis	35	3.5	0.000216096	NCU10067, NCU07471, NCU04082, NCU09436, NCU06863, NCU08940, NCU03233, NCU03199, NCU03177, NCU05076, NCU09572, NCU02623, NCU01634, NCU06968, NCU01635, NCU07913, NCU06748, NCU06427, NCU00145, NCU06941, NCU01918, NCU01859, NCU08093, NCU09129, NCU08930, NCU06632, NCU02474, NCU08992, NCU06397, NCU02435, NCU03306, NCU05227, NCU03147, NCU02530, NCU00212	486	148	3887	1.89141	0.262517	0.00304479	0.0027898
GOTERM_BP_ALL	GO:0016043~cellular component organization	128	12.8	0.000270855	NCU09436, NCU05235, NCU03177, NCU07014, NCU05076, NCU00103, NCU04946, NCU00105, NCU02405, NCU05515, NCU06968, NCU08903, NCU01674, NCU05599, NCU00586, NCU01317, NCU00505, NCU08457, NCU08973, NCU02474, NCU08332, NCU06397, NCU06439, NCU01023, NCU05227, NCU05623, NCU01146, NCU00211, NCU04138, NCU00971, NCU05347, NCU00212, NCU00618, NCU01548, NCU09707, NCU00737, NCU16822, NCU07830, NCU06863, NCU03233,…	486	779	3887	1.31417	0.317291	0.00377856	0.00346211
GOTERM_BP_ALL	GO:0009163~nucleoside biosynthetic process	17	1.7	0.000293578	NCU06261, NCU05290, NCU08093, NCU05542, NCU03199, NCU01550, NCU05220, NCU02250, NCU09143, NCU03558, NCU00644, NCU00502, NCU00385, NCU05689, NCU04202, NCU00636, NCU01606	486	51	3887	2.66598	0.338809	0.00405541	0.00371578
GOTERM_BP_ALL	GO:0006996~organelle organization	98	9.8	0.000334466	NCU09436, NCU05235, NCU07014, NCU05076, NCU00103, NCU04946, NCU00105, NCU05515, NCU06968, NCU08903, NCU05599, NCU00586, NCU01317, NCU08973, NCU02474, NCU06397, NCU06439, NCU01023, NCU05623, NCU00211, NCU04138, NCU00971, NCU05347, NCU00212, NCU00618, NCU01548, NCU00737, NCU16822, NCU07830, NCU06863, NCU03233, NCU03199, NCU06066, NCU09572, NCU06748, NCU06226, NCU06743, NCU02707, NCU01859, NCU10034,…	486	568	3887	1.37993	0.375835	0.00457536	0.00419219
GOTERM_BP_ALL	GO:0016072~rRNA metabolic process	33	3.3	0.000364762	NCU10220, NCU08502, NCU04243, NCU07830, NCU08500, NCU08620, NCU03133, NCU03393, NCU08121, NCU02765, NCU08903, NCU08627, NCU01331, NCU02640, NCU00981, NCU05599, NCU02428, NCU07182, NCU09004, NCU10498, NCU00294, NCU08951, NCU00092, NCU04779, NCU00258, NCU01008, NCU04159, NCU01201, NCU07547, NCU03907, NCU09528, NCU00812, NCU07829	486	140	3887	1.88523	0.401928	0.00489476	0.00448484
GOTERM_BP_ALL	GO:0006364~rRNA processing	33	3.3	0.000364762	NCU10220, NCU08502, NCU04243, NCU07830, NCU08500, NCU08620, NCU03133, NCU03393, NCU08121, NCU02765, NCU08903, NCU08627, NCU01331, NCU02640, NCU00981, NCU05599, NCU02428, NCU07182, NCU09004, NCU10498, NCU00294, NCU08951, NCU00092, NCU04779, NCU00258, NCU01008, NCU04159, NCU01201, NCU07547, NCU03907, NCU09528, NCU00812, NCU07829	486	140	3887	1.88523	0.401928	0.00489476	0.00448484
GOTERM_BP_ALL	GO:1901659~glycosyl compound biosynthetic process	17	1.7	0.000376267	NCU06261, NCU05290, NCU08093, NCU05542, NCU03199, NCU01550, NCU05220, NCU02250, NCU09143, NCU03558, NCU00644, NCU00502, NCU00385, NCU05689, NCU04202, NCU00636, NCU01606	486	52	3887	2.61471	0.411548	0.00500151	0.00458265
GOTERM_BP_ALL	GO:0042455~ribonucleoside biosynthetic process	16	1.6	0.000474532	NCU05290, NCU08093, NCU05542, NCU03199, NCU01550, NCU05220, NCU02250, NCU09143, NCU03558, NCU00644, NCU00502, NCU00385, NCU05689, NCU04202, NCU00636, NCU01606	486	48	3887	2.66598	0.487664	0.00624875	0.00572543
GOTERM_BP_ALL	GO:0043623~cellular protein complex assembly	28	2.8	0.000499016	NCU10067, NCU07471, NCU04082, NCU08940, NCU03233, NCU03199, NCU03177, NCU05076, NCU09572, NCU02623, NCU06968, NCU07913, NCU06748, NCU00145, NCU06941, NCU01918, NCU01859, NCU08093, NCU09129, NCU08930, NCU06632, NCU02474, NCU08992, NCU06397, NCU03306, NCU05227, NCU03147, NCU02530	486	113	3887	1.98179	0.505045	0.00651031	0.00596509
GOTERM_BP_ALL	GO:0065002~intracellular protein transmembrane transport	13	1.3	0.000508155	NCU04181, NCU02681, NCU06632, NCU00371, NCU02280, NCU06439, NCU05515, NCU00930, NCU00198, NCU05623, NCU00431, NCU01516, NCU00737	486	34	3887	3.05804	0.511381	0.00656872	0.00601861
GOTERM_BP_ALL	GO:0031497~chromatin assembly	8	0.8	0.000703211	NCU02435, NCU01634, NCU01635, NCU06427, NCU09436, NCU00145, NCU00212, NCU06863	486	14	3887	4.57025	0.628859	0.00892634	0.00817879
GOTERM_BP_ALL	GO:0006334~nucleosome assembly	8	0.8	0.000703211	NCU02435, NCU01634, NCU01635, NCU06427, NCU09436, NCU00145, NCU00212, NCU06863	486	14	3887	4.57025	0.628859	0.00892634	0.00817879
GOTERM_BP_ALL	GO:0009165~nucleotide biosynthetic process	21	2.1	0.000727217	NCU10893, NCU05290, NCU08093, NCU05542, NCU03199, NCU01550, NCU03282, NCU05220, NCU02250, NCU09143, NCU03558, NCU00644, NCU00502, NCU00843, NCU00385, NCU05689, NCU04202, NCU09911, NCU16651, NCU00636, NCU01606	486	76	3887	2.20996	0.641211	0.00914865	0.00838247
GOTERM_BP_ALL	GO:0098662~inorganic cation transmembrane transport	17	1.7	0.000754854	NCU08093, NCU07446, NCU08940, NCU03233, NCU03199, NCU05220, NCU02250, NCU09143, NCU03558, NCU00644, NCU00502, NCU00667, NCU00385, NCU05689, NCU01332, NCU00636, NCU01606	486	55	3887	2.47209	0.654924	0.0094123	0.00862404
GOTERM_BP_ALL	GO:1901293~nucleoside phosphate biosynthetic process	21	2.1	0.00103858	NCU10893, NCU05290, NCU08093, NCU05542, NCU03199, NCU01550, NCU03282, NCU05220, NCU02250, NCU09143, NCU03558, NCU00644, NCU00502, NCU00843, NCU00385, NCU05689, NCU04202, NCU09911, NCU16651, NCU00636, NCU01606	486	78	3887	2.15329	0.76872	0.0128365	0.0117615
GOTERM_BP_ALL	GO:0006123~mitochondrial electron transport, cytochrome c to oxygen	5	0.5	0.00108004	NCU05689, NCU05457, NCU06695, NCU01808, NCU05816	486	5	3887	7.99794	0.781857	0.0132329	0.0121247
GOTERM_BP_ALL	GO:0044743~intracellular protein transmembrane import	12	1.2	0.00111929	NCU06439, NCU00930, NCU05515, NCU04181, NCU00198, NCU05623, NCU00431, NCU00371, NCU06632, NCU01516, NCU02280, NCU00737	486	32	3887	2.99923	0.793605	0.0135955	0.0124569
GOTERM_BP_ALL	GO:0098660~inorganic ion transmembrane transport	17	1.7	0.00115741	NCU08093, NCU07446, NCU08940, NCU03233, NCU03199, NCU05220, NCU02250, NCU09143, NCU03558, NCU00644, NCU00502, NCU00667, NCU00385, NCU05689, NCU01332, NCU00636, NCU01606	486	57	3887	2.38535	0.80441	0.0139384	0.0127711
GOTERM_BP_ALL	GO:0006457~protein folding	18	1.8	0.00132887	NCU11402, NCU09249, NCU04140, NCU02963, NCU02614, NCU03306, NCU02970, NCU04334, NCU01200, NCU05731, NCU06941, NCU06556, NCU02588, NCU02455, NCU03401, NCU01516, NCU00966, NCU00726	486	63	3887	2.28513	0.846433	0.0158676	0.0145387
GOTERM_BP_ALL	GO:0045333~cellular respiration	16	1.6	0.00184052	NCU16844, NCU08940, NCU03233, NCU06695, NCU05299, NCU03031, NCU05989, NCU00484, NCU05689, NCU01343, NCU07756, NCU05457, NCU01169, NCU00959, NCU01808, NCU05816	486	54	3887	2.36976	0.925405	0.0217924	0.0199673
GOTERM_BP_ALL	GO:0043170~macromolecule metabolic process	241	24.1	0.00222725	NCU08502, NCU05235, NCU08500, NCU10029, NCU08620, NCU06440, NCU08860, NCU00103, NCU02765, NCU08627, NCU02640, NCU01552, NCU00464, NCU05599, NCU03610, NCU01317, NCU03738, NCU10498, NCU11109, NCU06431, NCU00570, NCU06432, NCU08055, NCU00214, NCU02079, NCU06317, NCU00210, NCU06677, NCU00211, NCU04138, NCU05347, NCU00212, NCU01422, NCU09826, NCU01548, NCU09707, NCU11012, NCU16822, NCU02780, NCU06464,…	486	1686	3887	1.14324	0.95679	0.0261516	0.0239615
GOTERM_BP_ALL	GO:0019637~organophosphate metabolic process	45	4.5	0.00271161	NCU05290, NCU16844, NCU09192, NCU08940, NCU03233, NCU03199, NCU00087, NCU01550, NCU07550, NCU02381, NCU03558, NCU00644, NCU00843, NCU00502, NCU00484, NCU00385, NCU04202, NCU00067, NCU07756, NCU05457, NCU05237, NCU09911, NCU05816, NCU10893, NCU08093, NCU05542, NCU06695, NCU03282, NCU06650, NCU05220, NCU09143, NCU02250, NCU05989, NCU01441, NCU05689, NCU01343, NCU05544, NCU07965, NCU01169, NCU04699,…	486	234	3887	1.53807	0.9782	0.0315757	0.0289313
GOTERM_BP_ALL	GO:0006333~chromatin assembly or disassembly	8	0.8	0.00284529	NCU02435, NCU01634, NCU01635, NCU06427, NCU09436, NCU00145, NCU00212, NCU06863	486	17	3887	3.76374	0.981952	0.0328608	0.0301088
GOTERM_BP_ALL	GO:0033036~macromolecule localization	55	5.5	0.00342963	NCU08340, NCU11311, NCU04181, NCU02681, NCU06643, NCU04388, NCU06244, NCU02280, NCU04946, NCU05515, NCU02405, NCU06968, NCU08903, NCU01199, NCU06404, NCU01674, NCU01516, NCU01914, NCU09269, NCU00371, NCU06632, NCU02474, NCU08379, NCU06397, NCU01545, NCU06439, NCU00930, NCU07726, NCU01342, NCU05623, NCU01146, NCU02599, NCU01301, NCU11181, NCU01828, NCU00737, NCU09378, NCU03393, NCU07913, NCU03630,…	486	304	3887	1.447	0.992098	0.0392874	0.0359971
GOTERM_BP_ALL	GO:1902580~single-organism cellular localization	24	2.4	0.0037732	NCU10034, NCU04181, NCU09269, NCU02681, NCU06632, NCU00371, NCU06643, NCU04388, NCU02280, NCU03393, NCU06439, NCU05515, NCU00930, NCU02405, NCU00198, NCU05623, NCU06404, NCU05689, NCU01146, NCU00431, NCU00443, NCU04639, NCU01516, NCU00737	486	104	3887	1.84568	0.995139	0.0428745	0.0392838
GOTERM_BP_ALL	GO:0006323~DNA packaging	8	0.8	0.00416352	NCU02435, NCU01634, NCU01635, NCU06427, NCU09436, NCU00145, NCU00212, NCU06863	486	18	3887	3.55464	0.997201	0.0469312	0.0430009
GOTERM_BP_ALL	GO:0006091~generation of precursor metabolites and energy	19	1.9	0.00466213	NCU09002, NCU16844, NCU08940, NCU05221, NCU03233, NCU06695, NCU05299, NCU03031, NCU07550, NCU05989, NCU00484, NCU05689, NCU01343, NCU07756, NCU05457, NCU01169, NCU00959, NCU01808, NCU05816	486	76	3887	1.99949	0.998618	0.0521345	0.0477683
GOTERM_BP_ALL	GO:0055114~oxidation-reduction process	29	2.9	0.00543756	NCU03093, NCU16844, NCU08940, NCU03233, NCU05299, NCU03031, NCU03910, NCU00484, NCU07756, NCU05731, NCU07733, NCU05457, NCU05816, NCU02948, NCU09002, NCU06695, NCU05221, NCU08137, NCU00670, NCU05989, NCU03603, NCU05689, NCU03542, NCU01343, NCU05008, NCU06556, NCU01169, NCU00959, NCU01808	486	138	3887	1.68073	0.999539	0.060327	0.0552747
GOTERM_BP_ALL	GO:0015980~energy derivation by oxidation of organic compounds	16	1.6	0.00555975	NCU16844, NCU08940, NCU03233, NCU06695, NCU05299, NCU03031, NCU05989, NCU00484, NCU05689, NCU01343, NCU07756, NCU05457, NCU01169, NCU00959, NCU01808, NCU05816	486	60	3887	2.13278	0.999612	0.0607825	0.0556921
GOTERM_BP_ALL	GO:0006812~cation transport	22	2.2	0.0055649	NCU11311, NCU08093, NCU07446, NCU08940, NCU03233, NCU03177, NCU03199, NCU06660, NCU05220, NCU02250, NCU09143, NCU03558, NCU00644, NCU00502, NCU00667, NCU00385, NCU05689, NCU01332, NCU02530, NCU03368, NCU00636, NCU01606	486	95	3887	1.85216	0.999615	0.0607825	0.0556921
GOTERM_BP_ALL	GO:0030490~maturation of SSU-rRNA	13	1.3	0.00605676	NCU07182, NCU07830, NCU08500, NCU08620, NCU00092, NCU03393, NCU08121, NCU01331, NCU04159, NCU08627, NCU05599, NCU03907, NCU02428	486	44	3887	2.36303	0.999808	0.065646	0.0601483
GOTERM_BP_ALL	GO:0006122~mitochondrial electron transport, ubiquinol to cytochrome c	5	0.5	0.00614505	NCU05989, NCU16844, NCU03233, NCU08940, NCU01808	486	7	3887	5.71282	0.999831	0.0660945	0.0605592
GOTERM_BP_ALL	GO:0045184~establishment of protein localization	45	4.5	0.00658276	NCU08340, NCU11311, NCU04181, NCU02681, NCU06244, NCU02280, NCU04946, NCU05515, NCU02405, NCU01199, NCU06404, NCU03630, NCU01674, NCU00443, NCU04127, NCU01516, NCU01914, NCU10034, NCU09269, NCU06632, NCU00371, NCU11209, NCU02474, NCU00075, NCU08379, NCU08477, NCU06771, NCU01545, NCU06439, NCU04759, NCU00930, NCU07726, NCU04115, NCU01342, NCU00198, NCU05623, NCU01146, NCU02599, NCU00431, NCU03148,…	486	245	3887	1.46901	0.999909	0.0702659	0.0643813
GOTERM_BP_ALL	GO:0098655~cation transmembrane transport	18	1.8	0.00704693	NCU11311, NCU08093, NCU07446, NCU08940, NCU03233, NCU03199, NCU05220, NCU02250, NCU09143, NCU03558, NCU00644, NCU00502, NCU00667, NCU00385, NCU05689, NCU01332, NCU00636, NCU01606	486	73	3887	1.9721	0.999953	0.0746551	0.0684029
GOTERM_BP_ALL	GO:1902582~single-organism intracellular transport	21	2.1	0.00720828	NCU04181, NCU09269, NCU02681, NCU06632, NCU00371, NCU06643, NCU04388, NCU02280, NCU03393, NCU06439, NCU05515, NCU00930, NCU02405, NCU00198, NCU05623, NCU05689, NCU01146, NCU00431, NCU00443, NCU01516, NCU00737	486	91	3887	1.84568	0.999963	0.0757945	0.069447
GOTERM_BP_ALL	GO:0008104~protein localization	47	4.7	0.00787202	NCU08340, NCU11311, NCU04181, NCU02681, NCU06244, NCU02280, NCU04946, NCU05515, NCU02405, NCU06968, NCU01199, NCU06404, NCU03630, NCU01674, NCU00443, NCU04127, NCU01516, NCU01914, NCU10034, NCU09269, NCU06632, NCU00371, NCU11209, NCU02474, NCU00075, NCU08379, NCU08477, NCU06397, NCU06771, NCU01545, NCU06439, NCU04759, NCU00930, NCU07726, NCU04115, NCU01342, NCU00198, NCU05623, NCU01146, NCU02599,…	486	261	3887	1.44024	0.999985	0.0821606	0.0752799
GOTERM_BP_ALL	GO:0000462~maturation of SSU-rRNA from tricistronic rRNA transcript (SSU-rRNA, 5.8S rRNA, LSU-rRNA)	11	1.1	0.00838321	NCU07182, NCU04159, NCU08627, NCU03907, NCU07830, NCU08500, NCU08620, NCU02428, NCU00092, NCU03393, NCU08121	486	35	3887	2.51364	0.999993	0.0868525	0.0795788
GOTERM_BP_ALL	GO:0015031~protein transport	43	4.3	0.00922945	NCU08340, NCU11311, NCU04181, NCU02681, NCU06244, NCU02280, NCU04946, NCU05515, NCU02405, NCU01199, NCU06404, NCU03630, NCU01674, NCU00443, NCU04127, NCU01516, NCU01914, NCU09269, NCU06632, NCU00371, NCU11209, NCU02474, NCU00075, NCU08379, NCU08477, NCU06771, NCU01545, NCU06439, NCU04759, NCU00930, NCU07726, NCU04115, NCU01342, NCU00198, NCU05623, NCU01146, NCU02599, NCU00431, NCU03148, NCU11181,…	486	236	3887	1.45725	0.999998	0.0949219	0.0869725
GOTERM_BP_ALL	GO:0034728~nucleosome organization	8	0.8	0.0108958	NCU02435, NCU01634, NCU01635, NCU06427, NCU09436, NCU00145, NCU00212, NCU06863	486	21	3887	3.04684	1	0.110447	0.101197
GOTERM_BP_ALL	GO:0006360~transcription from RNA polymerase I promoter	8	0.8	0.0108958	NCU08030, NCU11012, NCU05305, NCU03313, NCU00419, NCU02605, NCU04508, NCU05251	486	21	3887	3.04684	1	0.110447	0.101197
GOTERM_BP_ALL	GO:0000470~maturation of LSU-rRNA	8	0.8	0.0143057	NCU04779, NCU09004, NCU01331, NCU00981, NCU10498, NCU00294, NCU08951, NCU07829	486	22	3887	2.90834	1	0.143977	0.131919
GOTERM_BP_ALL	GO:0034551~mitochondrial respiratory chain complex III assembly	4	0.4	0.0159025	NCU03147, NCU03233, NCU08940, NCU05076	486	5	3887	6.39835	1	0.157793	0.144578
GOTERM_BP_ALL	GO:0017062~respiratory chain complex III assembly	4	0.4	0.0159025	NCU03147, NCU03233, NCU08940, NCU05076	486	5	3887	6.39835	1	0.157793	0.144578
GOTERM_BP_ALL	GO:0006396~RNA processing	57	5.7	0.0162154	NCU10220, NCU09512, NCU08502, NCU08500, NCU08620, NCU03133, NCU07299, NCU03778, NCU02765, NCU08903, NCU08627, NCU02640, NCU00981, NCU05599, NCU00505, NCU10498, NCU00294, NCU06354, NCU00092, NCU04779, NCU03766, NCU00258, NCU00210, NCU09826, NCU00812, NCU00417, NCU09014, NCU09378, NCU04243, NCU02780, NCU07830, NCU03393, NCU08121, NCU02105, NCU04405, NCU01331, NCU02428, NCU02508, NCU03838, NCU08395,…	486	342	3887	1.33299	1	0.159773	0.146392
GOTERM_BP_ALL	GO:0090407~organophosphate biosynthetic process	28	2.8	0.0163456	NCU05290, NCU09192, NCU03199, NCU01550, NCU07550, NCU02381, NCU03558, NCU00644, NCU00843, NCU00502, NCU00385, NCU04202, NCU00067, NCU09911, NCU10893, NCU08093, NCU05542, NCU03282, NCU05220, NCU09143, NCU02250, NCU05689, NCU05544, NCU07965, NCU04699, NCU16651, NCU00636, NCU01606	486	143	3887	1.56603	1	0.159938	0.146543
GOTERM_BP_ALL	GO:0044238~primary metabolic process	310	31	0.0221312	NCU08502, NCU05235, NCU08985, NCU08500, NCU10029, NCU08620, NCU01550, NCU06440, NCU08860, NCU00103, NCU02765, NCU08627, NCU02640, NCU01552, NCU00464, NCU05599, NCU03610, NCU05237, NCU01317, NCU03738, NCU10498, NCU11109, NCU06431, NCU00570, NCU06432, NCU03282, NCU05220, NCU09143, NCU08055, NCU00214, NCU02079, NCU06317, NCU00210, NCU01300, NCU06677, NCU00211, NCU04138, NCU05347, NCU00212, NCU01422,…	486	2310	3887	1.07332	1	0.215054	0.197044
GOTERM_BP_ALL	GO:0008535~respiratory chain complex IV assembly	6	0.6	0.0226478	NCU02623, NCU06748, NCU02530, NCU09129, NCU03177, NCU08992	486	14	3887	3.42769	1	0.218567	0.200263
GOTERM_BP_ALL	GO:0006383~transcription from RNA polymerase III promoter	7	0.7	0.0238227	NCU08030, NCU11012, NCU05305, NCU00419, NCU00570, NCU02605, NCU04508	486	19	3887	2.94661	1	0.228341	0.209218
GOTERM_BP_ALL	GO:0034470~ncRNA processing	35	3.5	0.0260338	NCU10220, NCU08502, NCU04243, NCU07830, NCU08500, NCU08620, NCU03133, NCU03393, NCU08121, NCU02105, NCU02765, NCU08903, NCU08627, NCU01331, NCU02640, NCU00981, NCU05599, NCU02428, NCU07182, NCU09004, NCU10498, NCU00294, NCU08951, NCU00092, NCU04779, NCU00258, NCU01008, NCU04159, NCU01201, NCU07547, NCU03907, NCU09528, NCU02935, NCU00812, NCU07829	486	196	3887	1.4282	1	0.247849	0.227092
GOTERM_BP_ALL	GO:0051346~negative regulation of hydrolase activity	4	0.4	0.0288846	NCU16822, NCU02807, NCU01735, NCU01548	486	6	3887	5.33196	1	0.273143	0.250268
GOTERM_BP_ALL	GO:0007006~mitochondrial membrane organization	7	0.7	0.0305539	NCU00930, NCU04181, NCU00198, NCU00431, NCU02064, NCU06632, NCU02474	486	20	3887	2.79928	1	0.285784	0.261851
GOTERM_BP_ALL	GO:0000398~mRNA splicing, via spliceosome	18	1.8	0.0308298	NCU08395, NCU07382, NCU09512, NCU02780, NCU06354, NCU07299, NCU08034, NCU03261, NCU09880, NCU03778, NCU03766, NCU03625, NCU01331, NCU00210, NCU03226, NCU02508, NCU00505, NCU00417	486	85	3887	1.69368	1	0.285784	0.261851
GOTERM_BP_ALL	GO:0000377~RNA splicing, via transesterification reactions with bulged adenosine as nucleophile	18	1.8	0.0308298	NCU08395, NCU07382, NCU09512, NCU02780, NCU06354, NCU07299, NCU08034, NCU03261, NCU09880, NCU03778, NCU03766, NCU03625, NCU01331, NCU00210, NCU03226, NCU02508, NCU00505, NCU00417	486	85	3887	1.69368	1	0.285784	0.261851
GOTERM_BP_ALL	GO:0006605~protein targeting	22	2.2	0.0313055	NCU04181, NCU09269, NCU02681, NCU06632, NCU00371, NCU11209, NCU02474, NCU02280, NCU04946, NCU06439, NCU05515, NCU00930, NCU02405, NCU00198, NCU05623, NCU01146, NCU00431, NCU00443, NCU04127, NCU01516, NCU00737, NCU01914	486	111	3887	1.58518	1	0.288297	0.264153
GOTERM_BP_ALL	GO:0033365~protein localization to organelle	23	2.3	0.0353972	NCU10034, NCU04181, NCU09269, NCU02681, NCU06632, NCU00371, NCU11209, NCU02474, NCU06771, NCU02280, NCU04946, NCU06439, NCU05515, NCU00930, NCU02405, NCU00198, NCU05623, NCU02599, NCU00431, NCU00443, NCU01516, NCU00737, NCU01914	486	119	3887	1.54582	1	0.323862	0.296739
GOTERM_BP_ALL	GO:0000375~RNA splicing, via transesterification reactions	18	1.8	0.0377561	NCU08395, NCU07382, NCU09512, NCU02780, NCU06354, NCU07299, NCU08034, NCU03261, NCU09880, NCU03778, NCU03766, NCU03625, NCU01331, NCU00210, NCU03226, NCU02508, NCU00505, NCU00417	486	87	3887	1.65475	1	0.341295	0.312712
GOTERM_BP_ALL	GO:0032543~mitochondrial translation	9	0.9	0.038488	NCU01007, NCU06768, NCU08071, NCU08329, NCU00211, NCU09129, NCU04138, NCU05287, NCU06066	486	32	3887	2.24942	1	0.341295	0.312712
GOTERM_BP_ALL	GO:0071428~rRNA-containing ribonucleoprotein complex export from nucleus	5	0.5	0.0385137	NCU01458, NCU09004, NCU09269, NCU03393, NCU08121	486	11	3887	3.63543	1	0.341295	0.312712
GOTERM_BP_ALL	GO:0045727~positive regulation of translation	5	0.5	0.0385137	NCU09378, NCU09129, NCU01949, NCU05274, NCU08332	486	11	3887	3.63543	1	0.341295	0.312712
GOTERM_BP_ALL	GO:0033617~mitochondrial respiratory chain complex IV assembly	5	0.5	0.0385137	NCU02623, NCU06748, NCU02530, NCU09129, NCU08992	486	11	3887	3.63543	1	0.341295	0.312712
GOTERM_BP_ALL	GO:0072657~protein localization to membrane	10	1	0.0400415	NCU10034, NCU00930, NCU02405, NCU04181, NCU00198, NCU06404, NCU00431, NCU01146, NCU02681, NCU04639	486	38	3887	2.10472	1	0.352616	0.323085
GOTERM_BP_ALL	GO:1902626~assembly of large subunit precursor of preribosome	3	0.3	0.0427578	NCU09004, NCU05235, NCU03150	486	3	3887	7.99794	1	0.369606	0.338653
GOTERM_BP_ALL	GO:0006848~pyruvate transport	3	0.3	0.0427578	NCU03155, NCU08794, NCU02507	486	3	3887	7.99794	1	0.369606	0.338653
GOTERM_BP_ALL	GO:0006850~mitochondrial pyruvate transport	3	0.3	0.0427578	NCU03155, NCU08794, NCU02507	486	3	3887	7.99794	1	0.369606	0.338653
GOTERM_BP_ALL	GO:0006811~ion transport	28	2.8	0.0453595	NCU11311, NCU08743, NCU08940, NCU03233, NCU03199, NCU03177, NCU03155, NCU06660, NCU03558, NCU00644, NCU00502, NCU00667, NCU00385, NCU01332, NCU02507, NCU08093, NCU07446, NCU08794, NCU06650, NCU05220, NCU09143, NCU02250, NCU05689, NCU02530, NCU03368, NCU07403, NCU00636, NCU01606	486	156	3887	1.43553	1	0.389705	0.357068
GOTERM_BP_ALL	GO:0015718~monocarboxylic acid transport	4	0.4	0.0459392	NCU03155, NCU06650, NCU08794, NCU02507	486	7	3887	4.57025	1	0.38993	0.357274
GOTERM_BP_ALL	GO:0097033~mitochondrial respiratory chain complex III biogenesis	4	0.4	0.0459392	NCU03147, NCU03233, NCU08940, NCU05076	486	7	3887	4.57025	1	0.38993	0.357274
GOTERM_BP_ALL	GO:0061024~membrane organization	19	1.9	0.0476508	NCU10034, NCU04181, NCU16822, NCU02064, NCU02681, NCU06632, NCU02474, NCU08973, NCU00566, NCU00930, NCU02405, NCU00198, NCU01199, NCU06404, NCU01674, NCU01146, NCU00431, NCU01548, NCU04639	486	96	3887	1.58293	1	0.402036	0.368367
GOTERM_BP_ALL	GO:0017038~protein import	14	1.4	0.0491763	NCU04181, NCU09269, NCU06632, NCU00371, NCU02280, NCU06439, NCU05515, NCU00930, NCU00198, NCU05623, NCU00431, NCU00443, NCU01516, NCU00737	486	64	3887	1.74955	1	0.412437	0.377896
GOTERM_BP_ALL	GO:1901135~carbohydrate derivative metabolic process	46	4.6	0.0511605	NCU06261, NCU05290, NCU16844, NCU08940, NCU03233, NCU03199, NCU00087, NCU01550, NCU07550, NCU08363, NCU03558, NCU00644, NCU00843, NCU06704, NCU00502, NCU00484, NCU00385, NCU06228, NCU04202, NCU00067, NCU07756, NCU05457, NCU02829, NCU09911, NCU00701, NCU05816, NCU10893, NCU02090, NCU08093, NCU05542, NCU06695, NCU05220, NCU09143, NCU02250, NCU01446, NCU05989, NCU05689, NCU01343, NCU05544, NCU07965,…	486	285	3887	1.2909	1	0.426539	0.390817
GOTERM_BP_ALL	GO:0034250~positive regulation of cellular amide metabolic process	5	0.5	0.0522342	NCU09378, NCU09129, NCU01949, NCU05274, NCU08332	486	12	3887	3.33248	1	0.430398	0.394353
GOTERM_BP_ALL	GO:0097034~mitochondrial respiratory chain complex IV biogenesis	5	0.5	0.0522342	NCU02623, NCU06748, NCU02530, NCU09129, NCU08992	486	12	3887	3.33248	1	0.430398	0.394353
GOTERM_BP_ALL	GO:0051641~cellular localization	46	4.6	0.053769	NCU04181, NCU09378, NCU02681, NCU06643, NCU04388, NCU02280, NCU03393, NCU08121, NCU04946, NCU01458, NCU05515, NCU02405, NCU06968, NCU07913, NCU01199, NCU06404, NCU01674, NCU00443, NCU04127, NCU01516, NCU01914, NCU10034, NCU09004, NCU09269, NCU06632, NCU00371, NCU11209, NCU02474, NCU08379, NCU08477, NCU06397, NCU06771, NCU06439, NCU00930, NCU04115, NCU05689, NCU00198, NCU05623, NCU01146, NCU02599,…	486	286	3887	1.28638	1	0.440468	0.40358
GOTERM_BP_ALL	GO:0071704~organic substance metabolic process	329	32.9	0.0596736	NCU08502, NCU05235, NCU08985, NCU08500, NCU10029, NCU08620, NCU01550, NCU06440, NCU08860, NCU00103, NCU02765, NCU02888, NCU08627, NCU02640, NCU01552, NCU00464, NCU05599, NCU03610, NCU05237, NCU01317, NCU03738, NCU10498, NCU11109, NCU06431, NCU00570, NCU06432, NCU03282, NCU05220, NCU09143, NCU08055, NCU00214, NCU02079, NCU06317, NCU00210, NCU06556, NCU01300, NCU06677, NCU00211, NCU04138, NCU05347,…	486	2502	3887	1.05169	1	0.485065	0.444442
GOTERM_BP_ALL	GO:0034220~ion transmembrane transport	18	1.8	0.0599016	NCU11311, NCU08093, NCU07446, NCU08940, NCU03233, NCU03199, NCU05220, NCU02250, NCU09143, NCU03558, NCU00644, NCU00502, NCU00667, NCU00385, NCU05689, NCU01332, NCU00636, NCU01606	486	92	3887	1.56481	1	0.485065	0.444442
GOTERM_BP_ALL	GO:0006979~response to oxidative stress	8	0.8	0.0608212	NCU09534, NCU03696, NCU05731, NCU06556, NCU03891, NCU10029, NCU03013, NCU02133	486	29	3887	2.20633	1	0.489698	0.448687
GOTERM_BP_ALL	GO:0044802~single-organism membrane organization	18	1.8	0.0652235	NCU10034, NCU04181, NCU16822, NCU02064, NCU02681, NCU06632, NCU02474, NCU08973, NCU00566, NCU00930, NCU02405, NCU00198, NCU01199, NCU06404, NCU01146, NCU00431, NCU01548, NCU04639	486	93	3887	1.54799	1	0.522159	0.478429
GOTERM_BP_ALL	GO:0072594~establishment of protein localization to organelle	20	2	0.0681423	NCU04181, NCU09269, NCU02681, NCU06632, NCU00371, NCU11209, NCU02474, NCU02280, NCU04946, NCU06439, NCU05515, NCU00930, NCU02405, NCU00198, NCU05623, NCU00431, NCU00443, NCU01516, NCU00737, NCU01914	486	107	3887	1.49494	1	0.542443	0.497015
GOTERM_BP_ALL	GO:0070727~cellular macromolecule localization	35	3.5	0.0693758	NCU04181, NCU02681, NCU02280, NCU04946, NCU05515, NCU02405, NCU06968, NCU01199, NCU06404, NCU01674, NCU00443, NCU04127, NCU01516, NCU01914, NCU10034, NCU09269, NCU06632, NCU00371, NCU11209, NCU02474, NCU08379, NCU06397, NCU06771, NCU06439, NCU00930, NCU04115, NCU00198, NCU05623, NCU01146, NCU02599, NCU00431, NCU01301, NCU11181, NCU04639, NCU00737	486	212	3887	1.32042	1	0.54916	0.503169
GOTERM_BP_ALL	GO:0071103~DNA conformation change	8	0.8	0.0711923	NCU02435, NCU01634, NCU01635, NCU06427, NCU09436, NCU00145, NCU00212, NCU06863	486	30	3887	2.13278	1	0.560391	0.51346
GOTERM_BP_ALL	GO:0071702~organic substance transport	54	5.4	0.0726778	NCU08340, NCU11311, NCU04181, NCU02681, NCU06643, NCU04388, NCU06244, NCU02280, NCU04946, NCU05515, NCU02405, NCU01199, NCU06404, NCU01674, NCU01516, NCU01914, NCU09269, NCU00371, NCU06632, NCU02474, NCU08379, NCU01545, NCU06439, NCU00930, NCU07726, NCU01342, NCU05623, NCU01146, NCU02599, NCU01301, NCU07403, NCU11181, NCU01828, NCU00737, NCU09378, NCU03155, NCU03393, NCU07913, NCU03630, NCU00443,…	486	351	3887	1.23045	1	0.568906	0.521262
GOTERM_BP_ALL	GO:0046907~intracellular transport	39	3.9	0.074182	NCU04181, NCU09378, NCU02681, NCU06643, NCU04388, NCU02280, NCU03393, NCU08121, NCU04946, NCU01458, NCU05515, NCU02405, NCU07913, NCU01199, NCU01674, NCU00443, NCU04127, NCU01516, NCU01914, NCU09004, NCU09269, NCU06632, NCU00371, NCU11209, NCU02474, NCU08379, NCU08477, NCU06439, NCU00930, NCU04115, NCU05689, NCU00198, NCU05623, NCU01146, NCU02599, NCU00431, NCU07403, NCU11181, NCU00737	486	242	3887	1.28892	1	0.577472	0.52911
GOTERM_BP_ALL	GO:0034613~cellular protein localization	34	3.4	0.0778277	NCU04181, NCU02681, NCU02280, NCU04946, NCU05515, NCU02405, NCU06968, NCU01199, NCU06404, NCU01674, NCU00443, NCU04127, NCU01516, NCU01914, NCU10034, NCU09269, NCU06632, NCU00371, NCU11209, NCU02474, NCU08379, NCU06397, NCU06771, NCU06439, NCU00930, NCU04115, NCU00198, NCU05623, NCU01146, NCU02599, NCU00431, NCU11181, NCU04639, NCU00737	486	207	3887	1.31367	1	0.594709	0.544904
GOTERM_BP_ALL	GO:0035268~protein mannosylation	3	0.3	0.0785067	NCU00067, NCU07965, NCU05544	486	4	3887	5.99846	1	0.594709	0.544904
GOTERM_BP_ALL	GO:0019216~regulation of lipid metabolic process	3	0.3	0.0785067	NCU09257, NCU11109, NCU07286	486	4	3887	5.99846	1	0.594709	0.544904
GOTERM_BP_ALL	GO:0000447~endonucleolytic cleavage in ITS1 to separate SSU-rRNA from 5.8S rRNA and LSU-rRNA from tricistronic rRNA transcript (SSU-rRNA, 5.8S rRNA, LSU-rRNA)	3	0.3	0.0785067	NCU08627, NCU03393, NCU08121	486	4	3887	5.99846	1	0.594709	0.544904
GOTERM_BP_ALL	GO:0035269~protein O-linked mannosylation	3	0.3	0.0785067	NCU00067, NCU07965, NCU05544	486	4	3887	5.99846	1	0.594709	0.544904
GOTERM_BP_ALL	GO:0090150~establishment of protein localization to membrane	9	0.9	0.0814599	NCU10034, NCU00930, NCU02405, NCU04181, NCU00198, NCU00431, NCU01146, NCU02681, NCU04639	486	37	3887	1.94545	1	0.61378	0.562378
GOTERM_BP_ALL	GO:0043624~cellular protein complex disassembly	5	0.5	0.0865012	NCU07471, NCU01674, NCU01587, NCU05274, NCU08332	486	14	3887	2.85641	1	0.641475	0.587753
GOTERM_BP_ALL	GO:0046942~carboxylic acid transport	5	0.5	0.0865012	NCU07403, NCU03155, NCU06650, NCU08794, NCU02507	486	14	3887	2.85641	1	0.641475	0.587753
GOTERM_BP_ALL	GO:0006414~translational elongation	5	0.5	0.0865012	NCU01949, NCU05274, NCU08960, NCU08332, NCU00979	486	14	3887	2.85641	1	0.641475	0.587753
GOTERM_BP_ALL	GO:0051649~establishment of localization in cell	39	3.9	0.089986	NCU04181, NCU09378, NCU02681, NCU06643, NCU04388, NCU02280, NCU03393, NCU08121, NCU04946, NCU01458, NCU05515, NCU02405, NCU07913, NCU01199, NCU01674, NCU00443, NCU04127, NCU01516, NCU01914, NCU09004, NCU09269, NCU06632, NCU00371, NCU11209, NCU02474, NCU08379, NCU08477, NCU06439, NCU00930, NCU04115, NCU05689, NCU00198, NCU05623, NCU01146, NCU02599, NCU00431, NCU07403, NCU11181, NCU00737	486	246	3887	1.26797	1	0.663824	0.60823
GOTERM_BP_ALL	GO:0007008~outer mitochondrial membrane organization	4	0.4	0.0912657	NCU04181, NCU00431, NCU06632, NCU02474	486	9	3887	3.55464	1	0.669757	0.613667
GOTERM_BP_ALL	GO:0045454~cell redox homeostasis	6	0.6	0.0939022	NCU05731, NCU06556, NCU01219, NCU04098, NCU06031, NCU03151	486	20	3887	2.39938	1	0.682001	0.624885
GOTERM_BP_ALL	GO:0043241~protein complex disassembly	6	0.6	0.0939022	NCU07471, NCU09436, NCU01674, NCU01587, NCU05274, NCU08332	486	20	3887	2.39938	1	0.682001	0.624885
GOTERM_BP_DIRECT	GO:0006412~translation	86	8.6	5.8162e-41	NCU09475, NCU08502, NCU06048, NCU05554, NCU05235, NCU07852, NCU08500, NCU08620, NCU08389, NCU04068, NCU06047, NCU07014, NCU05032, NCU07057, NCU05275, NCU08627, NCU07857, NCU01552, NCU00464, NCU05599, NCU00706, NCU01317, NCU03738, NCU05717, NCU10498, NCU06038, NCU00294, NCU06431, NCU06432, NCU08410, NCU07562, NCU04779, NCU06958, NCU00258, NCU01023, NCU01221, NCU04336, NCU00971, NCU01948, NCU01827,…	486	148	3887	4.64745	2.15781e-38	2.15781e-38	2.12291e-38
GOTERM_BP_DIRECT	GO:0002181~cytoplasmic translation	15	1.5	1.19615e-09	NCU08960, NCU08344, NCU06661, NCU04172, NCU02744, NCU01776, NCU00413, NCU00315, NCU03565, NCU07954, NCU03302, NCU02707, NCU09109, NCU07829, NCU00979	486	19	3887	6.31417	4.43772e-07	2.21886e-07	2.18298e-07
GOTERM_BP_DIRECT	GO:0000028~ribosomal small subunit assembly	10	1	7.66615e-06	NCU09475, NCU08728, NCU07826, NCU06743, NCU05599, NCU00971, NCU07830, NCU00618, NCU07014, NCU03393	486	14	3887	5.71282	0.00284011	0.000948048	0.000932715
GOTERM_BP_DIRECT	GO:0015986~ATP synthesis coupled proton transport	11	1.1	4.8042e-05	NCU03558, NCU00644, NCU00502, NCU00385, NCU08093, NCU03199, NCU05220, NCU00636, NCU02250, NCU01606, NCU09143	486	20	3887	4.39887	0.0176661	0.00445589	0.00438383
GOTERM_BP_DIRECT	GO:0030150~protein import into mitochondrial matrix	9	0.9	8.39358e-05	NCU05515, NCU04181, NCU05623, NCU00431, NCU00371, NCU06632, NCU01516, NCU02280, NCU00737	486	14	3887	5.14153	0.0306616	0.00622804	0.00612732
GOTERM_BP_DIRECT	GO:0000027~ribosomal large subunit assembly	10	1	0.000116979	NCU07547, NCU06226, NCU04336, NCU08964, NCU02707, NCU02509, NCU05235, NCU01317, NCU03150, NCU02370	486	18	3887	4.4433	0.0424733	0.00723318	0.0071162
GOTERM_BP_DIRECT	GO:0006334~nucleosome assembly	8	0.8	0.000393573	NCU02435, NCU01634, NCU01635, NCU06427, NCU09436, NCU00145, NCU00212, NCU06863	486	13	3887	4.92181	0.135881	0.0208594	0.020522
GOTERM_BP_DIRECT	GO:0006123~mitochondrial electron transport, cytochrome c to oxygen	5	0.5	0.00108004	NCU05689, NCU05457, NCU06695, NCU01808, NCU05816	486	5	3887	7.99794	0.330291	0.050087	0.0492769
GOTERM_BP_DIRECT	GO:0032543~mitochondrial translation	8	0.8	0.00416352	NCU01007, NCU06768, NCU08071, NCU08329, NCU00211, NCU04138, NCU05287, NCU06066	486	18	3887	3.55464	0.787304	0.17163	0.168854
GOTERM_BP_DIRECT	GO:0006122~mitochondrial electron transport, ubiquinol to cytochrome c	5	0.5	0.00614505	NCU05989, NCU16844, NCU03233, NCU08940, NCU01808	486	7	3887	5.71282	0.898414	0.227981	0.224294
GOTERM_BP_DIRECT	GO:0006360~transcription from RNA polymerase I promoter	6	0.6	0.0110728	NCU08030, NCU11012, NCU05305, NCU00419, NCU02605, NCU04508	486	12	3887	3.99897	0.983932	0.373454	0.367414
GOTERM_BP_DIRECT	GO:0042273~ribosomal large subunit biogenesis	7	0.7	0.0134957	NCU00105, NCU00634, NCU03565, NCU01301, NCU09109, NCU09528, NCU08121	486	17	3887	3.29327	0.993533	0.400237	0.393764
GOTERM_BP_DIRECT	GO:0034551~mitochondrial respiratory chain complex III assembly	4	0.4	0.0159025	NCU03147, NCU03233, NCU08940, NCU05076	486	5	3887	6.39835	0.997387	0.400237	0.393764
GOTERM_BP_DIRECT	GO:0006383~transcription from RNA polymerase III promoter	6	0.6	0.0161821	NCU08030, NCU11012, NCU05305, NCU00419, NCU02605, NCU04508	486	13	3887	3.69136	0.997648	0.400237	0.393764
GOTERM_BP_DIRECT	GO:0051603~proteolysis involved in cellular protein catabolic process	6	0.6	0.0161821	NCU01368, NCU09366, NCU08605, NCU09309, NCU06440, NCU07365	486	13	3887	3.69136	0.997648	0.400237	0.393764
GOTERM_BP_DIRECT	GO:0007264~small GTPase mediated signal transduction	11	1.1	0.0302227	NCU08340, NCU01523, NCU07173, NCU06404, NCU09269, NCU08823, NCU01444, NCU08477, NCU01484, NCU06410, NCU02160	486	42	3887	2.0947	0.999989	0.700788	0.689455
GOTERM_BP_DIRECT	GO:0015031~protein transport	13	1.3	0.0352712	NCU08340, NCU11311, NCU06244, NCU00075, NCU08477, NCU06771, NCU01545, NCU04759, NCU07726, NCU01342, NCU03630, NCU03148, NCU00635	486	55	3887	1.89042	0.999998	0.721053	0.709392
GOTERM_BP_DIRECT	GO:0033617~mitochondrial respiratory chain complex IV assembly	5	0.5	0.0385137	NCU02623, NCU06748, NCU02530, NCU09129, NCU08992	486	11	3887	3.63543	1	0.721053	0.709392
GOTERM_BP_DIRECT	GO:0000470~maturation of LSU-rRNA	6	0.6	0.0400513	NCU04779, NCU09004, NCU01331, NCU00981, NCU00294, NCU08951	486	16	3887	2.99923	1	0.721053	0.709392
GOTERM_BP_DIRECT	GO:0006457~protein folding	12	1.2	0.0405594	NCU02963, NCU02614, NCU01200, NCU02970, NCU02588, NCU05731, NCU06941, NCU09249, NCU06556, NCU03401, NCU01516, NCU00726	486	50	3887	1.91951	1	0.721053	0.709392
GOTERM_BP_DIRECT	GO:1902626~assembly of large subunit precursor of preribosome	3	0.3	0.0427578	NCU09004, NCU05235, NCU03150	486	3	3887	7.99794	1	0.721053	0.709392
GOTERM_BP_DIRECT	GO:0006850~mitochondrial pyruvate transport	3	0.3	0.0427578	NCU03155, NCU08794, NCU02507	486	3	3887	7.99794	1	0.721053	0.709392
GOTERM_BP_DIRECT	GO:0006749~glutathione metabolic process	5	0.5	0.0682574	NCU02888, NCU04109, NCU10521, NCU05780, NCU05706	486	13	3887	3.07613	1	1	0.986486
GOTERM_BP_DIRECT	GO:0000462~maturation of SSU-rRNA from tricistronic rRNA transcript (SSU-rRNA, 5.8S rRNA, LSU-rRNA)	8	0.8	0.0711923	NCU07182, NCU04159, NCU03907, NCU07830, NCU08500, NCU08620, NCU02428, NCU00092	486	30	3887	2.13278	1	1	0.986486
GOTERM_BP_DIRECT	GO:0006366~transcription from RNA polymerase II promoter	6	0.6	0.0780651	NCU08030, NCU11012, NCU05305, NCU03782, NCU02605, NCU04508	486	19	3887	2.52567	1	1	0.986486
GOTERM_BP_DIRECT	GO:0035269~protein O-linked mannosylation	3	0.3	0.0785067	NCU00067, NCU07965, NCU05544	486	4	3887	5.99846	1	1	0.986486
GOTERM_BP_DIRECT	GO:0000447~endonucleolytic cleavage in ITS1 to separate SSU-rRNA from 5.8S rRNA and LSU-rRNA from tricistronic rRNA transcript (SSU-rRNA, 5.8S rRNA, LSU-rRNA)	3	0.3	0.0785067	NCU08627, NCU03393, NCU08121	486	4	3887	5.99846	1	1	0.986486
GOTERM_BP_DIRECT	GO:0000398~mRNA splicing, via spliceosome	11	1.1	0.0857098	NCU07382, NCU03766, NCU01331, NCU09512, NCU00210, NCU02780, NCU08034, NCU00417, NCU02508, NCU03261, NCU09880	486	50	3887	1.75955	1	1	0.986486
GOTERM_BP_DIRECT	GO:0045454~cell redox homeostasis	6	0.6	0.0939022	NCU05731, NCU06556, NCU01219, NCU04098, NCU06031, NCU03151	486	20	3887	2.39938	1	1	0.986486
GOTERM_BP_DIRECT	GO:0055114~oxidation-reduction process	10	1	0.099982	NCU03910, NCU03093, NCU03603, NCU05008, NCU05731, NCU06556, NCU07733, NCU08137, NCU00670, NCU02948	486	45	3887	1.77732	1	1	0.986486
GOTERM_BP_FAT	GO:0006412~translation	114	11.4	1.08338e-35	NCU06048, NCU08502, NCU05235, NCU08500, NCU08620, NCU06047, NCU07014, NCU08344, NCU08627, NCU01552, NCU05599, NCU00464, NCU01317, NCU03738, NCU10498, NCU00294, NCU06038, NCU06431, NCU06432, NCU08332, NCU04779, NCU06958, NCU03565, NCU01023, NCU00211, NCU04138, NCU00971, NCU01948, NCU01827, NCU00618, NCU01949, NCU09707, NCU00979, NCU07830, NCU06464, NCU05890, NCU06066, NCU03635, NCU00489, NCU03516,…	478	274	3752	3.2658	1.44848e-32	1.44848e-32	1.34123e-32
GOTERM_BP_FAT	GO:0043043~peptide biosynthetic process	114	11.4	3.77468e-35	NCU06048, NCU08502, NCU05235, NCU08500, NCU08620, NCU06047, NCU07014, NCU08344, NCU08627, NCU01552, NCU05599, NCU00464, NCU01317, NCU03738, NCU10498, NCU00294, NCU06038, NCU06431, NCU06432, NCU08332, NCU04779, NCU06958, NCU03565, NCU01023, NCU00211, NCU04138, NCU00971, NCU01948, NCU01827, NCU00618, NCU01949, NCU09707, NCU00979, NCU07830, NCU06464, NCU05890, NCU06066, NCU03635, NCU00489, NCU03516,…	478	277	3752	3.23043	5.04675e-32	2.52337e-32	2.33653e-32
GOTERM_BP_FAT	GO:0043604~amide biosynthetic process	116	11.6	3.1681e-34	NCU06048, NCU08502, NCU05235, NCU08500, NCU08620, NCU06047, NCU07014, NCU08344, NCU08627, NCU01552, NCU05599, NCU00464, NCU01317, NCU03738, NCU10498, NCU11109, NCU00294, NCU06038, NCU06431, NCU06432, NCU08332, NCU04779, NCU06958, NCU03565, NCU01023, NCU00211, NCU04138, NCU00971, NCU01948, NCU01827, NCU00618, NCU01949, NCU09707, NCU00979, NCU07830, NCU06464, NCU05890, NCU06066, NCU03635, NCU00489,…	478	291	3752	3.12896	4.23575e-31	1.41192e-31	1.30737e-31
GOTERM_BP_FAT	GO:0006518~peptide metabolic process	120	12	5.00629e-34	NCU06048, NCU08502, NCU05235, NCU08500, NCU08620, NCU06047, NCU07014, NCU08344, NCU02888, NCU08627, NCU01552, NCU05599, NCU00464, NCU01317, NCU03738, NCU10498, NCU00294, NCU06038, NCU06431, NCU06432, NCU08332, NCU04779, NCU06958, NCU03565, NCU01023, NCU00211, NCU06677, NCU04138, NCU00971, NCU01948, NCU01827, NCU00618, NCU01949, NCU09707, NCU00979, NCU07830, NCU06464, NCU05890, NCU06066, NCU03635,…	478	310	3752	3.03847	6.69341e-31	1.67335e-31	1.54945e-31
GOTERM_BP_FAT	GO:0043603~cellular amide metabolic process	122	12.2	1.36764e-31	NCU06048, NCU08502, NCU05235, NCU08500, NCU08620, NCU06047, NCU07014, NCU08344, NCU02888, NCU08627, NCU01552, NCU05599, NCU00464, NCU01317, NCU03738, NCU10498, NCU11109, NCU00294, NCU06038, NCU06431, NCU06432, NCU08332, NCU04779, NCU06958, NCU03565, NCU01023, NCU00211, NCU06677, NCU04138, NCU00971, NCU01948, NCU01827, NCU00618, NCU01949, NCU09707, NCU00979, NCU07830, NCU06464, NCU05890, NCU06066,…	478	335	3752	2.85858	1.82854e-28	3.65707e-29	3.38628e-29
GOTERM_BP_FAT	GO:1901566~organonitrogen compound biosynthetic process	151	15.1	1.81552e-25	NCU06048, NCU08502, NCU05235, NCU08985, NCU08500, NCU08620, NCU06047, NCU07014, NCU01550, NCU08344, NCU06727, NCU00502, NCU08627, NCU01552, NCU05599, NCU00464, NCU02807, NCU01317, NCU03738, NCU10893, NCU10498, NCU11109, NCU00294, NCU06038, NCU06431, NCU06432, NCU03282, NCU08332, NCU05220, NCU09143, NCU04779, NCU06958, NCU03565, NCU01023, NCU00211, NCU01300, NCU04138, NCU00971, NCU01948, NCU01827,…	478	537	3752	2.20718	2.42735e-22	4.04559e-23	3.74602e-23
GOTERM_BP_FAT	GO:0010467~gene expression	193	19.3	2.62258e-13	NCU08502, NCU05235, NCU08500, NCU08620, NCU00103, NCU02765, NCU08627, NCU02640, NCU01552, NCU00464, NCU05599, NCU01317, NCU03738, NCU10498, NCU06431, NCU00570, NCU06432, NCU08055, NCU00214, NCU02079, NCU00210, NCU06677, NCU00211, NCU04138, NCU05347, NCU00212, NCU01422, NCU09826, NCU09707, NCU11012, NCU02780, NCU06464, NCU07430, NCU05251, NCU03635, NCU00489, NCU03516, NCU01331, NCU01452, NCU06226,…	478	978	3752	1.54901	3.50608e-10	5.00913e-11	4.63822e-11
GOTERM_BP_FAT	GO:0034622~cellular macromolecular complex assembly	69	6.9	2.03418e-11	NCU10067, NCU09475, NCU09512, NCU09436, NCU05235, NCU08940, NCU03177, NCU07014, NCU07299, NCU05076, NCU03778, NCU01634, NCU00105, NCU01635, NCU06968, NCU00145, NCU05599, NCU01918, NCU01317, NCU00505, NCU08093, NCU08930, NCU06632, NCU02474, NCU06354, NCU06397, NCU02435, NCU05227, NCU00212, NCU04336, NCU00971, NCU00618, NCU09748, NCU09707, NCU07471, NCU09378, NCU04082, NCU08964, NCU07830, NCU06863,…	478	241	3752	2.24733	2.7197e-08	3.06064e-09	2.83401e-09
GOTERM_BP_FAT	GO:0022613~ribonucleoprotein complex biogenesis	72	7.2	2.06027e-11	NCU09475, NCU10220, NCU09512, NCU08502, NCU05235, NCU08500, NCU08620, NCU03133, NCU07014, NCU07299, NCU03778, NCU02765, NCU00105, NCU08903, NCU08627, NCU07857, NCU02640, NCU00981, NCU05599, NCU01317, NCU00505, NCU16757, NCU09269, NCU10498, NCU06038, NCU00294, NCU06354, NCU00092, NCU04779, NCU00258, NCU03565, NCU01301, NCU04336, NCU00971, NCU00618, NCU09109, NCU09707, NCU00812, NCU09378, NCU04243,…	478	257	3752	2.19905	2.75457e-08	3.06064e-09	2.83401e-09
GOTERM_BP_FAT	GO:0044085~cellular component biogenesis	116	11.6	2.97053e-11	NCU09436, NCU08502, NCU05235, NCU08500, NCU08620, NCU03177, NCU07014, NCU05076, NCU02765, NCU00105, NCU06968, NCU08903, NCU08627, NCU02640, NCU00981, NCU05599, NCU01317, NCU00505, NCU16757, NCU09269, NCU10498, NCU11109, NCU00294, NCU06038, NCU02474, NCU06397, NCU04779, NCU03565, NCU05227, NCU00971, NCU01301, NCU00212, NCU00618, NCU09707, NCU07830, NCU06863, NCU03233, NCU03199, NCU08121, NCU09572,…	478	514	3752	1.77145	3.97159e-08	3.97159e-09	3.67751e-09
GOTERM_BP_FAT	GO:0042254~ribosome biogenesis	61	6.1	4.42299e-11	NCU09475, NCU10220, NCU08502, NCU05235, NCU08500, NCU08620, NCU03133, NCU07014, NCU02765, NCU00105, NCU08903, NCU08627, NCU07857, NCU02640, NCU00981, NCU05599, NCU01317, NCU16757, NCU09269, NCU10498, NCU06038, NCU00294, NCU00092, NCU04779, NCU00258, NCU03565, NCU01301, NCU04336, NCU00971, NCU00618, NCU09109, NCU00812, NCU04243, NCU08964, NCU07830, NCU03150, NCU03393, NCU08121, NCU01458, NCU08728,…	478	203	3752	2.35868	5.91353e-08	5.37594e-09	4.97787e-09
GOTERM_BP_FAT	GO:0065003~macromolecular complex assembly	69	6.9	2.72053e-10	NCU10067, NCU09475, NCU09512, NCU09436, NCU05235, NCU08940, NCU03177, NCU07014, NCU07299, NCU05076, NCU03778, NCU01634, NCU00105, NCU01635, NCU06968, NCU00145, NCU05599, NCU01918, NCU01317, NCU00505, NCU08093, NCU08930, NCU06632, NCU02474, NCU06354, NCU06397, NCU02435, NCU05227, NCU00212, NCU04336, NCU00971, NCU00618, NCU09748, NCU09707, NCU07471, NCU09378, NCU04082, NCU08964, NCU07830, NCU06863,…	478	254	3752	2.13231	3.63734e-07	3.03112e-08	2.80668e-08
GOTERM_BP_FAT	GO:0042255~ribosome assembly	22	2.2	3.65802e-10	NCU09475, NCU09004, NCU08964, NCU07830, NCU05235, NCU07014, NCU03150, NCU03393, NCU02370, NCU00105, NCU07826, NCU08728, NCU07547, NCU06743, NCU06226, NCU05599, NCU04336, NCU00971, NCU00618, NCU02707, NCU02509, NCU01317	478	38	3752	4.54437	4.89077e-07	3.76213e-08	3.48356e-08
GOTERM_BP_FAT	GO:0034645~cellular macromolecule biosynthetic process	158	15.8	1.6471e-09	NCU09436, NCU06048, NCU08502, NCU05235, NCU08500, NCU08620, NCU06047, NCU07014, NCU08344, NCU00103, NCU08903, NCU08627, NCU00067, NCU01552, NCU05599, NCU00464, NCU01317, NCU03738, NCU10498, NCU04770, NCU00294, NCU06038, NCU00570, NCU06431, NCU06432, NCU08332, NCU08055, NCU04779, NCU06958, NCU02079, NCU03565, NCU01023, NCU01145, NCU00211, NCU04138, NCU00971, NCU05347, NCU00212, NCU01422, NCU01948,…	478	822	3752	1.50876	2.20217e-06	1.57298e-07	1.45651e-07
GOTERM_BP_FAT	GO:0042273~ribosomal large subunit biogenesis	25	2.5	1.00946e-08	NCU08964, NCU05235, NCU03150, NCU08121, NCU00105, NCU01331, NCU00981, NCU06226, NCU02509, NCU02707, NCU01317, NCU09004, NCU10498, NCU00294, NCU08951, NCU02370, NCU04779, NCU00634, NCU03565, NCU07547, NCU01301, NCU04336, NCU09109, NCU09528, NCU07829	478	55	3752	3.5679	1.34963e-05	8.99762e-07	8.33138e-07
GOTERM_BP_FAT	GO:0022607~cellular component assembly	76	7.6	1.59512e-08	NCU10067, NCU09475, NCU09754, NCU09512, NCU09436, NCU05235, NCU08940, NCU03177, NCU07014, NCU07299, NCU05076, NCU03778, NCU01634, NCU00105, NCU01635, NCU06968, NCU00145, NCU05599, NCU01918, NCU01317, NCU00505, NCU08093, NCU08930, NCU06632, NCU02474, NCU06354, NCU06397, NCU09582, NCU02435, NCU05227, NCU00212, NCU04336, NCU00971, NCU00618, NCU09748, NCU09707, NCU07471, NCU09378, NCU04082, NCU08964,…	478	318	3752	1.87595	2.13265e-05	1.33292e-06	1.23422e-06
GOTERM_BP_FAT	GO:0046034~ATP metabolic process	26	2.6	5.05425e-08	NCU16844, NCU08940, NCU03233, NCU03199, NCU01550, NCU07550, NCU03558, NCU00644, NCU00502, NCU00484, NCU00385, NCU07756, NCU05457, NCU05816, NCU08093, NCU06695, NCU05220, NCU09143, NCU02250, NCU05989, NCU05689, NCU01343, NCU01169, NCU01808, NCU00636, NCU01606	478	63	3752	3.23942	6.75731e-05	3.73811e-06	3.46132e-06
GOTERM_BP_FAT	GO:0022618~ribonucleoprotein complex assembly	33	3.3	5.22054e-08	NCU09475, NCU09378, NCU09512, NCU08964, NCU07830, NCU05235, NCU07014, NCU07299, NCU03150, NCU03393, NCU03635, NCU03778, NCU00105, NCU08728, NCU06743, NCU07954, NCU06226, NCU05599, NCU02509, NCU02707, NCU01317, NCU00505, NCU08395, NCU09004, NCU06354, NCU02370, NCU07826, NCU03625, NCU07547, NCU04336, NCU00971, NCU00618, NCU09707	478	94	3752	2.75563	6.97962e-05	3.73811e-06	3.46132e-06
GOTERM_BP_FAT	GO:0042775~mitochondrial ATP synthesis coupled electron transport	13	1.3	5.3122e-08	NCU16844, NCU08940, NCU03233, NCU06695, NCU05989, NCU00484, NCU05689, NCU01343, NCU07756, NCU05457, NCU01169, NCU01808, NCU05816	478	17	3752	6.00246	7.10216e-05	3.73811e-06	3.46132e-06
GOTERM_BP_FAT	GO:0007005~mitochondrion organization	42	4.2	7.15717e-08	NCU16329, NCU04181, NCU04082, NCU02064, NCU08940, NCU03233, NCU03199, NCU05076, NCU06066, NCU02280, NCU00103, NCU02623, NCU04946, NCU05515, NCU06748, NCU06768, NCU08329, NCU05313, NCU01516, NCU01859, NCU08071, NCU08093, NCU09129, NCU08930, NCU06632, NCU00371, NCU02474, NCU05287, NCU08676, NCU08992, NCU06439, NCU00930, NCU01007, NCU01023, NCU00198, NCU03147, NCU05623, NCU02530, NCU00211, NCU00431,…	478	139	3752	2.37175	9.56868e-05	4.78457e-06	4.43029e-06
GOTERM_BP_FAT	GO:0009123~nucleoside monophosphate metabolic process	31	3.1	9.9722e-08	NCU05290, NCU16844, NCU08940, NCU03233, NCU03199, NCU01550, NCU07550, NCU03558, NCU00644, NCU00843, NCU00502, NCU00484, NCU00385, NCU07756, NCU05457, NCU09911, NCU05816, NCU10893, NCU08093, NCU05542, NCU06695, NCU05220, NCU09143, NCU02250, NCU05989, NCU05689, NCU01343, NCU01169, NCU01808, NCU00636, NCU01606	478	87	3752	2.7969	0.000133319	5.64937e-06	5.23106e-06
GOTERM_BP_FAT	GO:0009126~purine nucleoside monophosphate metabolic process	29	2.9	1.0141e-07	NCU16844, NCU08940, NCU03233, NCU03199, NCU01550, NCU07550, NCU03558, NCU00644, NCU00843, NCU00502, NCU00484, NCU00385, NCU07756, NCU05457, NCU09911, NCU05816, NCU08093, NCU05542, NCU06695, NCU05220, NCU09143, NCU02250, NCU05989, NCU05689, NCU01343, NCU01169, NCU01808, NCU00636, NCU01606	478	78	3752	2.91836	0.000135576	5.64937e-06	5.23106e-06
GOTERM_BP_FAT	GO:0009141~nucleoside triphosphate metabolic process	29	2.9	1.0141e-07	NCU16844, NCU08940, NCU03233, NCU03199, NCU01550, NCU07550, NCU03558, NCU00644, NCU00502, NCU00484, NCU00385, NCU04202, NCU07756, NCU05457, NCU05816, NCU10893, NCU08093, NCU06695, NCU05220, NCU09143, NCU02250, NCU05989, NCU01441, NCU05689, NCU01343, NCU01169, NCU01808, NCU00636, NCU01606	478	78	3752	2.91836	0.000135576	5.64937e-06	5.23106e-06
GOTERM_BP_FAT	GO:0009167~purine ribonucleoside monophosphate metabolic process	29	2.9	1.0141e-07	NCU16844, NCU08940, NCU03233, NCU03199, NCU01550, NCU07550, NCU03558, NCU00644, NCU00843, NCU00502, NCU00484, NCU00385, NCU07756, NCU05457, NCU09911, NCU05816, NCU08093, NCU05542, NCU06695, NCU05220, NCU09143, NCU02250, NCU05989, NCU05689, NCU01343, NCU01169, NCU01808, NCU00636, NCU01606	478	78	3752	2.91836	0.000135576	5.64937e-06	5.23106e-06
GOTERM_BP_FAT	GO:0009205~purine ribonucleoside triphosphate metabolic process	27	2.7	1.3318e-07	NCU16844, NCU08940, NCU03233, NCU03199, NCU01550, NCU07550, NCU03558, NCU00644, NCU00502, NCU00484, NCU00385, NCU04202, NCU07756, NCU05457, NCU05816, NCU08093, NCU06695, NCU05220, NCU09143, NCU02250, NCU05989, NCU05689, NCU01343, NCU01169, NCU01808, NCU00636, NCU01606	478	70	3752	3.02762	0.000178046	7.12248e-06	6.59508e-06
GOTERM_BP_FAT	GO:0002181~cytoplasmic translation	15	1.5	1.40085e-07	NCU08960, NCU08344, NCU06661, NCU04172, NCU02744, NCU01776, NCU00413, NCU00315, NCU03565, NCU07954, NCU03302, NCU02707, NCU09109, NCU07829, NCU00979	478	24	3752	4.90586	0.000187276	7.20361e-06	6.6702e-06
GOTERM_BP_FAT	GO:0022900~electron transport chain	17	1.7	1.76455e-07	NCU09002, NCU16844, NCU08940, NCU05221, NCU03233, NCU06695, NCU05299, NCU05989, NCU00484, NCU05689, NCU01343, NCU07756, NCU05457, NCU01169, NCU00959, NCU01808, NCU05816	478	31	3752	4.30449	0.000235892	8.73779e-06	8.09078e-06
GOTERM_BP_FAT	GO:0009144~purine nucleoside triphosphate metabolic process	27	2.7	1.85604e-07	NCU16844, NCU08940, NCU03233, NCU03199, NCU01550, NCU07550, NCU03558, NCU00644, NCU00502, NCU00484, NCU00385, NCU04202, NCU07756, NCU05457, NCU05816, NCU08093, NCU06695, NCU05220, NCU09143, NCU02250, NCU05989, NCU05689, NCU01343, NCU01169, NCU01808, NCU00636, NCU01606	478	71	3752	2.98497	0.000248122	8.86259e-06	8.20634e-06
GOTERM_BP_FAT	GO:0071826~ribonucleoprotein complex subunit organization	33	3.3	2.07841e-07	NCU09475, NCU09378, NCU09512, NCU08964, NCU07830, NCU05235, NCU07014, NCU07299, NCU03150, NCU03393, NCU03635, NCU03778, NCU00105, NCU08728, NCU06743, NCU07954, NCU06226, NCU05599, NCU02509, NCU02707, NCU01317, NCU00505, NCU08395, NCU09004, NCU06354, NCU02370, NCU07826, NCU03625, NCU07547, NCU04336, NCU00971, NCU00618, NCU09707	478	99	3752	2.61646	0.000277845	9.52088e-06	8.81589e-06
GOTERM_BP_FAT	GO:0009161~ribonucleoside monophosphate metabolic process	30	3	2.13632e-07	NCU05290, NCU16844, NCU08940, NCU03233, NCU03199, NCU01550, NCU07550, NCU03558, NCU00644, NCU00843, NCU00502, NCU00484, NCU00385, NCU07756, NCU05457, NCU09911, NCU05816, NCU08093, NCU05542, NCU06695, NCU05220, NCU09143, NCU02250, NCU05989, NCU05689, NCU01343, NCU01169, NCU01808, NCU00636, NCU01606	478	85	3752	2.77037	0.000285586	9.52088e-06	8.81589e-06
GOTERM_BP_FAT	GO:0009199~ribonucleoside triphosphate metabolic process	27	2.7	2.56605e-07	NCU16844, NCU08940, NCU03233, NCU03199, NCU01550, NCU07550, NCU03558, NCU00644, NCU00502, NCU00484, NCU00385, NCU04202, NCU07756, NCU05457, NCU05816, NCU08093, NCU06695, NCU05220, NCU09143, NCU02250, NCU05989, NCU05689, NCU01343, NCU01169, NCU01808, NCU00636, NCU01606	478	72	3752	2.94351	0.000343022	1.10671e-05	1.02476e-05
GOTERM_BP_FAT	GO:0019693~ribose phosphate metabolic process	33	3.3	5.7555e-07	NCU05290, NCU16844, NCU08940, NCU03233, NCU03199, NCU00087, NCU01550, NCU07550, NCU03558, NCU00644, NCU00843, NCU00502, NCU00484, NCU00385, NCU04202, NCU07756, NCU05457, NCU09911, NCU05816, NCU08093, NCU05542, NCU06695, NCU05220, NCU09143, NCU02250, NCU05989, NCU05689, NCU01343, NCU01169, NCU00519, NCU01808, NCU00636, NCU01606	478	103	3752	2.51485	0.000769215	2.40472e-05	2.22666e-05
GOTERM_BP_FAT	GO:0006839~mitochondrial transport	18	1.8	6.1999e-07	NCU04181, NCU06632, NCU00371, NCU02474, NCU03155, NCU08794, NCU02280, NCU04946, NCU06439, NCU05515, NCU00930, NCU00198, NCU05623, NCU05689, NCU00431, NCU01516, NCU02507, NCU00737	478	37	3752	3.81861	0.000828583	2.5119e-05	2.3259e-05
GOTERM_BP_FAT	GO:0009150~purine ribonucleotide metabolic process	30	3	8.48306e-07	NCU16844, NCU08940, NCU03233, NCU03199, NCU01550, NCU07550, NCU03558, NCU00644, NCU00843, NCU00502, NCU00484, NCU00385, NCU04202, NCU07756, NCU05457, NCU09911, NCU05816, NCU08093, NCU05542, NCU06695, NCU05220, NCU09143, NCU02250, NCU05989, NCU05689, NCU01343, NCU01169, NCU01808, NCU00636, NCU01606	478	90	3752	2.61646	0.00113354	3.33584e-05	3.08883e-05
GOTERM_BP_FAT	GO:0009259~ribonucleotide metabolic process	31	3.1	8.89382e-07	NCU05290, NCU16844, NCU08940, NCU03233, NCU03199, NCU01550, NCU07550, NCU03558, NCU00644, NCU00843, NCU00502, NCU00484, NCU00385, NCU04202, NCU07756, NCU05457, NCU09911, NCU05816, NCU08093, NCU05542, NCU06695, NCU05220, NCU09143, NCU02250, NCU05989, NCU05689, NCU01343, NCU01169, NCU01808, NCU00636, NCU01606	478	95	3752	2.56137	0.0011884	3.39744e-05	3.14587e-05
GOTERM_BP_FAT	GO:0022904~respiratory electron transport chain	15	1.5	9.92676e-07	NCU16844, NCU08940, NCU03233, NCU06695, NCU05299, NCU05989, NCU00484, NCU05689, NCU01343, NCU07756, NCU05457, NCU01169, NCU00959, NCU01808, NCU05816	478	27	3752	4.36076	0.00132633	3.68669e-05	3.4137e-05
GOTERM_BP_FAT	GO:0043933~macromolecular complex subunit organization	75	7.5	1.26436e-06	NCU10067, NCU09475, NCU09512, NCU09436, NCU05235, NCU08940, NCU03177, NCU07014, NCU05274, NCU07299, NCU05076, NCU03778, NCU01634, NCU00105, NCU01635, NCU06968, NCU00145, NCU01674, NCU05599, NCU01918, NCU01317, NCU00505, NCU08093, NCU08930, NCU06632, NCU02474, NCU06354, NCU08332, NCU06397, NCU02435, NCU02437, NCU05227, NCU01587, NCU00212, NCU04336, NCU00971, NCU05347, NCU00618, NCU09748, NCU09707,…	478	345	3752	1.70639	0.00168902	4.56879e-05	4.23048e-05
GOTERM_BP_FAT	GO:0006163~purine nucleotide metabolic process	30	3	1.41842e-06	NCU16844, NCU08940, NCU03233, NCU03199, NCU01550, NCU07550, NCU03558, NCU00644, NCU00843, NCU00502, NCU00484, NCU00385, NCU04202, NCU07756, NCU05457, NCU09911, NCU05816, NCU08093, NCU05542, NCU06695, NCU05220, NCU09143, NCU02250, NCU05989, NCU05689, NCU01343, NCU01169, NCU01808, NCU00636, NCU01606	478	92	3752	2.55958	0.00189463	4.9906e-05	4.62107e-05
GOTERM_BP_FAT	GO:0042274~ribosomal small subunit biogenesis	23	2.3	2.24943e-06	NCU09475, NCU07182, NCU08502, NCU07830, NCU08500, NCU07014, NCU08620, NCU03133, NCU00092, NCU03393, NCU08121, NCU00258, NCU07826, NCU08728, NCU01331, NCU04159, NCU08627, NCU06743, NCU05599, NCU00971, NCU03907, NCU00618, NCU02428	478	61	3752	2.9596	0.00300297	7.7115e-05	7.14049e-05
GOTERM_BP_FAT	GO:1902600~hydrogen ion transmembrane transport	17	1.7	2.32126e-06	NCU08093, NCU07446, NCU08940, NCU03233, NCU03199, NCU05220, NCU02250, NCU09143, NCU03558, NCU00644, NCU00502, NCU00667, NCU00385, NCU05689, NCU01332, NCU00636, NCU01606	478	36	3752	3.70665	0.00309871	7.75881e-05	7.18429e-05
GOTERM_BP_FAT	GO:0070925~organelle assembly	27	2.7	2.64947e-06	NCU09475, NCU09512, NCU08964, NCU07830, NCU05235, NCU06267, NCU07014, NCU03150, NCU03393, NCU00105, NCU08728, NCU06743, NCU00145, NCU06226, NCU05599, NCU02509, NCU02707, NCU01317, NCU09004, NCU11402, NCU06174, NCU02370, NCU07826, NCU07547, NCU04336, NCU00971, NCU00618	478	80	3752	2.64916	0.00353608	8.63986e-05	8.00011e-05
GOTERM_BP_FAT	GO:0046128~purine ribonucleoside metabolic process	29	2.9	3.69835e-06	NCU16844, NCU08940, NCU03233, NCU03199, NCU01550, NCU07550, NCU03558, NCU00644, NCU00502, NCU00484, NCU00385, NCU06228, NCU04202, NCU07756, NCU05457, NCU05816, NCU08093, NCU05542, NCU06695, NCU05220, NCU09143, NCU02250, NCU05989, NCU05689, NCU01343, NCU01169, NCU01808, NCU00636, NCU01606	478	91	3752	2.50145	0.0049325	0.000117731	0.000109013
GOTERM_BP_FAT	GO:0072521~purine-containing compound metabolic process	33	3.3	5.49499e-06	NCU16844, NCU07853, NCU08940, NCU03233, NCU03199, NCU01550, NCU07550, NCU03558, NCU00644, NCU00843, NCU00502, NCU00484, NCU00385, NCU06228, NCU04202, NCU07756, NCU05457, NCU09911, NCU05816, NCU02090, NCU08093, NCU05542, NCU06695, NCU05220, NCU09143, NCU02250, NCU05989, NCU05689, NCU01343, NCU01169, NCU01808, NCU00636, NCU01606	478	113	3752	2.29229	0.0073199	0.00016289	0.000150829
GOTERM_BP_FAT	GO:0015992~proton transport	17	1.7	5.52693e-06	NCU08093, NCU07446, NCU08940, NCU03233, NCU03199, NCU05220, NCU02250, NCU09143, NCU03558, NCU00644, NCU00502, NCU00667, NCU00385, NCU05689, NCU01332, NCU00636, NCU01606	478	38	3752	3.51156	0.00736228	0.00016289	0.000150829
GOTERM_BP_FAT	GO:0006818~hydrogen transport	17	1.7	5.52693e-06	NCU08093, NCU07446, NCU08940, NCU03233, NCU03199, NCU05220, NCU02250, NCU09143, NCU03558, NCU00644, NCU00502, NCU00667, NCU00385, NCU05689, NCU01332, NCU00636, NCU01606	478	38	3752	3.51156	0.00736228	0.00016289	0.000150829
GOTERM_BP_FAT	GO:0042773~ATP synthesis coupled electron transport	13	1.3	5.6043e-06	NCU16844, NCU08940, NCU03233, NCU06695, NCU05989, NCU00484, NCU05689, NCU01343, NCU07756, NCU05457, NCU01169, NCU01808, NCU05816	478	23	3752	4.4366	0.00746497	0.00016289	0.000150829
GOTERM_BP_FAT	GO:0042278~purine nucleoside metabolic process	29	2.9	5.93442e-06	NCU16844, NCU08940, NCU03233, NCU03199, NCU01550, NCU07550, NCU03558, NCU00644, NCU00502, NCU00484, NCU00385, NCU06228, NCU04202, NCU07756, NCU05457, NCU05816, NCU08093, NCU05542, NCU06695, NCU05220, NCU09143, NCU02250, NCU05989, NCU05689, NCU01343, NCU01169, NCU01808, NCU00636, NCU01606	478	93	3752	2.44765	0.00790295	0.000168815	0.000156315
GOTERM_BP_FAT	GO:0006119~oxidative phosphorylation	13	1.3	9.93065e-06	NCU16844, NCU08940, NCU03233, NCU06695, NCU05989, NCU00484, NCU05689, NCU01343, NCU07756, NCU05457, NCU01169, NCU01808, NCU05816	478	24	3752	4.25174	0.0131896	0.000263997	0.000244449
GOTERM_BP_FAT	GO:0009206~purine ribonucleoside triphosphate biosynthetic process	13	1.3	9.93065e-06	NCU08093, NCU03199, NCU05220, NCU02250, NCU09143, NCU03558, NCU00644, NCU00502, NCU00385, NCU05689, NCU04202, NCU00636, NCU01606	478	24	3752	4.25174	0.0131896	0.000263997	0.000244449
GOTERM_BP_FAT	GO:0009145~purine nucleoside triphosphate biosynthetic process	13	1.3	9.93065e-06	NCU08093, NCU03199, NCU05220, NCU02250, NCU09143, NCU03558, NCU00644, NCU00502, NCU00385, NCU05689, NCU04202, NCU00636, NCU01606	478	24	3752	4.25174	0.0131896	0.000263997	0.000244449
GOTERM_BP_FAT	GO:0009116~nucleoside metabolic process	33	3.3	1.00702e-05	NCU06261, NCU05290, NCU16844, NCU08940, NCU03233, NCU03199, NCU01550, NCU07550, NCU03558, NCU00644, NCU00502, NCU00484, NCU00385, NCU06228, NCU04202, NCU07756, NCU05457, NCU05816, NCU02090, NCU08093, NCU05542, NCU06695, NCU05220, NCU09143, NCU02250, NCU01446, NCU05989, NCU05689, NCU01343, NCU01169, NCU01808, NCU00636, NCU01606	478	116	3752	2.23301	0.0133737	0.000263997	0.000244449
GOTERM_BP_FAT	GO:0009119~ribonucleoside metabolic process	30	3	1.13856e-05	NCU05290, NCU16844, NCU08940, NCU03233, NCU03199, NCU01550, NCU07550, NCU03558, NCU00644, NCU00502, NCU00484, NCU00385, NCU06228, NCU04202, NCU07756, NCU05457, NCU05816, NCU08093, NCU05542, NCU06695, NCU05220, NCU09143, NCU02250, NCU05989, NCU05689, NCU01343, NCU01169, NCU01808, NCU00636, NCU01606	478	101	3752	2.3315	0.0151074	0.000292741	0.000271065
GOTERM_BP_FAT	GO:0015672~monovalent inorganic cation transport	17	1.7	1.22228e-05	NCU08093, NCU07446, NCU08940, NCU03233, NCU03199, NCU05220, NCU02250, NCU09143, NCU03558, NCU00644, NCU00502, NCU00667, NCU00385, NCU05689, NCU01332, NCU00636, NCU01606	478	40	3752	3.33598	0.0162092	0.000308337	0.000285506
GOTERM_BP_FAT	GO:0015986~ATP synthesis coupled proton transport	12	1.2	1.33462e-05	NCU03558, NCU00644, NCU00502, NCU00385, NCU05689, NCU08093, NCU03199, NCU05220, NCU00636, NCU02250, NCU01606, NCU09143	478	21	3752	4.48536	0.0176858	0.000324435	0.000300412
GOTERM_BP_FAT	GO:0015985~energy coupled proton transport, down electrochemical gradient	12	1.2	1.33462e-05	NCU03558, NCU00644, NCU00502, NCU00385, NCU05689, NCU08093, NCU03199, NCU05220, NCU00636, NCU02250, NCU01606, NCU09143	478	21	3752	4.48536	0.0176858	0.000324435	0.000300412
GOTERM_BP_FAT	GO:1901657~glycosyl compound metabolic process	33	3.3	1.48358e-05	NCU06261, NCU05290, NCU16844, NCU08940, NCU03233, NCU03199, NCU01550, NCU07550, NCU03558, NCU00644, NCU00502, NCU00484, NCU00385, NCU06228, NCU04202, NCU07756, NCU05457, NCU05816, NCU02090, NCU08093, NCU05542, NCU06695, NCU05220, NCU09143, NCU02250, NCU01446, NCU05989, NCU05689, NCU01343, NCU01169, NCU01808, NCU00636, NCU01606	478	118	3752	2.19516	0.0196401	0.000354204	0.000327977
GOTERM_BP_FAT	GO:0009127~purine nucleoside monophosphate biosynthetic process	16	1.6	1.89717e-05	NCU08093, NCU05542, NCU03199, NCU01550, NCU05220, NCU02250, NCU09143, NCU03558, NCU00644, NCU00502, NCU00843, NCU00385, NCU05689, NCU09911, NCU00636, NCU01606	478	37	3752	3.39432	0.0250464	0.00043733	0.000404948
GOTERM_BP_FAT	GO:0009168~purine ribonucleoside monophosphate biosynthetic process	16	1.6	1.89717e-05	NCU08093, NCU05542, NCU03199, NCU01550, NCU05220, NCU02250, NCU09143, NCU03558, NCU00644, NCU00502, NCU00843, NCU00385, NCU05689, NCU09911, NCU00636, NCU01606	478	37	3752	3.39432	0.0250464	0.00043733	0.000404948
GOTERM_BP_FAT	GO:0000028~ribosomal small subunit assembly	10	1	1.98935e-05	NCU09475, NCU08728, NCU07826, NCU06743, NCU05599, NCU00971, NCU07830, NCU00618, NCU07014, NCU03393	478	15	3752	5.23291	0.0262473	0.000450807	0.000417426
GOTERM_BP_FAT	GO:0009124~nucleoside monophosphate biosynthetic process	18	1.8	2.25581e-05	NCU10893, NCU05290, NCU08093, NCU05542, NCU03199, NCU01550, NCU05220, NCU02250, NCU09143, NCU03558, NCU00644, NCU00502, NCU00843, NCU00385, NCU05689, NCU09911, NCU00636, NCU01606	478	46	3752	3.07149	0.0297103	0.00050267	0.000465449
GOTERM_BP_FAT	GO:0006754~ATP biosynthetic process	12	1.2	2.3667e-05	NCU03558, NCU00644, NCU00502, NCU00385, NCU05689, NCU08093, NCU03199, NCU05220, NCU00636, NCU02250, NCU01606, NCU09143	478	22	3752	4.28148	0.0311477	0.000518733	0.000480323
GOTERM_BP_FAT	GO:0009117~nucleotide metabolic process	37	3.7	2.63058e-05	NCU05290, NCU16844, NCU08940, NCU03233, NCU03199, NCU00087, NCU01550, NCU07550, NCU03558, NCU00644, NCU00843, NCU00502, NCU00484, NCU00385, NCU04202, NCU07756, NCU05457, NCU09911, NCU05816, NCU10893, NCU08093, NCU05542, NCU06695, NCU03282, NCU05220, NCU09143, NCU02250, NCU05989, NCU01441, NCU05689, NCU01343, NCU01169, NCU00519, NCU16651, NCU01808, NCU00636, NCU01606	478	143	3752	2.03096	0.03456	0.000567272	0.000525267
GOTERM_BP_FAT	GO:0009201~ribonucleoside triphosphate biosynthetic process	13	1.3	2.78477e-05	NCU08093, NCU03199, NCU05220, NCU02250, NCU09143, NCU03558, NCU00644, NCU00502, NCU00385, NCU05689, NCU04202, NCU00636, NCU01606	478	26	3752	3.92469	0.0365482	0.000581755	0.000538678
GOTERM_BP_FAT	GO:1990542~mitochondrial transmembrane transport	13	1.3	2.78477e-05	NCU04181, NCU06632, NCU00371, NCU02280, NCU06439, NCU05515, NCU00930, NCU00198, NCU05623, NCU05689, NCU00431, NCU01516, NCU00737	478	26	3752	3.92469	0.0365482	0.000581755	0.000538678
GOTERM_BP_FAT	GO:0006753~nucleoside phosphate metabolic process	37	3.7	3.6393e-05	NCU05290, NCU16844, NCU08940, NCU03233, NCU03199, NCU00087, NCU01550, NCU07550, NCU03558, NCU00644, NCU00843, NCU00502, NCU00484, NCU00385, NCU04202, NCU07756, NCU05457, NCU09911, NCU05816, NCU10893, NCU08093, NCU05542, NCU06695, NCU03282, NCU05220, NCU09143, NCU02250, NCU05989, NCU01441, NCU05689, NCU01343, NCU01169, NCU00519, NCU16651, NCU01808, NCU00636, NCU01606	478	145	3752	2.00294	0.0474935	0.000748576	0.000693147
GOTERM_BP_FAT	GO:0006626~protein targeting to mitochondrion	14	1.4	4.51037e-05	NCU04181, NCU06632, NCU00371, NCU02474, NCU02280, NCU04946, NCU06439, NCU05515, NCU00930, NCU00198, NCU05623, NCU00431, NCU01516, NCU00737	478	31	3752	3.54488	0.0585226	0.000913691	0.000846035
GOTERM_BP_FAT	GO:0009156~ribonucleoside monophosphate biosynthetic process	17	1.7	4.96547e-05	NCU05290, NCU08093, NCU05542, NCU03199, NCU01550, NCU05220, NCU02250, NCU09143, NCU03558, NCU00644, NCU00502, NCU00843, NCU00385, NCU05689, NCU09911, NCU00636, NCU01606	478	44	3752	3.03271	0.0642342	0.0009763	0.000904008
GOTERM_BP_FAT	GO:0009152~purine ribonucleotide biosynthetic process	17	1.7	4.96547e-05	NCU08093, NCU05542, NCU03199, NCU01550, NCU05220, NCU02250, NCU09143, NCU03558, NCU00644, NCU00502, NCU00843, NCU00385, NCU05689, NCU04202, NCU09911, NCU00636, NCU01606	478	44	3752	3.03271	0.0642342	0.0009763	0.000904008
GOTERM_BP_FAT	GO:0009260~ribonucleotide biosynthetic process	18	1.8	5.79942e-05	NCU05290, NCU08093, NCU05542, NCU03199, NCU01550, NCU05220, NCU02250, NCU09143, NCU03558, NCU00644, NCU00502, NCU00843, NCU00385, NCU05689, NCU04202, NCU09911, NCU00636, NCU01606	478	49	3752	2.88344	0.0746104	0.00110769	0.00102567
GOTERM_BP_FAT	GO:0046390~ribose phosphate biosynthetic process	18	1.8	5.79942e-05	NCU05290, NCU08093, NCU05542, NCU03199, NCU01550, NCU05220, NCU02250, NCU09143, NCU03558, NCU00644, NCU00502, NCU00843, NCU00385, NCU05689, NCU04202, NCU09911, NCU00636, NCU01606	478	49	3752	2.88344	0.0746104	0.00110769	0.00102567
GOTERM_BP_FAT	GO:0070585~protein localization to mitochondrion	14	1.4	6.72929e-05	NCU04181, NCU06632, NCU00371, NCU02474, NCU02280, NCU04946, NCU06439, NCU05515, NCU00930, NCU00198, NCU05623, NCU00431, NCU01516, NCU00737	478	32	3752	3.4341	0.0860447	0.00124871	0.00115625
GOTERM_BP_FAT	GO:0072655~establishment of protein localization to mitochondrion	14	1.4	6.72929e-05	NCU04181, NCU06632, NCU00371, NCU02474, NCU02280, NCU04946, NCU06439, NCU05515, NCU00930, NCU00198, NCU05623, NCU00431, NCU01516, NCU00737	478	32	3752	3.4341	0.0860447	0.00124871	0.00115625
GOTERM_BP_FAT	GO:0006164~purine nucleotide biosynthetic process	17	1.7	6.81793e-05	NCU08093, NCU05542, NCU03199, NCU01550, NCU05220, NCU02250, NCU09143, NCU03558, NCU00644, NCU00502, NCU00843, NCU00385, NCU05689, NCU04202, NCU09911, NCU00636, NCU01606	478	45	3752	2.96532	0.0871273	0.00124871	0.00115625
GOTERM_BP_FAT	GO:0030150~protein import into mitochondrial matrix	9	0.9	9.61003e-05	NCU05515, NCU04181, NCU05623, NCU00431, NCU00371, NCU06632, NCU01516, NCU02280, NCU00737	478	14	3752	5.04603	0.12058	0.0017363	0.00160773
GOTERM_BP_FAT	GO:0009142~nucleoside triphosphate biosynthetic process	13	1.3	0.000104186	NCU08093, NCU03199, NCU05220, NCU02250, NCU09143, NCU03558, NCU00644, NCU00502, NCU00385, NCU05689, NCU04202, NCU00636, NCU01606	478	29	3752	3.51868	0.130036	0.00185728	0.00171976
GOTERM_BP_FAT	GO:0071822~protein complex subunit organization	39	3.9	0.000112174	NCU10067, NCU07471, NCU04082, NCU09436, NCU06863, NCU08940, NCU03233, NCU03199, NCU03177, NCU05274, NCU05076, NCU09572, NCU02623, NCU01634, NCU06968, NCU01635, NCU07913, NCU06748, NCU06427, NCU00145, NCU01674, NCU06941, NCU01918, NCU01859, NCU08093, NCU09129, NCU08930, NCU06632, NCU02474, NCU08332, NCU08992, NCU06397, NCU02435, NCU03306, NCU05227, NCU03147, NCU02530, NCU00212, NCU01587	478	164	3752	1.86662	0.139279	0.00197338	0.00182726
GOTERM_BP_FAT	GO:0055086~nucleobase-containing small molecule metabolic process	42	4.2	0.000134095	NCU06261, NCU05290, NCU16844, NCU07853, NCU08940, NCU03233, NCU03199, NCU00087, NCU01550, NCU07550, NCU03558, NCU00644, NCU00843, NCU00502, NCU00484, NCU00385, NCU06228, NCU04202, NCU07756, NCU05457, NCU09911, NCU05816, NCU10893, NCU02090, NCU08093, NCU05542, NCU06695, NCU03282, NCU05220, NCU09143, NCU02250, NCU01446, NCU05989, NCU01441, NCU05689, NCU01343, NCU01169, NCU00519, NCU16651, NCU01808,…	478	183	3752	1.8015	0.164143	0.00232229	0.00215033
GOTERM_BP_FAT	GO:0000027~ribosomal large subunit assembly	10	1	0.000135481	NCU07547, NCU06226, NCU04336, NCU08964, NCU02707, NCU02509, NCU05235, NCU01317, NCU03150, NCU02370	478	18	3752	4.36076	0.16569	0.00232229	0.00215033
GOTERM_BP_FAT	GO:0072522~purine-containing compound biosynthetic process	18	1.8	0.000176625	NCU02090, NCU08093, NCU05542, NCU03199, NCU01550, NCU05220, NCU02250, NCU09143, NCU03558, NCU00644, NCU00502, NCU00843, NCU00385, NCU05689, NCU04202, NCU09911, NCU00636, NCU01606	478	53	3752	2.66582	0.210353	0.00298922	0.00276788
GOTERM_BP_FAT	GO:0071806~protein transmembrane transport	14	1.4	0.000198914	NCU04181, NCU02681, NCU06632, NCU00371, NCU02474, NCU02280, NCU06439, NCU05515, NCU00930, NCU00198, NCU05623, NCU00431, NCU01516, NCU00737	478	35	3752	3.13975	0.233542	0.00332435	0.0030782
GOTERM_BP_FAT	GO:0006461~protein complex assembly	35	3.5	0.000202744	NCU10067, NCU07471, NCU04082, NCU09436, NCU06863, NCU08940, NCU03233, NCU03199, NCU03177, NCU05076, NCU09572, NCU02623, NCU01634, NCU06968, NCU01635, NCU07913, NCU06748, NCU06427, NCU00145, NCU06941, NCU01918, NCU01859, NCU08093, NCU09129, NCU08930, NCU06632, NCU02474, NCU08992, NCU06397, NCU02435, NCU03306, NCU05227, NCU03147, NCU02530, NCU00212	478	145	3752	1.89468	0.237457	0.00334653	0.00309873
GOTERM_BP_FAT	GO:0017004~cytochrome complex assembly	10	1	0.000228747	NCU02623, NCU06748, NCU03147, NCU02530, NCU09129, NCU03233, NCU08940, NCU03177, NCU05076, NCU08992	478	19	3752	4.13125	0.263517	0.00372969	0.00345352
GOTERM_BP_FAT	GO:0046129~purine ribonucleoside biosynthetic process	15	1.5	0.00023581	NCU08093, NCU05542, NCU03199, NCU01550, NCU05220, NCU02250, NCU09143, NCU03558, NCU00644, NCU00502, NCU00385, NCU05689, NCU04202, NCU00636, NCU01606	478	40	3752	2.94351	0.270441	0.00375331	0.00347539
GOTERM_BP_FAT	GO:0042451~purine nucleoside biosynthetic process	15	1.5	0.00023581	NCU08093, NCU05542, NCU03199, NCU01550, NCU05220, NCU02250, NCU09143, NCU03558, NCU00644, NCU00502, NCU00385, NCU05689, NCU04202, NCU00636, NCU01606	478	40	3752	2.94351	0.270441	0.00375331	0.00347539
GOTERM_BP_FAT	GO:0033108~mitochondrial respiratory chain complex assembly	11	1.1	0.000244905	NCU02623, NCU06748, NCU03147, NCU02530, NCU09129, NCU08930, NCU03233, NCU08940, NCU05076, NCU08992, NCU01859	478	23	3752	3.75405	0.279261	0.00385222	0.00356698
GOTERM_BP_FAT	GO:0070271~protein complex biogenesis	35	3.5	0.000307516	NCU10067, NCU07471, NCU04082, NCU09436, NCU06863, NCU08940, NCU03233, NCU03199, NCU03177, NCU05076, NCU09572, NCU02623, NCU01634, NCU06968, NCU01635, NCU07913, NCU06748, NCU06427, NCU00145, NCU06941, NCU01918, NCU01859, NCU08093, NCU09129, NCU08930, NCU06632, NCU02474, NCU08992, NCU06397, NCU02435, NCU03306, NCU05227, NCU03147, NCU02530, NCU00212	478	148	3752	1.85627	0.337154	0.0047808	0.0044268
GOTERM_BP_FAT	GO:0009163~nucleoside biosynthetic process	17	1.7	0.000363582	NCU06261, NCU05290, NCU08093, NCU05542, NCU03199, NCU01550, NCU05220, NCU02250, NCU09143, NCU03558, NCU00644, NCU00502, NCU00385, NCU05689, NCU04202, NCU00636, NCU01606	478	51	3752	2.61646	0.38504	0.00558747	0.00517374
GOTERM_BP_FAT	GO:1901659~glycosyl compound biosynthetic process	17	1.7	0.00046491	NCU06261, NCU05290, NCU08093, NCU05542, NCU03199, NCU01550, NCU05220, NCU02250, NCU09143, NCU03558, NCU00644, NCU00502, NCU00385, NCU05689, NCU04202, NCU00636, NCU01606	478	52	3752	2.56614	0.462985	0.00706347	0.00654044
GOTERM_BP_FAT	GO:0006364~rRNA processing	33	3.3	0.000507811	NCU10220, NCU08502, NCU04243, NCU07830, NCU08500, NCU08620, NCU03133, NCU03393, NCU08121, NCU02765, NCU08903, NCU08627, NCU01331, NCU02640, NCU00981, NCU05599, NCU02428, NCU07182, NCU09004, NCU10498, NCU00294, NCU08951, NCU00092, NCU04779, NCU00258, NCU01008, NCU04159, NCU01201, NCU07547, NCU03907, NCU09528, NCU00812, NCU07829	478	140	3752	1.85021	0.492935	0.00754381	0.00698522
GOTERM_BP_FAT	GO:0016072~rRNA metabolic process	33	3.3	0.000507811	NCU10220, NCU08502, NCU04243, NCU07830, NCU08500, NCU08620, NCU03133, NCU03393, NCU08121, NCU02765, NCU08903, NCU08627, NCU01331, NCU02640, NCU00981, NCU05599, NCU02428, NCU07182, NCU09004, NCU10498, NCU00294, NCU08951, NCU00092, NCU04779, NCU00258, NCU01008, NCU04159, NCU01201, NCU07547, NCU03907, NCU09528, NCU00812, NCU07829	478	140	3752	1.85021	0.492935	0.00754381	0.00698522
GOTERM_BP_FAT	GO:0042455~ribonucleoside biosynthetic process	16	1.6	0.00057987	NCU05290, NCU08093, NCU05542, NCU03199, NCU01550, NCU05220, NCU02250, NCU09143, NCU03558, NCU00644, NCU00502, NCU00385, NCU05689, NCU04202, NCU00636, NCU01606	478	48	3752	2.61646	0.539532	0.00851963	0.00788878
GOTERM_BP_FAT	GO:0065002~intracellular protein transmembrane transport	13	1.3	0.000603322	NCU04181, NCU02681, NCU06632, NCU00371, NCU02280, NCU06439, NCU05515, NCU00930, NCU00198, NCU05623, NCU00431, NCU01516, NCU00737	478	34	3752	3.00123	0.553754	0.00876784	0.00811861
GOTERM_BP_FAT	GO:0043623~cellular protein complex assembly	28	2.8	0.00066865	NCU10067, NCU07471, NCU04082, NCU08940, NCU03233, NCU03199, NCU03177, NCU05076, NCU09572, NCU02623, NCU06968, NCU07913, NCU06748, NCU00145, NCU06941, NCU01918, NCU01859, NCU08093, NCU09129, NCU08930, NCU06632, NCU02474, NCU08992, NCU06397, NCU03306, NCU05227, NCU03147, NCU02530	478	113	3752	1.94498	0.5911	0.00961274	0.00890095
GOTERM_BP_FAT	GO:0006334~nucleosome assembly	8	0.8	0.000788772	NCU02435, NCU01634, NCU01635, NCU06427, NCU09436, NCU00145, NCU00212, NCU06863	478	14	3752	4.48536	0.651809	0.0111009	0.0102789
GOTERM_BP_FAT	GO:0031497~chromatin assembly	8	0.8	0.000788772	NCU02435, NCU01634, NCU01635, NCU06427, NCU09436, NCU00145, NCU00212, NCU06863	478	14	3752	4.48536	0.651809	0.0111009	0.0102789
GOTERM_BP_FAT	GO:0009165~nucleotide biosynthetic process	21	2.1	0.000921736	NCU10893, NCU05290, NCU08093, NCU05542, NCU03199, NCU01550, NCU03282, NCU05220, NCU02250, NCU09143, NCU03558, NCU00644, NCU00502, NCU00843, NCU00385, NCU05689, NCU04202, NCU09911, NCU16651, NCU00636, NCU01606	478	76	3752	2.16891	0.708562	0.012767	0.0118216
GOTERM_BP_FAT	GO:0098662~inorganic cation transmembrane transport	17	1.7	0.000926249	NCU08093, NCU07446, NCU08940, NCU03233, NCU03199, NCU05220, NCU02250, NCU09143, NCU03558, NCU00644, NCU00502, NCU00667, NCU00385, NCU05689, NCU01332, NCU00636, NCU01606	478	55	3752	2.42617	0.710317	0.012767	0.0118216
GOTERM_BP_FAT	GO:0006123~mitochondrial electron transport, cytochrome c to oxygen	5	0.5	0.00116142	NCU05689, NCU05457, NCU06695, NCU01808, NCU05816	478	5	3752	7.84937	0.78854	0.0158451	0.0146718
GOTERM_BP_FAT	GO:0044743~intracellular protein transmembrane import	12	1.2	0.00130814	NCU06439, NCU00930, NCU05515, NCU04181, NCU00198, NCU05623, NCU00431, NCU00371, NCU06632, NCU01516, NCU02280, NCU00737	478	32	3752	2.94351	0.826248	0.0175187	0.0162215
GOTERM_BP_FAT	GO:1901293~nucleoside phosphate biosynthetic process	21	2.1	0.0013103	NCU10893, NCU05290, NCU08093, NCU05542, NCU03199, NCU01550, NCU03282, NCU05220, NCU02250, NCU09143, NCU03558, NCU00644, NCU00502, NCU00843, NCU00385, NCU05689, NCU04202, NCU09911, NCU16651, NCU00636, NCU01606	478	78	3752	2.11329	0.826749	0.0175187	0.0162215
GOTERM_BP_FAT	GO:0098660~inorganic ion transmembrane transport	17	1.7	0.00141369	NCU08093, NCU07446, NCU08940, NCU03233, NCU03199, NCU05220, NCU02250, NCU09143, NCU03558, NCU00644, NCU00502, NCU00667, NCU00385, NCU05689, NCU01332, NCU00636, NCU01606	478	57	3752	2.34104	0.849146	0.0187139	0.0173282
GOTERM_BP_FAT	GO:0006457~protein folding	18	1.8	0.00163355	NCU11402, NCU09249, NCU04140, NCU02963, NCU02614, NCU03306, NCU02970, NCU04334, NCU01200, NCU05731, NCU06941, NCU06556, NCU02588, NCU02455, NCU03401, NCU01516, NCU00966, NCU00726	478	63	3752	2.24268	0.887616	0.0214123	0.0198268
GOTERM_BP_FAT	GO:0045333~cellular respiration	16	1.6	0.00221835	NCU16844, NCU08940, NCU03233, NCU06695, NCU05299, NCU03031, NCU05989, NCU00484, NCU05689, NCU01343, NCU07756, NCU05457, NCU01169, NCU00959, NCU01808, NCU05816	478	54	3752	2.32574	0.948657	0.0287955	0.0266633
GOTERM_BP_FAT	GO:0006333~chromatin assembly or disassembly	8	0.8	0.00317061	NCU02435, NCU01634, NCU01635, NCU06427, NCU09436, NCU00145, NCU00212, NCU06863	478	17	3752	3.69382	0.985676	0.0407607	0.0377425
GOTERM_BP_FAT	GO:0019637~organophosphate metabolic process	45	4.5	0.00386087	NCU05290, NCU16844, NCU09192, NCU08940, NCU03233, NCU03199, NCU00087, NCU01550, NCU07550, NCU02381, NCU03558, NCU00644, NCU00843, NCU00502, NCU00484, NCU00385, NCU04202, NCU00067, NCU07756, NCU05457, NCU05237, NCU09911, NCU05816, NCU10893, NCU08093, NCU05542, NCU06695, NCU03282, NCU06650, NCU05220, NCU09143, NCU02250, NCU05989, NCU01441, NCU05689, NCU01343, NCU05544, NCU07965, NCU01169, NCU04699,…	478	234	3752	1.50949	0.994327	0.0491618	0.0455215
GOTERM_BP_FAT	GO:0006323~DNA packaging	8	0.8	0.00462953	NCU02435, NCU01634, NCU01635, NCU06427, NCU09436, NCU00145, NCU00212, NCU06863	478	18	3752	3.48861	0.997979	0.0583932	0.0540694
GOTERM_BP_FAT	GO:1902580~single-organism cellular localization	24	2.4	0.00476205	NCU10034, NCU04181, NCU09269, NCU02681, NCU06632, NCU00371, NCU06643, NCU04388, NCU02280, NCU03393, NCU06439, NCU05515, NCU00930, NCU02405, NCU00198, NCU05623, NCU06404, NCU05689, NCU01146, NCU00431, NCU00443, NCU04639, NCU01516, NCU00737	478	104	3752	1.81139	0.998308	0.0595033	0.0550973
GOTERM_BP_FAT	GO:0033036~macromolecule localization	55	5.5	0.00506903	NCU08340, NCU11311, NCU04181, NCU02681, NCU06643, NCU04388, NCU06244, NCU02280, NCU04946, NCU05515, NCU02405, NCU06968, NCU08903, NCU01199, NCU06404, NCU01674, NCU01516, NCU01914, NCU09269, NCU00371, NCU06632, NCU02474, NCU08379, NCU06397, NCU01545, NCU06439, NCU00930, NCU07726, NCU01342, NCU05623, NCU01146, NCU02599, NCU01301, NCU11181, NCU01828, NCU00737, NCU09378, NCU03393, NCU07913, NCU03630,…	478	304	3752	1.42012	0.99888	0.0627527	0.0581061
GOTERM_BP_FAT	GO:0006091~generation of precursor metabolites and energy	19	1.9	0.00567607	NCU09002, NCU16844, NCU08940, NCU05221, NCU03233, NCU06695, NCU05299, NCU03031, NCU07550, NCU05989, NCU00484, NCU05689, NCU01343, NCU07756, NCU05457, NCU01169, NCU00959, NCU01808, NCU05816	478	76	3752	1.96234	0.999505	0.069623	0.0644676
GOTERM_BP_FAT	GO:0006122~mitochondrial electron transport, ubiquinol to cytochrome c	5	0.5	0.00658117	NCU05989, NCU16844, NCU03233, NCU08940, NCU01808	478	7	3752	5.60669	0.999853	0.0796252	0.0737292
GOTERM_BP_FAT	GO:0015980~energy derivation by oxidation of organic compounds	16	1.6	0.00661062	NCU16844, NCU08940, NCU03233, NCU06695, NCU05299, NCU03031, NCU05989, NCU00484, NCU05689, NCU01343, NCU07756, NCU05457, NCU01169, NCU00959, NCU01808, NCU05816	478	60	3752	2.09317	0.999859	0.0796252	0.0737292
GOTERM_BP_FAT	GO:0006812~cation transport	22	2.2	0.00688859	NCU11311, NCU08093, NCU07446, NCU08940, NCU03233, NCU03177, NCU03199, NCU06660, NCU05220, NCU02250, NCU09143, NCU03558, NCU00644, NCU00502, NCU00667, NCU00385, NCU05689, NCU01332, NCU02530, NCU03368, NCU00636, NCU01606	478	95	3752	1.81775	0.999903	0.0822325	0.0761435
GOTERM_BP_FAT	GO:0055114~oxidation-reduction process	29	2.9	0.00701377	NCU03093, NCU16844, NCU08940, NCU03233, NCU05299, NCU03031, NCU03910, NCU00484, NCU07756, NCU05731, NCU07733, NCU05457, NCU05816, NCU02948, NCU09002, NCU06695, NCU05221, NCU08137, NCU00670, NCU05989, NCU03603, NCU05689, NCU03542, NCU01343, NCU05008, NCU06556, NCU01169, NCU00959, NCU01808	478	138	3752	1.64951	0.999918	0.0824571	0.0763514
GOTERM_BP_FAT	GO:0030490~maturation of SSU-rRNA	13	1.3	0.00703074	NCU07182, NCU07830, NCU08500, NCU08620, NCU00092, NCU03393, NCU08121, NCU01331, NCU04159, NCU08627, NCU05599, NCU03907, NCU02428	478	44	3752	2.31913	0.99992	0.0824571	0.0763514
GOTERM_BP_FAT	GO:0098655~cation transmembrane transport	18	1.8	0.00846759	NCU11311, NCU08093, NCU07446, NCU08940, NCU03233, NCU03199, NCU05220, NCU02250, NCU09143, NCU03558, NCU00644, NCU00502, NCU00667, NCU00385, NCU05689, NCU01332, NCU00636, NCU01606	478	73	3752	1.93546	0.999988	0.098445	0.0911555
GOTERM_BP_FAT	GO:1902582~single-organism intracellular transport	21	2.1	0.00882691	NCU04181, NCU09269, NCU02681, NCU06632, NCU00371, NCU06643, NCU04388, NCU02280, NCU03393, NCU06439, NCU05515, NCU00930, NCU02405, NCU00198, NCU05623, NCU05689, NCU01146, NCU00431, NCU00443, NCU01516, NCU00737	478	91	3752	1.81139	0.999993	0.101738	0.0942044
GOTERM_BP_FAT	GO:0045184~establishment of protein localization	45	4.5	0.00913182	NCU08340, NCU11311, NCU04181, NCU02681, NCU06244, NCU02280, NCU04946, NCU05515, NCU02405, NCU01199, NCU06404, NCU03630, NCU01674, NCU00443, NCU04127, NCU01516, NCU01914, NCU10034, NCU09269, NCU06632, NCU00371, NCU11209, NCU02474, NCU00075, NCU08379, NCU08477, NCU06771, NCU01545, NCU06439, NCU04759, NCU00930, NCU07726, NCU04115, NCU01342, NCU00198, NCU05623, NCU01146, NCU02599, NCU00431, NCU03148,…	478	245	3752	1.44172	0.999995	0.104353	0.0966256
GOTERM_BP_FAT	GO:0000462~maturation of SSU-rRNA from tricistronic rRNA transcript (SSU-rRNA, 5.8S rRNA, LSU-rRNA)	11	1.1	0.0095389	NCU07182, NCU04159, NCU08627, NCU03907, NCU07830, NCU08500, NCU08620, NCU02428, NCU00092, NCU03393, NCU08121	478	35	3752	2.46695	0.999997	0.108081	0.100078
GOTERM_BP_FAT	GO:0008104~protein localization	47	4.7	0.0109519	NCU08340, NCU11311, NCU04181, NCU02681, NCU06244, NCU02280, NCU04946, NCU05515, NCU02405, NCU06968, NCU01199, NCU06404, NCU03630, NCU01674, NCU00443, NCU04127, NCU01516, NCU01914, NCU10034, NCU09269, NCU06632, NCU00371, NCU11209, NCU02474, NCU00075, NCU08379, NCU08477, NCU06397, NCU06771, NCU01545, NCU06439, NCU04759, NCU00930, NCU07726, NCU04115, NCU01342, NCU00198, NCU05623, NCU01146, NCU02599,…	478	261	3752	1.41349	1	0.123048	0.113936
GOTERM_BP_FAT	GO:0006360~transcription from RNA polymerase I promoter	8	0.8	0.0120378	NCU08030, NCU11012, NCU05305, NCU03313, NCU00419, NCU02605, NCU04508, NCU05251	478	21	3752	2.99024	1	0.133012	0.123163
GOTERM_BP_FAT	GO:0034728~nucleosome organization	8	0.8	0.0120378	NCU02435, NCU01634, NCU01635, NCU06427, NCU09436, NCU00145, NCU00212, NCU06863	478	21	3752	2.99024	1	0.133012	0.123163
GOTERM_BP_FAT	GO:0015031~protein transport	43	4.3	0.012558	NCU08340, NCU11311, NCU04181, NCU02681, NCU06244, NCU02280, NCU04946, NCU05515, NCU02405, NCU01199, NCU06404, NCU03630, NCU01674, NCU00443, NCU04127, NCU01516, NCU01914, NCU09269, NCU06632, NCU00371, NCU11209, NCU02474, NCU00075, NCU08379, NCU08477, NCU06771, NCU01545, NCU06439, NCU04759, NCU00930, NCU07726, NCU04115, NCU01342, NCU00198, NCU05623, NCU01146, NCU02599, NCU00431, NCU03148, NCU11181,…	478	236	3752	1.43018	1	0.137623	0.127433
GOTERM_BP_FAT	GO:0000470~maturation of LSU-rRNA	8	0.8	0.0157717	NCU04779, NCU09004, NCU01331, NCU00981, NCU10498, NCU00294, NCU08951, NCU07829	478	22	3752	2.85432	1	0.171437	0.158743
GOTERM_BP_FAT	GO:0034551~mitochondrial respiratory chain complex III assembly	4	0.4	0.0167552	NCU03147, NCU03233, NCU08940, NCU05076	478	5	3752	6.2795	1	0.179214	0.165944
GOTERM_BP_FAT	GO:0017062~respiratory chain complex III assembly	4	0.4	0.0167552	NCU03147, NCU03233, NCU08940, NCU05076	478	5	3752	6.2795	1	0.179214	0.165944
GOTERM_BP_FAT	GO:0090407~organophosphate biosynthetic process	28	2.8	0.0204333	NCU05290, NCU09192, NCU03199, NCU01550, NCU07550, NCU02381, NCU03558, NCU00644, NCU00843, NCU00502, NCU00385, NCU04202, NCU00067, NCU09911, NCU10893, NCU08093, NCU05542, NCU03282, NCU05220, NCU09143, NCU02250, NCU05689, NCU05544, NCU07965, NCU04699, NCU16651, NCU00636, NCU01606	478	143	3752	1.53694	1	0.21682	0.200765
GOTERM_BP_FAT	GO:0006396~RNA processing	57	5.7	0.0227956	NCU10220, NCU09512, NCU08502, NCU08500, NCU08620, NCU03133, NCU07299, NCU03778, NCU02765, NCU08903, NCU08627, NCU02640, NCU00981, NCU05599, NCU00505, NCU10498, NCU00294, NCU06354, NCU00092, NCU04779, NCU03766, NCU00258, NCU00210, NCU09826, NCU00812, NCU00417, NCU09014, NCU09378, NCU04243, NCU02780, NCU07830, NCU03393, NCU08121, NCU02105, NCU04405, NCU01331, NCU02428, NCU02508, NCU03838, NCU08395,…	478	342	3752	1.30823	1	0.239982	0.222212
GOTERM_BP_FAT	GO:0008535~respiratory chain complex IV assembly	6	0.6	0.024399	NCU02623, NCU06748, NCU02530, NCU09129, NCU03177, NCU08992	478	14	3752	3.36402	1	0.254855	0.235984
GOTERM_BP_FAT	GO:0006383~transcription from RNA polymerase III promoter	7	0.7	0.0259113	NCU08030, NCU11012, NCU05305, NCU00419, NCU00570, NCU02605, NCU04508	478	19	3752	2.89187	1	0.268554	0.248669
GOTERM_BP_FAT	GO:0051346~negative regulation of hydrolase activity	4	0.4	0.0303764	NCU16822, NCU02807, NCU01735, NCU01548	478	6	3752	5.23291	1	0.31241	0.289277
GOTERM_BP_FAT	GO:0034470~ncRNA processing	35	3.5	0.0331212	NCU10220, NCU08502, NCU04243, NCU07830, NCU08500, NCU08620, NCU03133, NCU03393, NCU08121, NCU02105, NCU02765, NCU08903, NCU08627, NCU01331, NCU02640, NCU00981, NCU05599, NCU02428, NCU07182, NCU09004, NCU10498, NCU00294, NCU08951, NCU00092, NCU04779, NCU00258, NCU01008, NCU04159, NCU01201, NCU07547, NCU03907, NCU09528, NCU02935, NCU00812, NCU07829	478	196	3752	1.40167	1	0.335921	0.311047
GOTERM_BP_FAT	GO:0007006~mitochondrial membrane organization	7	0.7	0.0331649	NCU00930, NCU04181, NCU00198, NCU00431, NCU02064, NCU06632, NCU02474	478	20	3752	2.74728	1	0.335921	0.311047
GOTERM_BP_FAT	GO:0000398~mRNA splicing, via spliceosome	18	1.8	0.0360718	NCU08395, NCU07382, NCU09512, NCU02780, NCU06354, NCU07299, NCU08034, NCU03261, NCU09880, NCU03778, NCU03766, NCU03625, NCU01331, NCU00210, NCU03226, NCU02508, NCU00505, NCU00417	478	85	3752	1.66222	1	0.35991	0.33326
GOTERM_BP_FAT	GO:0000377~RNA splicing, via transesterification reactions with bulged adenosine as nucleophile	18	1.8	0.0360718	NCU08395, NCU07382, NCU09512, NCU02780, NCU06354, NCU07299, NCU08034, NCU03261, NCU09880, NCU03778, NCU03766, NCU03625, NCU01331, NCU00210, NCU03226, NCU02508, NCU00505, NCU00417	478	85	3752	1.66222	1	0.35991	0.33326
GOTERM_BP_FAT	GO:0006605~protein targeting	22	2.2	0.0373846	NCU04181, NCU09269, NCU02681, NCU06632, NCU00371, NCU11209, NCU02474, NCU02280, NCU04946, NCU06439, NCU05515, NCU00930, NCU02405, NCU00198, NCU05623, NCU01146, NCU00431, NCU00443, NCU04127, NCU01516, NCU00737, NCU01914	478	111	3752	1.55573	1	0.370246	0.34283
GOTERM_BP_FAT	GO:0071428~rRNA-containing ribonucleoprotein complex export from nucleus	5	0.5	0.0409229	NCU01458, NCU09004, NCU09269, NCU03393, NCU08121	478	11	3752	3.5679	1	0.396478	0.36712
GOTERM_BP_FAT	GO:0045727~positive regulation of translation	5	0.5	0.0409229	NCU09378, NCU09129, NCU01949, NCU05274, NCU08332	478	11	3752	3.5679	1	0.396478	0.36712
GOTERM_BP_FAT	GO:0033617~mitochondrial respiratory chain complex IV assembly	5	0.5	0.0409229	NCU02623, NCU06748, NCU02530, NCU09129, NCU08992	478	11	3752	3.5679	1	0.396478	0.36712
GOTERM_BP_FAT	GO:0033365~protein localization to organelle	23	2.3	0.0423443	NCU10034, NCU04181, NCU09269, NCU02681, NCU06632, NCU00371, NCU11209, NCU02474, NCU06771, NCU02280, NCU04946, NCU06439, NCU05515, NCU00930, NCU02405, NCU00198, NCU05623, NCU02599, NCU00431, NCU00443, NCU01516, NCU00737, NCU01914	478	119	3752	1.51711	1	0.404704	0.374737
GOTERM_BP_FAT	GO:0032543~mitochondrial translation	9	0.9	0.0423774	NCU01007, NCU06768, NCU08071, NCU08329, NCU00211, NCU09129, NCU04138, NCU05287, NCU06066	478	32	3752	2.20764	1	0.404704	0.374737
GOTERM_BP_FAT	GO:0000375~RNA splicing, via transesterification reactions	18	1.8	0.0439842	NCU08395, NCU07382, NCU09512, NCU02780, NCU06354, NCU07299, NCU08034, NCU03261, NCU09880, NCU03778, NCU03766, NCU03625, NCU01331, NCU00210, NCU03226, NCU02508, NCU00505, NCU00417	478	87	3752	1.62401	1	0.409321	0.379012
GOTERM_BP_FAT	GO:0006850~mitochondrial pyruvate transport	3	0.3	0.044312	NCU03155, NCU08794, NCU02507	478	3	3752	7.84937	1	0.409321	0.379012
GOTERM_BP_FAT	GO:1902626~assembly of large subunit precursor of preribosome	3	0.3	0.044312	NCU09004, NCU05235, NCU03150	478	3	3752	7.84937	1	0.409321	0.379012
GOTERM_BP_FAT	GO:0006848~pyruvate transport	3	0.3	0.044312	NCU03155, NCU08794, NCU02507	478	3	3752	7.84937	1	0.409321	0.379012
GOTERM_BP_FAT	GO:0072657~protein localization to membrane	10	1	0.0443916	NCU10034, NCU00930, NCU02405, NCU04181, NCU00198, NCU06404, NCU00431, NCU01146, NCU02681, NCU04639	478	38	3752	2.06562	1	0.409321	0.379012
GOTERM_BP_FAT	GO:0015718~monocarboxylic acid transport	4	0.4	0.0482229	NCU03155, NCU06650, NCU08794, NCU02507	478	7	3752	4.48536	1	0.438599	0.406122
GOTERM_BP_FAT	GO:0097033~mitochondrial respiratory chain complex III biogenesis	4	0.4	0.0482229	NCU03147, NCU03233, NCU08940, NCU05076	478	7	3752	4.48536	1	0.438599	0.406122
GOTERM_BP_FAT	GO:0006811~ion transport	28	2.8	0.0550769	NCU11311, NCU08743, NCU08940, NCU03233, NCU03199, NCU03177, NCU03155, NCU06660, NCU03558, NCU00644, NCU00502, NCU00667, NCU00385, NCU01332, NCU02507, NCU08093, NCU07446, NCU08794, NCU06650, NCU05220, NCU09143, NCU02250, NCU05689, NCU02530, NCU03368, NCU07403, NCU00636, NCU01606	478	156	3752	1.40886	1	0.49028	0.453976
GOTERM_BP_FAT	GO:0034250~positive regulation of cellular amide metabolic process	5	0.5	0.0553956	NCU09378, NCU09129, NCU01949, NCU05274, NCU08332	478	12	3752	3.27057	1	0.49028	0.453976
GOTERM_BP_FAT	GO:0097034~mitochondrial respiratory chain complex IV biogenesis	5	0.5	0.0553956	NCU02623, NCU06748, NCU02530, NCU09129, NCU08992	478	12	3752	3.27057	1	0.49028	0.453976
GOTERM_BP_FAT	GO:0061024~membrane organization	19	1.9	0.0554967	NCU10034, NCU04181, NCU16822, NCU02064, NCU02681, NCU06632, NCU02474, NCU08973, NCU00566, NCU00930, NCU02405, NCU00198, NCU01199, NCU06404, NCU01674, NCU01146, NCU00431, NCU01548, NCU04639	478	96	3752	1.55352	1	0.49028	0.453976
GOTERM_BP_FAT	GO:0017038~protein import	14	1.4	0.0557386	NCU04181, NCU09269, NCU06632, NCU00371, NCU02280, NCU06439, NCU05515, NCU00930, NCU00198, NCU05623, NCU00431, NCU00443, NCU01516, NCU00737	478	64	3752	1.71705	1	0.49028	0.453976
GOTERM_BP_FAT	GO:1901135~carbohydrate derivative metabolic process	46	4.6	0.0659831	NCU06261, NCU05290, NCU16844, NCU08940, NCU03233, NCU03199, NCU00087, NCU01550, NCU07550, NCU08363, NCU03558, NCU00644, NCU00843, NCU06704, NCU00502, NCU00484, NCU00385, NCU06228, NCU04202, NCU00067, NCU07756, NCU05457, NCU02829, NCU09911, NCU00701, NCU05816, NCU10893, NCU02090, NCU08093, NCU05542, NCU06695, NCU05220, NCU09143, NCU02250, NCU01446, NCU05989, NCU05689, NCU01343, NCU05544, NCU07965,…	478	285	3752	1.26692	1	0.573829	0.531339
GOTERM_BP_FAT	GO:0006979~response to oxidative stress	8	0.8	0.0660955	NCU09534, NCU03696, NCU05731, NCU06556, NCU03891, NCU10029, NCU03013, NCU02133	478	29	3752	2.16534	1	0.573829	0.531339
GOTERM_BP_FAT	GO:0034220~ion transmembrane transport	18	1.8	0.0690383	NCU11311, NCU08093, NCU07446, NCU08940, NCU03233, NCU03199, NCU05220, NCU02250, NCU09143, NCU03558, NCU00644, NCU00502, NCU00667, NCU00385, NCU05689, NCU01332, NCU00636, NCU01606	478	92	3752	1.53575	1	0.592995	0.549086
GOTERM_BP_FAT	GO:0051641~cellular localization	46	4.6	0.0691901	NCU04181, NCU09378, NCU02681, NCU06643, NCU04388, NCU02280, NCU03393, NCU08121, NCU04946, NCU01458, NCU05515, NCU02405, NCU06968, NCU07913, NCU01199, NCU06404, NCU01674, NCU00443, NCU04127, NCU01516, NCU01914, NCU10034, NCU09004, NCU09269, NCU06632, NCU00371, NCU11209, NCU02474, NCU08379, NCU08477, NCU06397, NCU06771, NCU06439, NCU00930, NCU04115, NCU05689, NCU00198, NCU05623, NCU01146, NCU02599,…	478	286	3752	1.26249	1	0.592995	0.549086
GOTERM_BP_FAT	GO:0044802~single-organism membrane organization	18	1.8	0.0750127	NCU10034, NCU04181, NCU16822, NCU02064, NCU02681, NCU06632, NCU02474, NCU08973, NCU00566, NCU00930, NCU02405, NCU00198, NCU01199, NCU06404, NCU01146, NCU00431, NCU01548, NCU04639	478	93	3752	1.51923	1	0.638802	0.591501
GOTERM_BP_FAT	GO:0071103~DNA conformation change	8	0.8	0.0772119	NCU02435, NCU01634, NCU01635, NCU06427, NCU09436, NCU00145, NCU00212, NCU06863	478	30	3752	2.09317	1	0.653369	0.60499
GOTERM_BP_FAT	GO:0072594~establishment of protein localization to organelle	20	2	0.0790021	NCU04181, NCU09269, NCU02681, NCU06632, NCU00371, NCU11209, NCU02474, NCU02280, NCU04946, NCU06439, NCU05515, NCU00930, NCU02405, NCU00198, NCU05623, NCU00431, NCU00443, NCU01516, NCU00737, NCU01914	478	107	3752	1.46717	1	0.664313	0.615123
GOTERM_BP_FAT	GO:0000447~endonucleolytic cleavage in ITS1 to separate SSU-rRNA from 5.8S rRNA and LSU-rRNA from tricistronic rRNA transcript (SSU-rRNA, 5.8S rRNA, LSU-rRNA)	3	0.3	0.0812251	NCU08627, NCU03393, NCU08121	478	4	3752	5.88703	1	0.666245	0.616912
GOTERM_BP_FAT	GO:0019216~regulation of lipid metabolic process	3	0.3	0.0812251	NCU09257, NCU11109, NCU07286	478	4	3752	5.88703	1	0.666245	0.616912
GOTERM_BP_FAT	GO:0035269~protein O-linked mannosylation	3	0.3	0.0812251	NCU00067, NCU07965, NCU05544	478	4	3752	5.88703	1	0.666245	0.616912
GOTERM_BP_FAT	GO:0035268~protein mannosylation	3	0.3	0.0812251	NCU00067, NCU07965, NCU05544	478	4	3752	5.88703	1	0.666245	0.616912
GOTERM_BP_FAT	GO:0070727~cellular macromolecule localization	35	3.5	0.0851573	NCU04181, NCU02681, NCU02280, NCU04946, NCU05515, NCU02405, NCU06968, NCU01199, NCU06404, NCU01674, NCU00443, NCU04127, NCU01516, NCU01914, NCU10034, NCU09269, NCU06632, NCU00371, NCU11209, NCU02474, NCU08379, NCU06397, NCU06771, NCU06439, NCU00930, NCU04115, NCU00198, NCU05623, NCU01146, NCU02599, NCU00431, NCU01301, NCU11181, NCU04639, NCU00737	478	212	3752	1.29589	1	0.694239	0.642834
GOTERM_BP_FAT	GO:0090150~establishment of protein localization to membrane	9	0.9	0.0887866	NCU10034, NCU00930, NCU02405, NCU04181, NCU00198, NCU00431, NCU01146, NCU02681, NCU04639	478	37	3752	1.90931	1	0.71944	0.666169
GOTERM_BP_FAT	GO:0043624~cellular protein complex disassembly	5	0.5	0.0913933	NCU07471, NCU01674, NCU01587, NCU05274, NCU08332	478	14	3752	2.80335	1	0.727338	0.673481
GOTERM_BP_FAT	GO:0006414~translational elongation	5	0.5	0.0913933	NCU01949, NCU05274, NCU08960, NCU08332, NCU00979	478	14	3752	2.80335	1	0.727338	0.673481
GOTERM_BP_FAT	GO:0046942~carboxylic acid transport	5	0.5	0.0913933	NCU07403, NCU03155, NCU06650, NCU08794, NCU02507	478	14	3752	2.80335	1	0.727338	0.673481
GOTERM_BP_FAT	GO:0046907~intracellular transport	39	3.9	0.092001	NCU04181, NCU09378, NCU02681, NCU06643, NCU04388, NCU02280, NCU03393, NCU08121, NCU04946, NCU01458, NCU05515, NCU02405, NCU07913, NCU01199, NCU01674, NCU00443, NCU04127, NCU01516, NCU01914, NCU09004, NCU09269, NCU06632, NCU00371, NCU11209, NCU02474, NCU08379, NCU08477, NCU06439, NCU00930, NCU04115, NCU05689, NCU00198, NCU05623, NCU01146, NCU02599, NCU00431, NCU07403, NCU11181, NCU00737	478	242	3752	1.26498	1	0.727842	0.673948
GOTERM_BP_FAT	GO:0034613~cellular protein localization	34	3.4	0.0947628	NCU04181, NCU02681, NCU02280, NCU04946, NCU05515, NCU02405, NCU06968, NCU01199, NCU06404, NCU01674, NCU00443, NCU04127, NCU01516, NCU01914, NCU10034, NCU09269, NCU06632, NCU00371, NCU11209, NCU02474, NCU08379, NCU06397, NCU06771, NCU06439, NCU00930, NCU04115, NCU00198, NCU05623, NCU01146, NCU02599, NCU00431, NCU11181, NCU04639, NCU00737	478	207	3752	1.28927	1	0.745282	0.690096
GOTERM_BP_FAT	GO:0007008~outer mitochondrial membrane organization	4	0.4	0.0954588	NCU04181, NCU00431, NCU06632, NCU02474	478	9	3752	3.48861	1	0.746365	0.691099
GOTERM_BP_FAT	GO:0043241~protein complex disassembly	6	0.6	0.0999842	NCU07471, NCU09436, NCU01674, NCU01587, NCU05274, NCU08332	478	20	3752	2.35481	1	0.77271	0.715494
GOTERM_BP_FAT	GO:0045454~cell redox homeostasis	6	0.6	0.0999842	NCU05731, NCU06556, NCU01219, NCU04098, NCU06031, NCU03151	478	20	3752	2.35481	1	0.77271	0.715494
GOTERM_CC_ALL	GO:0005840~ribosome	120	12	2.65842e-75	NCU06048, NCU08502, NCU05235, NCU08500, NCU08620, NCU06047, NCU07014, NCU08344, NCU05076, NCU00103, NCU08627, NCU01552, NCU05599, NCU00464, NCU01317, NCU03738, NCU02804, NCU10498, NCU00294, NCU06038, NCU06431, NCU06432, NCU04779, NCU06958, NCU03565, NCU01023, NCU00211, NCU04138, NCU00971, NCU01948, NCU01827, NCU00618, NCU01949, NCU09826, NCU00977, NCU00979, NCU07830, NCU05890, NCU06066, NCU03635,…	562	163	4489	5.8804	1.01817e-72	1.01817e-72	7.73599e-73
GOTERM_CC_ALL	GO:0044391~ribosomal subunit	107	10.7	4.13937e-73	NCU06048, NCU08502, NCU05235, NCU08500, NCU08620, NCU06047, NCU07014, NCU08344, NCU00103, NCU08627, NCU01552, NCU05599, NCU00464, NCU01317, NCU03738, NCU02804, NCU10498, NCU00294, NCU06432, NCU04779, NCU06958, NCU03565, NCU01023, NCU00211, NCU04138, NCU00971, NCU01948, NCU01827, NCU00618, NCU01949, NCU09826, NCU00977, NCU00979, NCU07830, NCU05890, NCU06066, NCU03635, NCU00489, NCU03516, NCU01452,…	562	134	4489	6.37811	1.58538e-70	7.92689e-71	6.02278e-71
GOTERM_CC_ALL	GO:0022626~cytosolic ribosome	74	7.4	2.96732e-54	NCU09475, NCU08502, NCU06048, NCU05554, NCU05235, NCU08500, NCU08620, NCU08389, NCU06047, NCU07014, NCU08344, NCU08627, NCU07857, NCU01552, NCU00464, NCU08944, NCU05599, NCU00706, NCU01317, NCU03738, NCU10498, NCU00294, NCU06432, NCU04172, NCU04779, NCU00258, NCU00413, NCU03565, NCU01221, NCU00971, NCU01948, NCU01827, NCU00618, NCU01949, NCU09109, NCU03806, NCU00979, NCU08964, NCU07830, NCU08963,…	562	86	4489	6.873	1.13648e-51	3.78827e-52	2.8783e-52
GOTERM_CC_ALL	GO:0030529~intracellular ribonucleoprotein complex	161	16.1	4.22412e-51	NCU06048, NCU08502, NCU05235, NCU08500, NCU08620, NCU06047, NCU07014, NCU08344, NCU05076, NCU00103, NCU00105, NCU02405, NCU08903, NCU08627, NCU02640, NCU01552, NCU00981, NCU05599, NCU00464, NCU01317, NCU03738, NCU00505, NCU02804, NCU16757, NCU10498, NCU00294, NCU06038, NCU06431, NCU06432, NCU04779, NCU06958, NCU03565, NCU01023, NCU00211, NCU04138, NCU00971, NCU01301, NCU01948, NCU01827, NCU00618,…	562	393	4489	3.27225	1.61784e-48	3.23567e-49	2.45844e-49
GOTERM_CC_ALL	GO:1990904~ribonucleoprotein complex	161	16.1	4.22412e-51	NCU06048, NCU08502, NCU05235, NCU08500, NCU08620, NCU06047, NCU07014, NCU08344, NCU05076, NCU00103, NCU00105, NCU02405, NCU08903, NCU08627, NCU02640, NCU01552, NCU00981, NCU05599, NCU00464, NCU01317, NCU03738, NCU00505, NCU02804, NCU16757, NCU10498, NCU00294, NCU06038, NCU06431, NCU06432, NCU04779, NCU06958, NCU03565, NCU01023, NCU00211, NCU04138, NCU00971, NCU01301, NCU01948, NCU01827, NCU00618,…	562	393	4489	3.27225	1.61784e-48	3.23567e-49	2.45844e-49
GOTERM_CC_ALL	GO:0015934~large ribosomal subunit	64	6.4	6.936e-43	NCU05554, NCU05235, NCU08389, NCU04068, NCU08344, NCU07057, NCU00103, NCU04225, NCU07857, NCU06768, NCU00464, NCU00706, NCU01317, NCU02804, NCU10498, NCU00294, NCU08410, NCU04779, NCU00413, NCU01023, NCU03565, NCU01221, NCU00211, NCU04138, NCU04336, NCU01948, NCU01827, NCU09109, NCU09826, NCU00977, NCU03806, NCU00979, NCU08964, NCU06786, NCU08963, NCU03150, NCU05890, NCU08960, NCU06661, NCU02744,…	562	80	4489	6.39004	2.65649e-40	4.42748e-41	3.36396e-41
GOTERM_CC_ALL	GO:0044445~cytosolic part	74	7.4	9.55578e-43	NCU09475, NCU08502, NCU06048, NCU05554, NCU05235, NCU08500, NCU08620, NCU08389, NCU06047, NCU07014, NCU08344, NCU08627, NCU07857, NCU01552, NCU00464, NCU08944, NCU05599, NCU00706, NCU01317, NCU03738, NCU10498, NCU00294, NCU06432, NCU04172, NCU04779, NCU00258, NCU00413, NCU03565, NCU01221, NCU00971, NCU01948, NCU01827, NCU00618, NCU01949, NCU09109, NCU03806, NCU00979, NCU08964, NCU07830, NCU08963,…	562	106	4489	5.57621	3.65986e-40	5.22838e-41	3.97247e-41
GOTERM_CC_ALL	GO:0044444~cytoplasmic part	311	31.1	1.88766e-40	NCU08502, NCU08743, NCU05235, NCU08985, NCU08500, NCU08620, NCU01550, NCU03177, NCU04140, NCU00103, NCU04946, NCU02405, NCU08627, NCU01552, NCU00464, NCU01674, NCU05599, NCU05237, NCU00586, NCU01317, NCU03738, NCU11348, NCU10498, NCU11109, NCU05221, NCU06431, NCU08973, NCU06432, NCU05220, NCU09143, NCU01545, NCU00214, NCU06439, NCU06317, NCU06677, NCU00211, NCU04138, NCU07403, NCU09826, NCU01548,…	562	1354	4489	1.83466	7.22975e-38	9.03719e-39	6.86638e-39
GOTERM_CC_ALL	GO:0032991~macromolecular complex	290	29	2.53313e-39	NCU08502, NCU05235, NCU08500, NCU08620, NCU06440, NCU00103, NCU00105, NCU02405, NCU08627, NCU02640, NCU01552, NCU00464, NCU01674, NCU05599, NCU05237, NCU01317, NCU03738, NCU10498, NCU11109, NCU05221, NCU06431, NCU08973, NCU00570, NCU06432, NCU05220, NCU09143, NCU08055, NCU05227, NCU02079, NCU00210, NCU06677, NCU00211, NCU04138, NCU05347, NCU01301, NCU00212, NCU09826, NCU09707, NCU11012, NCU02780,…	562	1225	4489	1.89093	9.7019e-37	1.07799e-37	8.19046e-38
GOTERM_CC_ALL	GO:0044446~intracellular organelle part	309	30.9	2.55133e-37	NCU08502, NCU05235, NCU08985, NCU08500, NCU08620, NCU01550, NCU03177, NCU04140, NCU00103, NCU04946, NCU00105, NCU08627, NCU02640, NCU01552, NCU00464, NCU01674, NCU05599, NCU05237, NCU01317, NCU03738, NCU10498, NCU11109, NCU05221, NCU00570, NCU06432, NCU05220, NCU09143, NCU08055, NCU01545, NCU06439, NCU06317, NCU06677, NCU00211, NCU04138, NCU05347, NCU01301, NCU07403, NCU00212, NCU09826, NCU11012,…	562	1382	4489	1.78593	9.7716e-35	9.7716e-36	7.42438e-36
GOTERM_CC_ALL	GO:0044422~organelle part	309	30.9	3.01504e-37	NCU08502, NCU05235, NCU08985, NCU08500, NCU08620, NCU01550, NCU03177, NCU04140, NCU00103, NCU04946, NCU00105, NCU08627, NCU02640, NCU01552, NCU00464, NCU01674, NCU05599, NCU05237, NCU01317, NCU03738, NCU10498, NCU11109, NCU05221, NCU00570, NCU06432, NCU05220, NCU09143, NCU08055, NCU01545, NCU06439, NCU06317, NCU06677, NCU00211, NCU04138, NCU05347, NCU01301, NCU07403, NCU00212, NCU09826, NCU11012,…	562	1383	4489	1.78464	1.15476e-34	1.04978e-35	7.97616e-36
GOTERM_CC_ALL	GO:0043228~non-membrane-bounded organelle	179	17.9	2.45063e-36	NCU06048, NCU08502, NCU05235, NCU08500, NCU08620, NCU06047, NCU07014, NCU08344, NCU05076, NCU00103, NCU00105, NCU08903, NCU08627, NCU02640, NCU01552, NCU00981, NCU05599, NCU00464, NCU01317, NCU03738, NCU02804, NCU16757, NCU10498, NCU00294, NCU06038, NCU00570, NCU06431, NCU06432, NCU06397, NCU08055, NCU04779, NCU06958, NCU03565, NCU01023, NCU01145, NCU00211, NCU04138, NCU00971, NCU05347, NCU01301,…	562	585	4489	2.44405	9.38592e-34	7.21994e-35	5.48565e-35
GOTERM_CC_ALL	GO:0043232~intracellular non-membrane-bounded organelle	179	17.9	2.45063e-36	NCU06048, NCU08502, NCU05235, NCU08500, NCU08620, NCU06047, NCU07014, NCU08344, NCU05076, NCU00103, NCU00105, NCU08903, NCU08627, NCU02640, NCU01552, NCU00981, NCU05599, NCU00464, NCU01317, NCU03738, NCU02804, NCU16757, NCU10498, NCU00294, NCU06038, NCU00570, NCU06431, NCU06432, NCU06397, NCU08055, NCU04779, NCU06958, NCU03565, NCU01023, NCU01145, NCU00211, NCU04138, NCU00971, NCU05347, NCU01301,…	562	585	4489	2.44405	9.38592e-34	7.21994e-35	5.48565e-35
GOTERM_CC_ALL	GO:0005737~cytoplasm	374	37.4	5.65408e-33	NCU08502, NCU08743, NCU05235, NCU08985, NCU08500, NCU08620, NCU01550, NCU03177, NCU04140, NCU06440, NCU06561, NCU00103, NCU04946, NCU02765, NCU02405, NCU02888, NCU08627, NCU01552, NCU00464, NCU01674, NCU05599, NCU03610, NCU03731, NCU05237, NCU00586, NCU01317, NCU03738, NCU09269, NCU11348, NCU10498, NCU11109, NCU02076, NCU05221, NCU06431, NCU08973, NCU06432, NCU03282, NCU05220, NCU09143, NCU01545,…	562	1936	4489	1.54305	2.16551e-30	1.54679e-31	1.17524e-31
GOTERM_CC_ALL	GO:0044429~mitochondrial part	113	11.3	2.39579e-31	NCU03177, NCU01550, NCU05076, NCU00103, NCU06606, NCU04946, NCU05515, NCU00502, NCU04307, NCU04304, NCU02804, NCU02472, NCU05221, NCU02474, NCU05220, NCU09143, NCU06439, NCU01023, NCU05623, NCU00211, NCU04138, NCU09826, NCU00977, NCU00737, NCU03233, NCU03199, NCU05890, NCU06066, NCU03516, NCU00644, NCU06748, NCU00484, NCU05778, NCU01213, NCU00641, NCU17114, NCU05816, NCU01859, NCU08071, NCU06695,…	562	296	4489	3.0493	9.17588e-29	6.11725e-30	4.64783e-30
GOTERM_CC_ALL	GO:0022627~cytosolic small ribosomal subunit	32	3.2	1.34834e-27	NCU09475, NCU06048, NCU08502, NCU07830, NCU08500, NCU06047, NCU07014, NCU08620, NCU02181, NCU03393, NCU00489, NCU01452, NCU08627, NCU01552, NCU06743, NCU05599, NCU03038, NCU03738, NCU09089, NCU10034, NCU07182, NCU04552, NCU06432, NCU06892, NCU00258, NCU07826, NCU01007, NCU03102, NCU00971, NCU00618, NCU01949, NCU02419	562	32	4489	7.98754	5.16413e-25	3.22758e-26	2.45229e-26
GOTERM_CC_ALL	GO:0015935~small ribosomal subunit	42	4.2	1.49847e-27	NCU09475, NCU06048, NCU08502, NCU07830, NCU08500, NCU06047, NCU07014, NCU08620, NCU06542, NCU02181, NCU06066, NCU03393, NCU00489, NCU08728, NCU01452, NCU08627, NCU01552, NCU06743, NCU05599, NCU00564, NCU03038, NCU09539, NCU03738, NCU05717, NCU09089, NCU10034, NCU07182, NCU08071, NCU03343, NCU04552, NCU06432, NCU06892, NCU00114, NCU00258, NCU07826, NCU01007, NCU03102, NCU00475, NCU00971, NCU00618,…	562	53	4489	6.32975	5.73916e-25	3.37598e-26	2.56504e-26
GOTERM_CC_ALL	GO:0022625~cytosolic large ribosomal subunit	40	4	4.29207e-27	NCU08964, NCU05554, NCU05235, NCU08963, NCU08389, NCU08344, NCU03150, NCU08960, NCU06661, NCU02744, NCU03635, NCU01776, NCU07857, NCU00464, NCU06226, NCU02509, NCU00706, NCU02905, NCU02707, NCU01317, NCU10498, NCU00294, NCU06210, NCU08990, NCU04779, NCU05804, NCU00413, NCU00634, NCU03988, NCU00315, NCU01221, NCU03565, NCU03302, NCU01948, NCU01827, NCU09109, NCU01966, NCU03806, NCU07829, NCU00979	562	49	4489	6.52044	1.64386e-24	9.13256e-26	6.93884e-26
GOTERM_CC_ALL	GO:0043229~intracellular organelle	403	40.3	8.06158e-26	NCU01550, NCU00103, NCU02765, NCU04946, NCU00105, NCU02640, NCU01552, NCU00464, NCU01674, NCU01317, NCU03738, NCU09269, NCU11348, NCU10498, NCU11109, NCU00570, NCU09143, NCU08055, NCU01545, NCU00214, NCU00211, NCU01301, NCU00212, NCU01548, NCU11012, NCU16822, NCU10169, NCU02780, NCU03635, NCU00489, NCU01458, NCU03516, NCU01452, NCU00484, NCU01331, NCU01332, NCU01213, NCU02428, NCU05816, NCU10034,…	562	2306	4489	1.39592	3.08758e-23	1.62504e-24	1.23469e-24
GOTERM_CC_ALL	GO:0043226~organelle	403	40.3	1.01621e-25	NCU01550, NCU00103, NCU02765, NCU04946, NCU00105, NCU02640, NCU01552, NCU00464, NCU01674, NCU01317, NCU03738, NCU09269, NCU11348, NCU10498, NCU11109, NCU00570, NCU09143, NCU08055, NCU01545, NCU00214, NCU00211, NCU01301, NCU00212, NCU01548, NCU11012, NCU16822, NCU10169, NCU02780, NCU03635, NCU00489, NCU01458, NCU03516, NCU01452, NCU00484, NCU01331, NCU01332, NCU01213, NCU02428, NCU05816, NCU10034,…	562	2308	4489	1.39471	3.89208e-23	1.94604e-24	1.47859e-24
GOTERM_CC_ALL	GO:0005739~mitochondrion	137	13.7	2.92169e-24	NCU08743, NCU03177, NCU01550, NCU05076, NCU00103, NCU06606, NCU04946, NCU05515, NCU00502, NCU04307, NCU04304, NCU02807, NCU02804, NCU11348, NCU02472, NCU05221, NCU02474, NCU02595, NCU05220, NCU09143, NCU06439, NCU05989, NCU01023, NCU05623, NCU00211, NCU04138, NCU09826, NCU00977, NCU00737, NCU10169, NCU06741, NCU03233, NCU03199, NCU05890, NCU06066, NCU03516, NCU00644, NCU06748, NCU00484, NCU05778,…	562	473	4489	2.31352	1.11901e-21	5.32861e-23	4.04863e-23
GOTERM_CC_ALL	GO:0098798~mitochondrial protein complex	43	4.3	1.14618e-20	NCU03093, NCU04181, NCU16844, NCU02064, NCU08940, NCU03233, NCU03199, NCU02280, NCU03031, NCU03558, NCU02623, NCU00644, NCU05515, NCU00502, NCU00484, NCU00385, NCU07756, NCU07733, NCU05457, NCU01516, NCU05816, NCU09002, NCU08093, NCU02472, NCU06632, NCU00371, NCU02474, NCU06695, NCU05221, NCU08137, NCU05220, NCU09460, NCU09143, NCU02250, NCU01962, NCU00930, NCU05689, NCU00198, NCU05623, NCU00431,…	562	72	4489	4.77034	4.38986e-18	1.99539e-19	1.51608e-19
GOTERM_CC_ALL	GO:0044424~intracellular part	459	45.9	4.26028e-19	NCU01550, NCU00103, NCU02765, NCU04946, NCU00105, NCU02405, NCU02888, NCU02640, NCU01552, NCU00464, NCU01674, NCU03610, NCU03731, NCU00586, NCU01317, NCU03738, NCU09269, NCU11348, NCU10498, NCU11109, NCU00570, NCU09143, NCU08055, NCU01545, NCU00214, NCU00210, NCU00211, NCU01301, NCU00212, NCU01548, NCU11012, NCU16822, NCU10169, NCU02780, NCU03635, NCU00489, NCU01458, NCU03516, NCU01452, NCU00484,…	562	2953	4489	1.24155	1.63169e-16	7.09429e-18	5.39018e-18
GOTERM_CC_ALL	GO:0005740~mitochondrial envelope	74	7.4	4.489e-18	NCU11311, NCU03093, NCU04181, NCU16844, NCU06244, NCU08940, NCU03177, NCU01550, NCU02280, NCU06606, NCU04946, NCU05515, NCU00502, NCU04307, NCU08947, NCU00385, NCU05313, NCU04304, NCU01516, NCU08093, NCU02472, NCU00371, NCU08930, NCU06632, NCU05221, NCU02474, NCU05220, NCU09460, NCU09143, NCU06439, NCU00930, NCU05623, NCU04699, NCU00737, NCU02064, NCU03233, NCU03155, NCU03199, NCU05299, NCU09371,…	562	209	4489	2.82813	1.71929e-15	7.02901e-17	5.34058e-17
GOTERM_CC_ALL	GO:0098800~inner mitochondrial membrane protein complex	36	3.6	4.58813e-18	NCU03093, NCU16844, NCU02064, NCU08940, NCU03233, NCU03199, NCU02280, NCU03031, NCU03558, NCU02623, NCU00644, NCU05515, NCU00502, NCU00484, NCU00385, NCU07756, NCU05457, NCU01516, NCU05816, NCU09002, NCU08093, NCU02472, NCU00371, NCU06695, NCU05221, NCU05220, NCU09460, NCU09143, NCU02250, NCU01962, NCU05689, NCU00198, NCU05623, NCU01169, NCU00636, NCU00737	562	58	4489	4.95779	1.75725e-15	7.02901e-17	5.34058e-17
GOTERM_CC_ALL	GO:0005622~intracellular	467	46.7	5.48307e-18	NCU01550, NCU00103, NCU02765, NCU04946, NCU00105, NCU02405, NCU02888, NCU02640, NCU01552, NCU00464, NCU01674, NCU03610, NCU03731, NCU00586, NCU01317, NCU03738, NCU08053, NCU09269, NCU11348, NCU10498, NCU11109, NCU00570, NCU09143, NCU08055, NCU01545, NCU00214, NCU00210, NCU00211, NCU01301, NCU00212, NCU01548, NCU11012, NCU16822, NCU10169, NCU02780, NCU03635, NCU00489, NCU01458, NCU03516, NCU01452,…	562	3055	4489	1.22101	2.10002e-15	8.07698e-17	6.13682e-17
GOTERM_CC_ALL	GO:0005743~mitochondrial inner membrane	59	5.9	1.14909e-17	NCU11311, NCU03093, NCU16844, NCU06244, NCU08940, NCU03177, NCU02280, NCU06606, NCU05515, NCU00502, NCU08947, NCU00385, NCU01516, NCU08093, NCU02472, NCU00371, NCU08930, NCU05221, NCU05220, NCU09460, NCU09143, NCU00930, NCU05623, NCU00737, NCU02064, NCU03233, NCU03155, NCU03199, NCU05299, NCU03031, NCU03558, NCU02623, NCU03516, NCU00644, NCU06748, NCU00484, NCU07756, NCU05457, NCU00641, NCU05816,…	562	145	4489	3.2501	4.40102e-15	1.63001e-16	1.23847e-16
GOTERM_CC_ALL	GO:0044455~mitochondrial membrane part	44	4.4	3.22697e-17	NCU03093, NCU04181, NCU16844, NCU02064, NCU08940, NCU03233, NCU03199, NCU02280, NCU03031, NCU03558, NCU02623, NCU04946, NCU00644, NCU05515, NCU00502, NCU06748, NCU00484, NCU00385, NCU07756, NCU05457, NCU01516, NCU05816, NCU09002, NCU08093, NCU09129, NCU02472, NCU06632, NCU00371, NCU02474, NCU06695, NCU05221, NCU05220, NCU09460, NCU09143, NCU02250, NCU01962, NCU05689, NCU00198, NCU03147, NCU05623,…	562	88	4489	3.99377	1.23593e-14	4.41404e-16	3.35375e-16
GOTERM_CC_ALL	GO:0019866~organelle inner membrane	59	5.9	3.57928e-17	NCU11311, NCU03093, NCU16844, NCU06244, NCU08940, NCU03177, NCU02280, NCU06606, NCU05515, NCU00502, NCU08947, NCU00385, NCU01516, NCU08093, NCU02472, NCU00371, NCU08930, NCU05221, NCU05220, NCU09460, NCU09143, NCU00930, NCU05623, NCU00737, NCU02064, NCU03233, NCU03155, NCU03199, NCU05299, NCU03031, NCU03558, NCU02623, NCU03516, NCU00644, NCU06748, NCU00484, NCU07756, NCU05457, NCU00641, NCU05816,…	562	148	4489	3.18422	1.37086e-14	4.72712e-16	3.59162e-16
GOTERM_CC_ALL	GO:0031966~mitochondrial membrane	68	6.8	1.26705e-16	NCU11311, NCU03093, NCU04181, NCU16844, NCU06244, NCU08940, NCU03177, NCU02280, NCU06606, NCU04946, NCU05515, NCU00502, NCU08947, NCU00385, NCU05313, NCU04304, NCU01516, NCU08093, NCU02472, NCU00371, NCU08930, NCU06632, NCU05221, NCU02474, NCU05220, NCU09460, NCU09143, NCU00930, NCU05623, NCU04699, NCU00737, NCU02064, NCU03233, NCU03155, NCU03199, NCU05299, NCU03031, NCU03558, NCU02623, NCU03516,…	562	192	4489	2.82892	4.25215e-14	1.61759e-15	1.22903e-15
GOTERM_CC_ALL	GO:0005761~mitochondrial ribosome	31	3.1	7.88036e-16	NCU04068, NCU06542, NCU05890, NCU05076, NCU06066, NCU07057, NCU00103, NCU03516, NCU08728, NCU04225, NCU06768, NCU08329, NCU00564, NCU17114, NCU05717, NCU02804, NCU08071, NCU05287, NCU03343, NCU08410, NCU08552, NCU06450, NCU00952, NCU01007, NCU01023, NCU07549, NCU00211, NCU04138, NCU04336, NCU09826, NCU00977	562	49	4489	5.05334	2.97651e-13	9.43181e-15	7.16621e-15
GOTERM_CC_ALL	GO:0000313~organellar ribosome	31	3.1	7.88036e-16	NCU04068, NCU06542, NCU05890, NCU05076, NCU06066, NCU07057, NCU00103, NCU03516, NCU08728, NCU04225, NCU06768, NCU08329, NCU00564, NCU17114, NCU05717, NCU02804, NCU08071, NCU05287, NCU03343, NCU08410, NCU08552, NCU06450, NCU00952, NCU01007, NCU01023, NCU07549, NCU00211, NCU04138, NCU04336, NCU09826, NCU00977	562	49	4489	5.05334	2.97651e-13	9.43181e-15	7.16621e-15
GOTERM_CC_ALL	GO:0005829~cytosol	83	8.3	2.65904e-15	NCU10067, NCU09475, NCU08502, NCU06048, NCU05554, NCU05235, NCU08500, NCU08620, NCU08389, NCU01550, NCU06047, NCU07014, NCU08344, NCU08627, NCU07857, NCU01552, NCU00464, NCU08944, NCU05599, NCU00706, NCU01317, NCU03738, NCU10498, NCU05542, NCU00294, NCU06432, NCU04172, NCU04779, NCU00258, NCU00413, NCU03565, NCU01221, NCU06711, NCU00971, NCU01948, NCU01827, NCU00618, NCU01949, NCU09109, NCU03806,…	562	276	4489	2.40205	1.02052e-12	3.0861e-14	2.34479e-14
GOTERM_CC_ALL	GO:0031967~organelle envelope	76	7.6	8.80509e-14	NCU11311, NCU03093, NCU04181, NCU16844, NCU06244, NCU08940, NCU03177, NCU01550, NCU02280, NCU06606, NCU04946, NCU05515, NCU00502, NCU06968, NCU04307, NCU08947, NCU00385, NCU05313, NCU04304, NCU01516, NCU08093, NCU02472, NCU00371, NCU08930, NCU06632, NCU05221, NCU02474, NCU05220, NCU09460, NCU09143, NCU06439, NCU00930, NCU05623, NCU04699, NCU00737, NCU02064, NCU03233, NCU03155, NCU03199, NCU05299,…	562	255	4489	2.3806	3.37196e-11	9.91868e-13	7.53612e-13
GOTERM_CC_ALL	GO:0031975~envelope	76	7.6	1.10604e-13	NCU11311, NCU03093, NCU04181, NCU16844, NCU06244, NCU08940, NCU03177, NCU01550, NCU02280, NCU06606, NCU04946, NCU05515, NCU00502, NCU06968, NCU04307, NCU08947, NCU00385, NCU05313, NCU04304, NCU01516, NCU08093, NCU02472, NCU00371, NCU08930, NCU06632, NCU05221, NCU02474, NCU05220, NCU09460, NCU09143, NCU06439, NCU00930, NCU05623, NCU04699, NCU00737, NCU02064, NCU03233, NCU03155, NCU03199, NCU05299,…	562	256	4489	2.3713	4.23515e-11	1.21032e-12	9.1959e-13
GOTERM_CC_ALL	GO:0000315~organellar large ribosomal subunit	22	2.2	1.24686e-13	NCU05287, NCU04068, NCU05890, NCU08410, NCU07057, NCU08552, NCU06450, NCU00103, NCU03516, NCU00952, NCU01023, NCU07549, NCU04225, NCU06768, NCU08329, NCU00211, NCU04138, NCU04336, NCU17114, NCU09826, NCU00977, NCU02804	562	29	4489	6.05952	4.77517e-11	1.29067e-12	9.80641e-13
GOTERM_CC_ALL	GO:0005762~mitochondrial large ribosomal subunit	22	2.2	1.24686e-13	NCU05287, NCU04068, NCU05890, NCU08410, NCU07057, NCU08552, NCU06450, NCU00103, NCU03516, NCU00952, NCU01023, NCU07549, NCU04225, NCU06768, NCU08329, NCU00211, NCU04138, NCU04336, NCU17114, NCU09826, NCU00977, NCU02804	562	29	4489	6.05952	4.77517e-11	1.29067e-12	9.80641e-13
GOTERM_CC_ALL	GO:0005759~mitochondrial matrix	41	4.1	1.71942e-13	NCU04082, NCU04068, NCU06542, NCU05890, NCU05076, NCU06066, NCU07057, NCU06086, NCU00103, NCU03516, NCU08728, NCU04225, NCU06768, NCU08329, NCU05778, NCU07733, NCU00564, NCU01213, NCU17114, NCU01516, NCU05717, NCU02804, NCU08071, NCU05287, NCU03343, NCU08137, NCU08410, NCU08552, NCU06450, NCU03008, NCU00952, NCU01007, NCU01023, NCU07549, NCU01343, NCU04334, NCU00211, NCU04138, NCU04336, NCU09826,…	562	94	4489	3.48393	6.58659e-11	1.733e-12	1.31671e-12
GOTERM_CC_ALL	GO:0005623~cell	480	48	5.88029e-13	NCU01550, NCU00103, NCU02765, NCU04946, NCU00105, NCU02405, NCU02888, NCU02640, NCU01552, NCU00464, NCU01674, NCU03610, NCU03731, NCU00586, NCU01317, NCU03738, NCU08053, NCU09269, NCU11348, NCU10498, NCU11109, NCU00570, NCU09143, NCU08055, NCU01545, NCU00214, NCU00210, NCU00211, NCU01301, NCU00212, NCU01548, NCU11012, NCU16822, NCU10169, NCU02780, NCU03635, NCU00489, NCU01458, NCU03516, NCU01452,…	562	3301	4489	1.16147	2.25194e-10	5.77475e-12	4.3876e-12
GOTERM_CC_ALL	GO:0044464~cell part	476	47.6	3.0787e-12	NCU01550, NCU00103, NCU02765, NCU04946, NCU00105, NCU02405, NCU02888, NCU02640, NCU01552, NCU00464, NCU01674, NCU03610, NCU03731, NCU00586, NCU01317, NCU03738, NCU08053, NCU09269, NCU11348, NCU10498, NCU11109, NCU00570, NCU09143, NCU08055, NCU01545, NCU00214, NCU00210, NCU00211, NCU01301, NCU00212, NCU01548, NCU11012, NCU16822, NCU10169, NCU02780, NCU03635, NCU00489, NCU01458, NCU03516, NCU01452,…	562	3282	4489	1.15846	1.17916e-09	2.94786e-11	2.23976e-11
GOTERM_CC_ALL	GO:0070469~respiratory chain	27	2.7	4.01004e-11	NCU03093, NCU16844, NCU08940, NCU03233, NCU05299, NCU03031, NCU06606, NCU03953, NCU08947, NCU00484, NCU07756, NCU05457, NCU05816, NCU09002, NCU02472, NCU06695, NCU05221, NCU00670, NCU04074, NCU09460, NCU01962, NCU05009, NCU05689, NCU05008, NCU01169, NCU00959, NCU01808	562	52	4489	4.14738	1.53584e-08	3.74596e-10	2.84615e-10
GOTERM_CC_ALL	GO:0098796~membrane protein complex	58	5.8	3.52202e-10	NCU03093, NCU04181, NCU16844, NCU02681, NCU08940, NCU02280, NCU05515, NCU00502, NCU00667, NCU01199, NCU00385, NCU01674, NCU04304, NCU01516, NCU08093, NCU11109, NCU02472, NCU07446, NCU00371, NCU06632, NCU05221, NCU02474, NCU08973, NCU08379, NCU05220, NCU09460, NCU09143, NCU05623, NCU06677, NCU00737, NCU02064, NCU03233, NCU03199, NCU03031, NCU03558, NCU02623, NCU00566, NCU00644, NCU00484, NCU01332,…	562	199	4489	2.32803	1.34893e-07	3.21175e-09	2.44026e-09
GOTERM_CC_ALL	GO:0098803~respiratory chain complex	18	1.8	4.29104e-09	NCU09002, NCU03093, NCU16844, NCU02472, NCU08940, NCU05221, NCU03233, NCU06695, NCU09460, NCU03031, NCU01962, NCU00484, NCU05689, NCU07756, NCU05457, NCU01169, NCU00959, NCU05816	562	29	4489	4.95779	1.64347e-06	3.82202e-08	2.90394e-08
GOTERM_CC_ALL	GO:0005746~mitochondrial respiratory chain	17	1.7	4.6109e-09	NCU09002, NCU03093, NCU16844, NCU02472, NCU08940, NCU05221, NCU03233, NCU06695, NCU09460, NCU03031, NCU01962, NCU00484, NCU05689, NCU07756, NCU05457, NCU01169, NCU05816	562	26	4489	5.22263	1.76597e-06	4.01358e-08	3.04948e-08
GOTERM_CC_ALL	GO:0031090~organelle membrane	88	8.8	1.31831e-08	NCU11311, NCU03093, NCU04181, NCU16844, NCU02681, NCU06244, NCU08940, NCU03177, NCU02280, NCU06606, NCU04946, NCU05515, NCU00502, NCU08947, NCU00667, NCU00385, NCU05313, NCU01674, NCU04304, NCU05237, NCU01516, NCU01914, NCU08093, NCU02472, NCU00371, NCU08930, NCU06632, NCU05221, NCU02474, NCU08379, NCU05220, NCU09460, NCU09143, NCU01545, NCU07727, NCU00930, NCU01342, NCU05623, NCU06317, NCU04699,…	562	392	4489	1.79312	5.04912e-06	1.12203e-07	8.52508e-08
GOTERM_CC_ALL	GO:0000786~nucleosome	10	1	6.24809e-08	NCU02435, NCU04338, NCU01634, NCU01635, NCU02437, NCU06427, NCU00145, NCU00212, NCU05347, NCU06863	562	10	4489	7.98754	2.39299e-05	5.20222e-07	3.9526e-07
GOTERM_CC_ALL	GO:0005839~proteasome core complex	11	1.1	5.39691e-07	NCU01368, NCU09366, NCU08605, NCU06712, NCU05942, NCU06764, NCU09309, NCU06440, NCU07365, NCU10061, NCU05295	562	14	4489	6.27593	0.00020668	4.39791e-06	3.34149e-06
GOTERM_CC_ALL	GO:0031974~membrane-enclosed lumen	96	9.6	1.90611e-06	NCU03133, NCU04068, NCU01550, NCU05076, NCU07057, NCU06086, NCU00103, NCU00105, NCU04307, NCU08903, NCU04225, NCU02640, NCU06768, NCU00981, NCU07733, NCU02605, NCU04508, NCU01516, NCU05717, NCU02804, NCU16757, NCU00570, NCU08137, NCU08410, NCU00092, NCU08055, NCU03008, NCU02435, NCU03406, NCU06439, NCU00930, NCU02437, NCU01023, NCU06317, NCU01343, NCU05305, NCU04334, NCU00211, NCU01301, NCU04138,…	562	487	4489	1.57455	0.000729774	1.52092e-05	1.15558e-05
GOTERM_CC_ALL	GO:0043231~intracellular membrane-bounded organelle	314	31.4	1.96786e-06	NCU08743, NCU08985, NCU01550, NCU03177, NCU04140, NCU06440, NCU00103, NCU04946, NCU02765, NCU00105, NCU02640, NCU01674, NCU05237, NCU09269, NCU11348, NCU11109, NCU05221, NCU00570, NCU06553, NCU05220, NCU09143, NCU08055, NCU01545, NCU00214, NCU06439, NCU05227, NCU06317, NCU06677, NCU00211, NCU04017, NCU04138, NCU05347, NCU01301, NCU07403, NCU00212, NCU09826, NCU01548, NCU11012, NCU16822, NCU10169,…	562	2092	4489	1.1989	0.000753407	1.53814e-05	1.16867e-05
GOTERM_CC_ALL	GO:0043227~membrane-bounded organelle	314	31.4	2.07822e-06	NCU08743, NCU08985, NCU01550, NCU03177, NCU04140, NCU06440, NCU00103, NCU04946, NCU02765, NCU00105, NCU02640, NCU01674, NCU05237, NCU09269, NCU11348, NCU11109, NCU05221, NCU00570, NCU06553, NCU05220, NCU09143, NCU08055, NCU01545, NCU00214, NCU06439, NCU05227, NCU06317, NCU06677, NCU00211, NCU04017, NCU04138, NCU05347, NCU01301, NCU07403, NCU00212, NCU09826, NCU01548, NCU11012, NCU16822, NCU10169,…	562	2093	4489	1.19832	0.000795642	1.59192e-05	1.20952e-05
GOTERM_CC_ALL	GO:0005753~mitochondrial proton-transporting ATP synthase complex	10	1	3.14243e-06	NCU03558, NCU00644, NCU00502, NCU00385, NCU08093, NCU03199, NCU05220, NCU00636, NCU02250, NCU09143	562	13	4489	6.14426	0.00120283	2.3599e-05	1.79303e-05
GOTERM_CC_ALL	GO:0044815~DNA packaging complex	10	1	7.82736e-06	NCU02435, NCU04338, NCU01634, NCU01635, NCU02437, NCU06427, NCU00145, NCU00212, NCU05347, NCU06863	562	14	4489	5.70539	0.0029934	5.75279e-05	4.37092e-05
GOTERM_CC_ALL	GO:0044423~virion part	13	1.3	8.41139e-06	NCU16757, NCU09512, NCU04243, NCU02780, NCU08951, NCU06354, NCU08034, NCU09880, NCU03778, NCU03766, NCU03625, NCU01008, NCU00505	562	24	4489	4.32659	0.00321639	5.75279e-05	4.37092e-05
GOTERM_CC_ALL	GO:0019012~virion	13	1.3	8.41139e-06	NCU16757, NCU09512, NCU04243, NCU02780, NCU08951, NCU06354, NCU08034, NCU09880, NCU03778, NCU03766, NCU03625, NCU01008, NCU00505	562	24	4489	4.32659	0.00321639	5.75279e-05	4.37092e-05
GOTERM_CC_ALL	GO:0019013~viral nucleocapsid	13	1.3	8.41139e-06	NCU16757, NCU09512, NCU04243, NCU02780, NCU08951, NCU06354, NCU08034, NCU09880, NCU03778, NCU03766, NCU03625, NCU01008, NCU00505	562	24	4489	4.32659	0.00321639	5.75279e-05	4.37092e-05
GOTERM_CC_ALL	GO:0019028~viral capsid	13	1.3	8.41139e-06	NCU16757, NCU09512, NCU04243, NCU02780, NCU08951, NCU06354, NCU08034, NCU09880, NCU03778, NCU03766, NCU03625, NCU01008, NCU00505	562	24	4489	4.32659	0.00321639	5.75279e-05	4.37092e-05
GOTERM_CC_ALL	GO:0016469~proton-transporting two-sector ATPase complex	14	1.4	3.80734e-05	NCU08093, NCU07446, NCU03199, NCU08035, NCU05220, NCU02250, NCU09143, NCU03558, NCU00644, NCU00502, NCU00667, NCU00385, NCU01332, NCU00636	562	31	4489	3.60728	0.0144766	0.000255826	0.000194374
GOTERM_CC_ALL	GO:0070013~intracellular organelle lumen	88	8.8	4.7365e-05	NCU03133, NCU04068, NCU05076, NCU07057, NCU06086, NCU00103, NCU00105, NCU08903, NCU04225, NCU02640, NCU06768, NCU00981, NCU07733, NCU02605, NCU04508, NCU01516, NCU05717, NCU02804, NCU16757, NCU00570, NCU08137, NCU08410, NCU00092, NCU08055, NCU03008, NCU02435, NCU03406, NCU02437, NCU01023, NCU06317, NCU01343, NCU05305, NCU04334, NCU00211, NCU01301, NCU04138, NCU04336, NCU05347, NCU00419, NCU09748,…	562	470	4489	1.49554	0.0179777	0.000307471	0.000233614
GOTERM_CC_ALL	GO:0043233~organelle lumen	88	8.8	4.7365e-05	NCU03133, NCU04068, NCU05076, NCU07057, NCU06086, NCU00103, NCU00105, NCU08903, NCU04225, NCU02640, NCU06768, NCU00981, NCU07733, NCU02605, NCU04508, NCU01516, NCU05717, NCU02804, NCU16757, NCU00570, NCU08137, NCU08410, NCU00092, NCU08055, NCU03008, NCU02435, NCU03406, NCU02437, NCU01023, NCU06317, NCU01343, NCU05305, NCU04334, NCU00211, NCU01301, NCU04138, NCU04336, NCU05347, NCU00419, NCU09748,…	562	470	4489	1.49554	0.0179777	0.000307471	0.000233614
GOTERM_CC_ALL	GO:0032592~integral component of mitochondrial membrane	13	1.3	5.87828e-05	NCU04181, NCU09129, NCU02064, NCU06632, NCU00371, NCU02474, NCU02280, NCU02623, NCU04946, NCU06748, NCU03147, NCU05623, NCU00431	562	28	4489	3.7085	0.0222629	0.000369079	0.000280423
GOTERM_CC_ALL	GO:0098573~intrinsic component of mitochondrial membrane	13	1.3	5.87828e-05	NCU04181, NCU09129, NCU02064, NCU06632, NCU00371, NCU02474, NCU02280, NCU02623, NCU04946, NCU06748, NCU03147, NCU05623, NCU00431	562	28	4489	3.7085	0.0222629	0.000369079	0.000280423
GOTERM_CC_ALL	GO:0045259~proton-transporting ATP synthase complex	10	1	6.6972e-05	NCU03558, NCU00644, NCU00502, NCU00385, NCU08093, NCU03199, NCU05220, NCU00636, NCU02250, NCU09143	562	17	4489	4.69856	0.025325	0.000413714	0.000314336
GOTERM_CC_ALL	GO:1990204~oxidoreductase complex	14	1.4	8.33326e-05	NCU09002, NCU03093, NCU16844, NCU02472, NCU08940, NCU05221, NCU03233, NCU08137, NCU09460, NCU03031, NCU00484, NCU07756, NCU08877, NCU01169	562	33	4489	3.38866	0.0314137	0.00050661	0.000384917
GOTERM_CC_ALL	GO:0000276~mitochondrial proton-transporting ATP synthase complex, coupling factor F(o)	8	0.8	9.63013e-05	NCU00644, NCU00502, NCU08093, NCU03199, NCU05220, NCU00636, NCU02250, NCU09143	562	11	4489	5.80912	0.0362132	0.000567437	0.000431134
GOTERM_CC_ALL	GO:0070069~cytochrome complex	8	0.8	9.63013e-05	NCU01962, NCU05689, NCU16844, NCU05457, NCU03233, NCU08940, NCU06695, NCU05816	562	11	4489	5.80912	0.0362132	0.000567437	0.000431134
GOTERM_CC_ALL	GO:0033177~proton-transporting two-sector ATPase complex, proton-transporting domain	10	1	0.000119227	NCU00644, NCU00667, NCU00502, NCU01332, NCU08093, NCU03199, NCU05220, NCU00636, NCU02250, NCU09143	562	18	4489	4.43752	0.0446397	0.000691879	0.000525683
GOTERM_CC_ALL	GO:0097526~spliceosomal tri-snRNP complex	11	1.1	0.000135939	NCU03778, NCU08395, NCU07382, NCU03766, NCU03625, NCU01331, NCU09512, NCU06354, NCU02508, NCU00505, NCU09880	562	22	4489	3.99377	0.0507358	0.000777083	0.000590421
GOTERM_CC_ALL	GO:0045263~proton-transporting ATP synthase complex, coupling factor F(o)	8	0.8	0.000206305	NCU00644, NCU00502, NCU08093, NCU03199, NCU05220, NCU00636, NCU02250, NCU09143	562	12	4489	5.32503	0.0759814	0.00116198	0.000882866
GOTERM_CC_ALL	GO:0000502~proteasome complex	14	1.4	0.000321646	NCU10067, NCU09366, NCU06764, NCU06440, NCU07365, NCU05295, NCU01368, NCU07913, NCU05227, NCU08605, NCU06712, NCU05942, NCU09309, NCU10061	562	37	4489	3.02231	0.115922	0.00178537	0.00135651
GOTERM_CC_ALL	GO:0005730~nucleolus	32	3.2	0.000382513	NCU11012, NCU04243, NCU03133, NCU05251, NCU08121, NCU01458, NCU00105, NCU08903, NCU07956, NCU01331, NCU02640, NCU00981, NCU03313, NCU03038, NCU02605, NCU04508, NCU02428, NCU16757, NCU08030, NCU09004, NCU00570, NCU08951, NCU08553, NCU00092, NCU01008, NCU04159, NCU05305, NCU07547, NCU01301, NCU00419, NCU09528, NCU00812	562	134	4489	1.90747	0.136301	0.00209289	0.00159016
GOTERM_CC_ALL	GO:0005665~DNA-directed RNA polymerase II, core complex	8	0.8	0.000399089	NCU08030, NCU11012, NCU09378, NCU05305, NCU03782, NCU02605, NCU04508, NCU08553	562	13	4489	4.91541	0.141769	0.00215283	0.0016357
GOTERM_CC_ALL	GO:0030684~preribosome	21	2.1	0.000428297	NCU09004, NCU04243, NCU06214, NCU03133, NCU08960, NCU00092, NCU03393, NCU08121, NCU02370, NCU00258, NCU01458, NCU00105, NCU01008, NCU01331, NCU04159, NCU02640, NCU07547, NCU00981, NCU01301, NCU02428, NCU00979	562	73	4489	2.29779	0.15132	0.0022783	0.00173103
GOTERM_CC_ALL	GO:0043234~protein complex	143	14.3	0.000460096	NCU06440, NCU05076, NCU05515, NCU00502, NCU01276, NCU00067, NCU01674, NCU04304, NCU05237, NCU00505, NCU11109, NCU02472, NCU08973, NCU06035, NCU00570, NCU05221, NCU02474, NCU07365, NCU05220, NCU08055, NCU09143, NCU02079, NCU06712, NCU05227, NCU05623, NCU00210, NCU06677, NCU05347, NCU00212, NCU09309, NCU09707, NCU00737, NCU11012, NCU09699, NCU06863, NCU03233, NCU03199, NCU05251, NCU09572, NCU00644,…	562	892	4489	1.28051	0.161598	0.00241393	0.00183408
GOTERM_CC_ALL	GO:0019773~proteasome core complex, alpha-subunit complex	6	0.6	0.000506887	NCU06712, NCU05942, NCU06764, NCU06440, NCU10061, NCU05295	562	7	4489	6.84647	0.176496	0.00262348	0.0019933
GOTERM_CC_ALL	GO:0030687~preribosome, large subunit precursor	12	1.2	0.000611717	NCU01458, NCU00105, NCU09004, NCU02640, NCU07547, NCU00981, NCU01301, NCU06214, NCU08960, NCU02370, NCU08121, NCU00979	562	30	4489	3.19502	0.208923	0.00312384	0.00237346
GOTERM_CC_ALL	GO:0005682~U5 snRNP	7	0.7	0.000983865	NCU03778, NCU08395, NCU03625, NCU06354, NCU02508, NCU00505, NCU09880	562	11	4489	5.08298	0.314088	0.00495816	0.00376717
GOTERM_CC_ALL	GO:0005751~mitochondrial respiratory chain complex IV	5	0.5	0.00108819	NCU01962, NCU05689, NCU05457, NCU06695, NCU05816	562	5	4489	7.98754	0.340981	0.00541267	0.0041125
GOTERM_CC_ALL	GO:0005744~mitochondrial inner membrane presequence translocase complex	6	0.6	0.00121291	NCU05515, NCU05623, NCU00371, NCU01516, NCU02280, NCU00737	562	8	4489	5.99066	0.371755	0.00595568	0.00452507
GOTERM_CC_ALL	GO:0005736~DNA-directed RNA polymerase I complex	7	0.7	0.00176143	NCU08030, NCU11012, NCU05305, NCU00419, NCU02605, NCU04508, NCU05251	562	12	4489	4.6594	0.490956	0.00853957	0.00648829
GOTERM_CC_ALL	GO:0005685~U1 snRNP	8	0.8	0.00288099	NCU03778, NCU03625, NCU02780, NCU06354, NCU08034, NCU02508, NCU00505, NCU09880	562	17	4489	3.75884	0.668794	0.0134125	0.0101907
GOTERM_CC_ALL	GO:0046540~U4/U6 x U5 tri-snRNP complex	8	0.8	0.00288099	NCU03778, NCU08395, NCU07382, NCU03766, NCU01331, NCU09512, NCU06354, NCU02508	562	17	4489	3.75884	0.668794	0.0134125	0.0101907
GOTERM_CC_ALL	GO:0016272~prefoldin complex	5	0.5	0.00294165	NCU02963, NCU02970, NCU06941, NCU09249, NCU03401	562	6	4489	6.65629	0.676421	0.0134125	0.0101907
GOTERM_CC_ALL	GO:0045277~respiratory chain complex IV	5	0.5	0.00294165	NCU01962, NCU05689, NCU05457, NCU06695, NCU05816	562	6	4489	6.65629	0.676421	0.0134125	0.0101907
GOTERM_CC_ALL	GO:0005687~U4 snRNP	5	0.5	0.00294165	NCU03625, NCU06354, NCU02508, NCU00505, NCU09880	562	6	4489	6.65629	0.676421	0.0134125	0.0101907
GOTERM_CC_ALL	GO:0030532~small nuclear ribonucleoprotein complex	14	1.4	0.00388709	NCU08395, NCU07382, NCU09512, NCU02780, NCU06354, NCU07299, NCU08034, NCU09880, NCU03778, NCU03766, NCU03625, NCU01331, NCU02508, NCU00505	562	47	4489	2.37927	0.775	0.0173111	0.0131528
GOTERM_CC_ALL	GO:0097525~spliceosomal snRNP complex	14	1.4	0.00388709	NCU08395, NCU07382, NCU09512, NCU02780, NCU06354, NCU07299, NCU08034, NCU09880, NCU03778, NCU03766, NCU03625, NCU01331, NCU02508, NCU00505	562	47	4489	2.37927	0.775	0.0173111	0.0131528
GOTERM_CC_ALL	GO:0031970~organelle envelope lumen	8	0.8	0.0042143	NCU06439, NCU00930, NCU04307, NCU00198, NCU02530, NCU01808, NCU01550, NCU09371	562	18	4489	3.55002	0.801603	0.0183418	0.0139359
GOTERM_CC_ALL	GO:0005758~mitochondrial intermembrane space	8	0.8	0.0042143	NCU06439, NCU00930, NCU04307, NCU00198, NCU02530, NCU01808, NCU01550, NCU09371	562	18	4489	3.55002	0.801603	0.0183418	0.0139359
GOTERM_CC_ALL	GO:0031305~integral component of mitochondrial inner membrane	7	0.7	0.0045914	NCU02623, NCU06748, NCU05623, NCU09129, NCU02064, NCU00371, NCU02280	562	14	4489	3.99377	0.828394	0.019539	0.0148455
GOTERM_CC_ALL	GO:0031304~intrinsic component of mitochondrial inner membrane	7	0.7	0.0045914	NCU02623, NCU06748, NCU05623, NCU09129, NCU02064, NCU00371, NCU02280	562	14	4489	3.99377	0.828394	0.019539	0.0148455
GOTERM_CC_ALL	GO:0045271~respiratory chain complex I	7	0.7	0.00685644	NCU09002, NCU03093, NCU00484, NCU01169, NCU02472, NCU05221, NCU09460	562	15	4489	3.72752	0.928285	0.0281279	0.0213713
GOTERM_CC_ALL	GO:0005747~mitochondrial respiratory chain complex I	7	0.7	0.00685644	NCU09002, NCU03093, NCU00484, NCU01169, NCU02472, NCU05221, NCU09460	562	15	4489	3.72752	0.928285	0.0281279	0.0213713
GOTERM_CC_ALL	GO:0030964~NADH dehydrogenase complex	7	0.7	0.00685644	NCU09002, NCU03093, NCU00484, NCU01169, NCU02472, NCU05221, NCU09460	562	15	4489	3.72752	0.928285	0.0281279	0.0213713
GOTERM_CC_ALL	GO:0032993~protein-DNA complex	10	1	0.00690344	NCU02435, NCU04338, NCU01634, NCU01635, NCU02437, NCU06427, NCU00145, NCU00212, NCU05347, NCU06863	562	29	4489	2.75433	0.929574	0.0281279	0.0213713
GOTERM_CC_ALL	GO:0071011~precatalytic spliceosome	8	0.8	0.00820987	NCU03778, NCU07382, NCU03625, NCU01331, NCU09512, NCU06354, NCU00505, NCU09880	562	20	4489	3.19502	0.957462	0.0327992	0.0249206
GOTERM_CC_ALL	GO:0044452~nucleolar part	14	1.4	0.00822121	NCU16757, NCU08030, NCU11012, NCU04243, NCU08951, NCU05251, NCU08903, NCU01008, NCU01331, NCU05305, NCU03313, NCU00419, NCU02605, NCU04508	562	51	4489	2.19266	0.957648	0.0327992	0.0249206
GOTERM_CC_ALL	GO:0005666~DNA-directed RNA polymerase III complex	7	0.7	0.0136243	NCU08030, NCU11012, NCU05305, NCU00419, NCU00570, NCU02605, NCU04508	562	17	4489	3.28899	0.994773	0.0532459	0.0404558
GOTERM_CC_ALL	GO:0005686~U2 snRNP	7	0.7	0.0136243	NCU03778, NCU03625, NCU06354, NCU07299, NCU02508, NCU00505, NCU09880	562	17	4489	3.28899	0.994773	0.0532459	0.0404558
GOTERM_CC_ALL	GO:0005742~mitochondrial outer membrane translocase complex	4	0.4	0.0159823	NCU04181, NCU00431, NCU06632, NCU02474	562	5	4489	6.39004	0.99791	0.0618305	0.0469783
GOTERM_CC_ALL	GO:1990351~transporter complex	5	0.5	0.0181338	NCU00930, NCU00198, NCU16844, NCU03233, NCU08940	562	9	4489	4.43752	0.999096	0.0679372	0.051618
GOTERM_CC_ALL	GO:0000314~organellar small ribosomal subunit	7	0.7	0.0183293	NCU08728, NCU01007, NCU08071, NCU00564, NCU03343, NCU06066, NCU05717	562	18	4489	3.10627	0.999163	0.0679372	0.051618
GOTERM_CC_ALL	GO:0005763~mitochondrial small ribosomal subunit	7	0.7	0.0183293	NCU08728, NCU01007, NCU08071, NCU00564, NCU03343, NCU06066, NCU05717	562	18	4489	3.10627	0.999163	0.0679372	0.051618
GOTERM_CC_ALL	GO:0031300~intrinsic component of organelle membrane	16	1.6	0.0184477	NCU04181, NCU09129, NCU02064, NCU06632, NCU00371, NCU02474, NCU02280, NCU02623, NCU04946, NCU07727, NCU04802, NCU06748, NCU03147, NCU05623, NCU00431, NCU05237	562	68	4489	1.87942	0.9992	0.0679372	0.051618
GOTERM_CC_ALL	GO:0031301~integral component of organelle membrane	16	1.6	0.0184477	NCU04181, NCU09129, NCU02064, NCU06632, NCU00371, NCU02474, NCU02280, NCU02623, NCU04946, NCU07727, NCU04802, NCU06748, NCU03147, NCU05623, NCU00431, NCU05237	562	68	4489	1.87942	0.9992	0.0679372	0.051618
GOTERM_CC_ALL	GO:0000785~chromatin	12	1.2	0.0270293	NCU02435, NCU04338, NCU01634, NCU01635, NCU02437, NCU06427, NCU01145, NCU00145, NCU00212, NCU05347, NCU06863, NCU08055	562	47	4489	2.03937	0.999972	0.0985925	0.0749097
GOTERM_CC_ALL	GO:0031306~intrinsic component of mitochondrial outer membrane	5	0.5	0.0387432	NCU04946, NCU04181, NCU00431, NCU06632, NCU02474	562	11	4489	3.6307	1	0.138679	0.105367
GOTERM_CC_ALL	GO:0031307~integral component of mitochondrial outer membrane	5	0.5	0.0387432	NCU04946, NCU04181, NCU00431, NCU06632, NCU02474	562	11	4489	3.6307	1	0.138679	0.105367
GOTERM_CC_ALL	GO:0034719~SMN-Sm protein complex	3	0.3	0.0428956	NCU03625, NCU00505, NCU09880	562	3	4489	7.98754	1	0.150725	0.11452
GOTERM_CC_ALL	GO:0045273~respiratory chain complex II	3	0.3	0.0428956	NCU07756, NCU00959, NCU03031	562	3	4489	7.98754	1	0.150725	0.11452
GOTERM_CC_ALL	GO:0098589~membrane region	4	0.4	0.0461492	NCU04115, NCU07989, NCU00586, NCU04639	562	7	4489	4.56431	1	0.160683	0.122086
GOTERM_CC_ALL	GO:0005789~endoplasmic reticulum membrane	27	2.7	0.0733624	NCU02681, NCU08985, NCU04003, NCU04140, NCU04461, NCU03910, NCU00067, NCU04127, NCU00966, NCU10034, NCU11402, NCU11109, NCU08379, NCU08477, NCU04156, NCU06771, NCU01342, NCU08956, NCU01146, NCU02599, NCU05544, NCU07965, NCU06677, NCU04699, NCU02455, NCU07403, NCU11181	562	156	4489	1.38246	1	0.253133	0.192328
GOTERM_CC_ALL	GO:0005750~mitochondrial respiratory chain complex III	3	0.3	0.0787454	NCU16844, NCU03233, NCU08940	562	4	4489	5.99066	1	0.262257	0.19926
GOTERM_CC_ALL	GO:0035145~exon-exon junction complex	3	0.3	0.0787454	NCU04405, NCU03226, NCU05262	562	4	4489	5.99066	1	0.262257	0.19926
GOTERM_CC_ALL	GO:0005689~U12-type spliceosomal complex	3	0.3	0.0787454	NCU03625, NCU00505, NCU09880	562	4	4489	5.99066	1	0.262257	0.19926
GOTERM_CC_ALL	GO:1990726~Lsm1-7-Pat1 complex	3	0.3	0.0787454	NCU07382, NCU03766, NCU09512	562	4	4489	5.99066	1	0.262257	0.19926
GOTERM_CC_ALL	GO:0044432~endoplasmic reticulum part	28	2.8	0.0826687	NCU02681, NCU08985, NCU04003, NCU04140, NCU04461, NCU03910, NCU00067, NCU04127, NCU00966, NCU10034, NCU11402, NCU11109, NCU08379, NCU08477, NCU04156, NCU06771, NCU01342, NCU01200, NCU08956, NCU01146, NCU02599, NCU05544, NCU07965, NCU06677, NCU04699, NCU02455, NCU07403, NCU11181	562	165	4489	1.35546	1	0.272949	0.207384
GOTERM_CC_ALL	GO:0030880~RNA polymerase complex	13	1.3	0.0870932	NCU08030, NCU11012, NCU09378, NCU00570, NCU03782, NCU08553, NCU05251, NCU05305, NCU00419, NCU09616, NCU09748, NCU02605, NCU04508	562	63	4489	1.64822	1	0.280308	0.212976
GOTERM_CC_ALL	GO:0000428~DNA-directed RNA polymerase complex	13	1.3	0.0870932	NCU08030, NCU11012, NCU09378, NCU00570, NCU03782, NCU08553, NCU05251, NCU05305, NCU00419, NCU09616, NCU09748, NCU02605, NCU04508	562	63	4489	1.64822	1	0.280308	0.212976
GOTERM_CC_ALL	GO:0055029~nuclear DNA-directed RNA polymerase complex	13	1.3	0.0870932	NCU08030, NCU11012, NCU09378, NCU00570, NCU03782, NCU08553, NCU05251, NCU05305, NCU00419, NCU09616, NCU09748, NCU02605, NCU04508	562	63	4489	1.64822	1	0.280308	0.212976
GOTERM_CC_ALL	GO:0042175~nuclear outer membrane-endoplasmic reticulum membrane network	27	2.7	0.0879259	NCU02681, NCU08985, NCU04003, NCU04140, NCU04461, NCU03910, NCU00067, NCU04127, NCU00966, NCU10034, NCU11402, NCU11109, NCU08379, NCU08477, NCU04156, NCU06771, NCU01342, NCU08956, NCU01146, NCU02599, NCU05544, NCU07965, NCU06677, NCU04699, NCU02455, NCU07403, NCU11181	562	159	4489	1.35638	1	0.28063	0.21322
GOTERM_CC_ALL	GO:0016591~DNA-directed RNA polymerase II, holoenzyme	10	1	0.0901774	NCU08030, NCU11012, NCU09378, NCU05305, NCU09748, NCU09616, NCU03782, NCU02605, NCU04508, NCU08553	562	44	4489	1.81535	1	0.285438	0.216873
GOTERM_CC_DIRECT	GO:0022627~cytosolic small ribosomal subunit	32	3.2	1.34834e-27	NCU09475, NCU06048, NCU08502, NCU07830, NCU08500, NCU06047, NCU07014, NCU08620, NCU02181, NCU03393, NCU00489, NCU01452, NCU08627, NCU01552, NCU06743, NCU05599, NCU03038, NCU03738, NCU09089, NCU10034, NCU07182, NCU04552, NCU06432, NCU06892, NCU00258, NCU07826, NCU01007, NCU03102, NCU00971, NCU00618, NCU01949, NCU02419	562	32	4489	7.98754	2.52139e-25	2.52139e-25	2.21127e-25
GOTERM_CC_DIRECT	GO:0022625~cytosolic large ribosomal subunit	40	4	4.29207e-27	NCU08964, NCU05554, NCU05235, NCU08963, NCU08389, NCU08344, NCU03150, NCU08960, NCU06661, NCU02744, NCU03635, NCU01776, NCU07857, NCU00464, NCU06226, NCU02509, NCU00706, NCU02905, NCU02707, NCU01317, NCU10498, NCU00294, NCU06210, NCU08990, NCU04779, NCU05804, NCU00413, NCU00634, NCU03988, NCU00315, NCU01221, NCU03565, NCU03302, NCU01948, NCU01827, NCU09109, NCU01966, NCU03806, NCU07829, NCU00979	562	49	4489	6.52044	8.02616e-25	4.01308e-25	3.51949e-25
GOTERM_CC_DIRECT	GO:0005762~mitochondrial large ribosomal subunit	22	2.2	1.24686e-13	NCU05287, NCU04068, NCU05890, NCU08410, NCU07057, NCU08552, NCU06450, NCU00103, NCU03516, NCU00952, NCU01023, NCU07549, NCU04225, NCU06768, NCU08329, NCU00211, NCU04138, NCU04336, NCU17114, NCU09826, NCU00977, NCU02804	562	29	4489	6.05952	2.33148e-11	7.77212e-12	6.81619e-12
GOTERM_CC_DIRECT	GO:0000786~nucleosome	9	0.9	4.56271e-07	NCU04338, NCU01634, NCU01635, NCU02437, NCU06427, NCU00145, NCU00212, NCU05347, NCU06863	562	9	4489	7.98754	8.53191e-05	2.13307e-05	1.87071e-05
GOTERM_CC_DIRECT	GO:0019013~viral nucleocapsid	13	1.3	8.41139e-06	NCU16757, NCU09512, NCU04243, NCU02780, NCU08951, NCU06354, NCU08034, NCU09880, NCU03778, NCU03766, NCU03625, NCU01008, NCU00505	562	24	4489	4.32659	0.0015717	0.000314586	0.000275894
GOTERM_CC_DIRECT	GO:0005743~mitochondrial inner membrane	23	2.3	0.00011402	NCU11311, NCU08930, NCU06244, NCU00075, NCU03177, NCU03155, NCU05299, NCU00670, NCU06495, NCU04074, NCU08794, NCU03031, NCU03558, NCU06606, NCU03516, NCU00930, NCU08947, NCU03147, NCU00641, NCU00959, NCU01606, NCU02507, NCU01859	562	77	4489	2.38589	0.0210972	0.00355363	0.00311655
GOTERM_CC_DIRECT	GO:0005840~ribosome	12	1.2	0.000138559	NCU09476, NCU02984, NCU06469, NCU08502, NCU06038, NCU07852, NCU04553, NCU06431, NCU08389, NCU05032, NCU07562, NCU05275	562	26	4489	3.68656	0.0255795	0.00370151	0.00324625
GOTERM_CC_DIRECT	GO:0005665~DNA-directed RNA polymerase II, core complex	8	0.8	0.000399089	NCU08030, NCU11012, NCU09378, NCU05305, NCU03782, NCU02605, NCU04508, NCU08553	562	13	4489	4.91541	0.0719267	0.007899	0.00692746
GOTERM_CC_DIRECT	GO:0030687~preribosome, large subunit precursor	12	1.2	0.000435748	NCU01458, NCU00105, NCU09004, NCU02640, NCU07547, NCU00981, NCU01301, NCU06214, NCU08960, NCU02370, NCU08121, NCU00979	562	29	4489	3.30519	0.0782696	0.007899	0.00692746
GOTERM_CC_DIRECT	GO:0000276~mitochondrial proton-transporting ATP synthase complex, coupling factor F(o)	7	0.7	0.00049974	NCU00644, NCU00502, NCU08093, NCU03199, NCU05220, NCU02250, NCU09143	562	10	4489	5.59128	0.0892389	0.007899	0.00692746
GOTERM_CC_DIRECT	GO:0019773~proteasome core complex, alpha-subunit complex	6	0.6	0.000506887	NCU06712, NCU05942, NCU06764, NCU06440, NCU10061, NCU05295	562	7	4489	6.84647	0.0904561	0.007899	0.00692746
GOTERM_CC_DIRECT	GO:0005839~proteasome core complex	6	0.6	0.000506887	NCU01368, NCU09366, NCU08605, NCU09309, NCU06440, NCU07365	562	7	4489	6.84647	0.0904561	0.007899	0.00692746
GOTERM_CC_DIRECT	GO:0005682~U5 snRNP	7	0.7	0.000983865	NCU03778, NCU08395, NCU03625, NCU06354, NCU02508, NCU00505, NCU09880	562	11	4489	5.08298	0.168125	0.0141525	0.0124118
GOTERM_CC_DIRECT	GO:0005751~mitochondrial respiratory chain complex IV	5	0.5	0.00108819	NCU01962, NCU05689, NCU05457, NCU06695, NCU05816	562	5	4489	7.98754	0.184213	0.0145351	0.0127473
GOTERM_CC_DIRECT	GO:0005736~DNA-directed RNA polymerase I complex	7	0.7	0.00176143	NCU08030, NCU11012, NCU05305, NCU00419, NCU02605, NCU04508, NCU05251	562	12	4489	4.6594	0.280844	0.0219591	0.0192583
GOTERM_CC_DIRECT	GO:0046540~U4/U6 x U5 tri-snRNP complex	8	0.8	0.00288099	NCU03778, NCU08395, NCU07382, NCU03766, NCU01331, NCU09512, NCU06354, NCU02508	562	17	4489	3.75884	0.416974	0.028952	0.0253911
GOTERM_CC_DIRECT	GO:0005685~U1 snRNP	8	0.8	0.00288099	NCU03778, NCU03625, NCU02780, NCU06354, NCU08034, NCU02508, NCU00505, NCU09880	562	17	4489	3.75884	0.416974	0.028952	0.0253911
GOTERM_CC_DIRECT	GO:0005687~U4 snRNP	5	0.5	0.00294165	NCU03625, NCU06354, NCU02508, NCU00505, NCU09880	562	6	4489	6.65629	0.423569	0.028952	0.0253911
GOTERM_CC_DIRECT	GO:0016272~prefoldin complex	5	0.5	0.00294165	NCU02963, NCU02970, NCU06941, NCU09249, NCU03401	562	6	4489	6.65629	0.423569	0.028952	0.0253911
GOTERM_CC_DIRECT	GO:0070469~respiratory chain	9	0.9	0.00498114	NCU06606, NCU03953, NCU05009, NCU08947, NCU05008, NCU01808, NCU05299, NCU00670, NCU04074	562	23	4489	3.12556	0.606943	0.0465736	0.0408453
GOTERM_CC_DIRECT	GO:0005747~mitochondrial respiratory chain complex I	7	0.7	0.00685644	NCU09002, NCU03093, NCU00484, NCU01169, NCU02472, NCU05221, NCU09460	562	15	4489	3.72752	0.723783	0.0589156	0.0516693
GOTERM_CC_DIRECT	GO:0015935~small ribosomal subunit	4	0.4	0.00704583	NCU00114, NCU00475, NCU09539, NCU06542	562	4	4489	7.98754	0.733461	0.0589156	0.0516693
GOTERM_CC_DIRECT	GO:0031305~integral component of mitochondrial inner membrane	6	0.6	0.0072463	NCU02623, NCU06748, NCU05623, NCU09129, NCU00371, NCU02280	562	11	4489	4.35684	0.743337	0.0589156	0.0516693
GOTERM_CC_DIRECT	GO:0071011~precatalytic spliceosome	8	0.8	0.00820987	NCU03778, NCU07382, NCU03625, NCU01331, NCU09512, NCU06354, NCU00505, NCU09880	562	20	4489	3.19502	0.785958	0.0639686	0.0561008
GOTERM_CC_DIRECT	GO:0005666~DNA-directed RNA polymerase III complex	7	0.7	0.0136243	NCU08030, NCU11012, NCU05305, NCU00419, NCU00570, NCU02605, NCU04508	562	17	4489	3.28899	0.923101	0.0979901	0.0859378
GOTERM_CC_DIRECT	GO:0005686~U2 snRNP	7	0.7	0.0136243	NCU03778, NCU03625, NCU06354, NCU07299, NCU02508, NCU00505, NCU09880	562	17	4489	3.28899	0.923101	0.0979901	0.0859378
GOTERM_CC_DIRECT	GO:0005742~mitochondrial outer membrane translocase complex	4	0.4	0.0159823	NCU04181, NCU00431, NCU06632, NCU02474	562	5	4489	6.39004	0.950848	0.110692	0.0970777
GOTERM_CC_DIRECT	GO:0005763~mitochondrial small ribosomal subunit	7	0.7	0.0183293	NCU08728, NCU01007, NCU08071, NCU00564, NCU03343, NCU06066, NCU05717	562	18	4489	3.10627	0.968551	0.122413	0.107357
GOTERM_CC_DIRECT	GO:0005730~nucleolus	18	1.8	0.0254231	NCU09004, NCU00570, NCU03133, NCU08553, NCU00092, NCU08121, NCU01458, NCU00105, NCU07956, NCU04159, NCU02640, NCU07547, NCU00981, NCU01301, NCU03038, NCU09528, NCU02428, NCU00812	562	83	4489	1.73224	0.991898	0.163935	0.143772
GOTERM_CC_DIRECT	GO:0005744~mitochondrial inner membrane presequence translocase complex	4	0.4	0.029023	NCU05515, NCU05623, NCU00371, NCU02280	562	6	4489	5.32503	0.995944	0.18091	0.158659
GOTERM_CC_DIRECT	GO:0031307~integral component of mitochondrial outer membrane	5	0.5	0.0387432	NCU04946, NCU04181, NCU00431, NCU06632, NCU02474	562	11	4489	3.6307	0.999382	0.233709	0.204964
GOTERM_CC_DIRECT	GO:0005758~mitochondrial intermembrane space	6	0.6	0.040337	NCU06439, NCU04307, NCU02530, NCU01808, NCU01550, NCU09371	562	16	4489	2.99533	0.999547	0.23572	0.206727
GOTERM_CC_DIRECT	GO:0034719~SMN-Sm protein complex	3	0.3	0.0428956	NCU03625, NCU00505, NCU09880	562	3	4489	7.98754	0.999725	0.235926	0.206908
GOTERM_CC_DIRECT	GO:0015934~large ribosomal subunit	3	0.3	0.0428956	NCU03703, NCU01221, NCU06786	562	3	4489	7.98754	0.999725	0.235926	0.206908
GOTERM_CC_DIRECT	GO:0005789~endoplasmic reticulum membrane	19	1.9	0.0735968	NCU10034, NCU04003, NCU08477, NCU04156, NCU04140, NCU06771, NCU04461, NCU03910, NCU01342, NCU00067, NCU08956, NCU07965, NCU01146, NCU02599, NCU05544, NCU04699, NCU02455, NCU04127, NCU11181	562	101	4489	1.50261	0.999999	0.377574	0.331135
GOTERM_CC_DIRECT	GO:0005750~mitochondrial respiratory chain complex III	3	0.3	0.0787454	NCU16844, NCU03233, NCU08940	562	4	4489	5.99066	1	0.377574	0.331135
GOTERM_CC_DIRECT	GO:0035145~exon-exon junction complex	3	0.3	0.0787454	NCU04405, NCU03226, NCU05262	562	4	4489	5.99066	1	0.377574	0.331135
GOTERM_CC_DIRECT	GO:0005689~U12-type spliceosomal complex	3	0.3	0.0787454	NCU03625, NCU00505, NCU09880	562	4	4489	5.99066	1	0.377574	0.331135
GOTERM_CC_DIRECT	GO:1990726~Lsm1-7-Pat1 complex	3	0.3	0.0787454	NCU07382, NCU03766, NCU09512	562	4	4489	5.99066	1	0.377574	0.331135
GOTERM_CC_DIRECT	GO:0071013~catalytic step 2 spliceosome	8	0.8	0.0832202	NCU03778, NCU07382, NCU03625, NCU09512, NCU07299, NCU02508, NCU00505, NCU09880	562	31	4489	2.0613	1	0.389054	0.341203
GOTERM_CC_FAT	GO:0005840~ribosome	120	12	4.13865e-60	NCU06048, NCU08502, NCU05235, NCU08500, NCU08620, NCU06047, NCU07014, NCU08344, NCU05076, NCU00103, NCU08627, NCU01552, NCU05599, NCU00464, NCU01317, NCU03738, NCU02804, NCU10498, NCU00294, NCU06038, NCU06431, NCU06432, NCU04779, NCU06958, NCU03565, NCU01023, NCU00211, NCU04138, NCU00971, NCU01948, NCU01827, NCU00618, NCU01949, NCU09826, NCU00977, NCU00979, NCU07830, NCU05890, NCU06066, NCU03635,…	419	163	2384	4.18876	1.41128e-57	1.41128e-57	1.19193e-57
GOTERM_CC_FAT	GO:0044391~ribosomal subunit	107	10.7	3.10234e-59	NCU06048, NCU08502, NCU05235, NCU08500, NCU08620, NCU06047, NCU07014, NCU08344, NCU00103, NCU08627, NCU01552, NCU05599, NCU00464, NCU01317, NCU03738, NCU02804, NCU10498, NCU00294, NCU06432, NCU04779, NCU06958, NCU03565, NCU01023, NCU00211, NCU04138, NCU00971, NCU01948, NCU01827, NCU00618, NCU01949, NCU09826, NCU00977, NCU00979, NCU07830, NCU05890, NCU06066, NCU03635, NCU00489, NCU03516, NCU01452,…	419	134	2384	4.5433	1.0579e-56	5.28949e-57	4.46737e-57
GOTERM_CC_FAT	GO:0022626~cytosolic ribosome	74	7.4	2.55202e-44	NCU09475, NCU08502, NCU06048, NCU05554, NCU05235, NCU08500, NCU08620, NCU08389, NCU06047, NCU07014, NCU08344, NCU08627, NCU07857, NCU01552, NCU00464, NCU08944, NCU05599, NCU00706, NCU01317, NCU03738, NCU10498, NCU00294, NCU06432, NCU04172, NCU04779, NCU00258, NCU00413, NCU03565, NCU01221, NCU00971, NCU01948, NCU01827, NCU00618, NCU01949, NCU09109, NCU03806, NCU00979, NCU08964, NCU07830, NCU08963,…	419	86	2384	4.89582	8.70237e-42	2.90079e-42	2.44993e-42
GOTERM_CC_FAT	GO:0015934~large ribosomal subunit	64	6.4	2.29302e-34	NCU05554, NCU05235, NCU08389, NCU04068, NCU08344, NCU07057, NCU00103, NCU04225, NCU07857, NCU06768, NCU00464, NCU00706, NCU01317, NCU02804, NCU10498, NCU00294, NCU08410, NCU04779, NCU00413, NCU01023, NCU03565, NCU01221, NCU00211, NCU04138, NCU04336, NCU01948, NCU01827, NCU09109, NCU09826, NCU00977, NCU03806, NCU00979, NCU08964, NCU06786, NCU08963, NCU03150, NCU05890, NCU08960, NCU06661, NCU02744,…	419	80	2384	4.55179	7.8192e-32	1.9548e-32	1.65098e-32
GOTERM_CC_FAT	GO:1990904~ribonucleoprotein complex	161	16.1	6.33987e-34	NCU06048, NCU08502, NCU05235, NCU08500, NCU08620, NCU06047, NCU07014, NCU08344, NCU05076, NCU00103, NCU00105, NCU02405, NCU08903, NCU08627, NCU02640, NCU01552, NCU00981, NCU05599, NCU00464, NCU01317, NCU03738, NCU00505, NCU02804, NCU16757, NCU10498, NCU00294, NCU06038, NCU06431, NCU06432, NCU04779, NCU06958, NCU03565, NCU01023, NCU00211, NCU04138, NCU00971, NCU01301, NCU01948, NCU01827, NCU00618,…	419	393	2384	2.33091	2.1619e-31	3.60316e-32	3.04314e-32
GOTERM_CC_FAT	GO:0030529~intracellular ribonucleoprotein complex	161	16.1	6.33987e-34	NCU06048, NCU08502, NCU05235, NCU08500, NCU08620, NCU06047, NCU07014, NCU08344, NCU05076, NCU00103, NCU00105, NCU02405, NCU08903, NCU08627, NCU02640, NCU01552, NCU00981, NCU05599, NCU00464, NCU01317, NCU03738, NCU00505, NCU02804, NCU16757, NCU10498, NCU00294, NCU06038, NCU06431, NCU06432, NCU04779, NCU06958, NCU03565, NCU01023, NCU00211, NCU04138, NCU00971, NCU01301, NCU01948, NCU01827, NCU00618,…	419	393	2384	2.33091	2.1619e-31	3.60316e-32	3.04314e-32
GOTERM_CC_FAT	GO:0044445~cytosolic part	74	7.4	3.29708e-33	NCU09475, NCU08502, NCU06048, NCU05554, NCU05235, NCU08500, NCU08620, NCU08389, NCU06047, NCU07014, NCU08344, NCU08627, NCU07857, NCU01552, NCU00464, NCU08944, NCU05599, NCU00706, NCU01317, NCU03738, NCU10498, NCU00294, NCU06432, NCU04172, NCU04779, NCU00258, NCU00413, NCU03565, NCU01221, NCU00971, NCU01948, NCU01827, NCU00618, NCU01949, NCU09109, NCU03806, NCU00979, NCU08964, NCU07830, NCU08963,…	419	106	2384	3.97208	1.1243e-30	1.60615e-31	1.35651e-31
GOTERM_CC_FAT	GO:0022627~cytosolic small ribosomal subunit	32	3.2	3.77424e-23	NCU09475, NCU06048, NCU08502, NCU07830, NCU08500, NCU06047, NCU07014, NCU08620, NCU02181, NCU03393, NCU00489, NCU01452, NCU08627, NCU01552, NCU06743, NCU05599, NCU03038, NCU03738, NCU09089, NCU10034, NCU07182, NCU04552, NCU06432, NCU06892, NCU00258, NCU07826, NCU01007, NCU03102, NCU00971, NCU00618, NCU01949, NCU02419	419	32	2384	5.68974	1.28702e-20	1.60877e-21	1.35873e-21
GOTERM_CC_FAT	GO:0015935~small ribosomal subunit	42	4.2	5.99165e-22	NCU09475, NCU06048, NCU08502, NCU07830, NCU08500, NCU06047, NCU07014, NCU08620, NCU06542, NCU02181, NCU06066, NCU03393, NCU00489, NCU08728, NCU01452, NCU08627, NCU01552, NCU06743, NCU05599, NCU00564, NCU03038, NCU09539, NCU03738, NCU05717, NCU09089, NCU10034, NCU07182, NCU08071, NCU03343, NCU04552, NCU06432, NCU06892, NCU00114, NCU00258, NCU07826, NCU01007, NCU03102, NCU00475, NCU00971, NCU00618,…	419	53	2384	4.50885	2.04315e-19	2.27017e-20	1.91733e-20
GOTERM_CC_FAT	GO:0022625~cytosolic large ribosomal subunit	40	4	9.98917e-22	NCU08964, NCU05554, NCU05235, NCU08963, NCU08389, NCU08344, NCU03150, NCU08960, NCU06661, NCU02744, NCU03635, NCU01776, NCU07857, NCU00464, NCU06226, NCU02509, NCU00706, NCU02905, NCU02707, NCU01317, NCU10498, NCU00294, NCU06210, NCU08990, NCU04779, NCU05804, NCU00413, NCU00634, NCU03988, NCU00315, NCU01221, NCU03565, NCU03302, NCU01948, NCU01827, NCU09109, NCU01966, NCU03806, NCU07829, NCU00979	419	49	2384	4.64468	3.40631e-19	3.40631e-20	2.87688e-20
GOTERM_CC_FAT	GO:0044429~mitochondrial part	113	11.3	1.55096e-19	NCU03177, NCU01550, NCU05076, NCU00103, NCU06606, NCU04946, NCU05515, NCU00502, NCU04307, NCU04304, NCU02804, NCU02472, NCU05221, NCU02474, NCU05220, NCU09143, NCU06439, NCU01023, NCU05623, NCU00211, NCU04138, NCU09826, NCU00977, NCU00737, NCU03233, NCU03199, NCU05890, NCU06066, NCU03516, NCU00644, NCU06748, NCU00484, NCU05778, NCU01213, NCU00641, NCU17114, NCU05816, NCU01859, NCU08071, NCU06695,…	419	296	2384	2.1721	5.28877e-17	4.80798e-18	4.06069e-18
GOTERM_CC_FAT	GO:0098798~mitochondrial protein complex	43	4.3	2.8137e-15	NCU03093, NCU04181, NCU16844, NCU02064, NCU08940, NCU03233, NCU03199, NCU02280, NCU03031, NCU03558, NCU02623, NCU00644, NCU05515, NCU00502, NCU00484, NCU00385, NCU07756, NCU07733, NCU05457, NCU01516, NCU05816, NCU09002, NCU08093, NCU02472, NCU06632, NCU00371, NCU02474, NCU06695, NCU05221, NCU08137, NCU05220, NCU09460, NCU09143, NCU02250, NCU01962, NCU00930, NCU05689, NCU00198, NCU05623, NCU00431,…	419	72	2384	3.39804	9.46465e-13	7.99559e-14	6.75288e-14
GOTERM_CC_FAT	GO:0098800~inner mitochondrial membrane protein complex	36	3.6	1.67362e-13	NCU03093, NCU16844, NCU02064, NCU08940, NCU03233, NCU03199, NCU02280, NCU03031, NCU03558, NCU02623, NCU00644, NCU05515, NCU00502, NCU00484, NCU00385, NCU07756, NCU05457, NCU01516, NCU05816, NCU09002, NCU08093, NCU02472, NCU00371, NCU06695, NCU05221, NCU05220, NCU09460, NCU09143, NCU02250, NCU01962, NCU05689, NCU00198, NCU05623, NCU01169, NCU00636, NCU00737	419	58	2384	3.53156	5.70529e-11	4.39004e-12	3.70771e-12
GOTERM_CC_FAT	GO:0044455~mitochondrial membrane part	44	4.4	5.46559e-12	NCU03093, NCU04181, NCU16844, NCU02064, NCU08940, NCU03233, NCU03199, NCU02280, NCU03031, NCU03558, NCU02623, NCU04946, NCU00644, NCU05515, NCU00502, NCU06748, NCU00484, NCU00385, NCU07756, NCU05457, NCU01516, NCU05816, NCU09002, NCU08093, NCU09129, NCU02472, NCU06632, NCU00371, NCU02474, NCU06695, NCU05221, NCU05220, NCU09460, NCU09143, NCU02250, NCU01962, NCU05689, NCU00198, NCU03147, NCU05623,…	419	88	2384	2.84487	1.86378e-09	1.25901e-10	1.06333e-10
GOTERM_CC_FAT	GO:0005761~mitochondrial ribosome	31	3.1	5.90739e-12	NCU04068, NCU06542, NCU05890, NCU05076, NCU06066, NCU07057, NCU00103, NCU03516, NCU08728, NCU04225, NCU06768, NCU08329, NCU00564, NCU17114, NCU05717, NCU02804, NCU08071, NCU05287, NCU03343, NCU08410, NCU08552, NCU06450, NCU00952, NCU01007, NCU01023, NCU07549, NCU00211, NCU04138, NCU04336, NCU09826, NCU00977	419	49	2384	3.59963	2.01442e-09	1.25901e-10	1.06333e-10
GOTERM_CC_FAT	GO:0000313~organellar ribosome	31	3.1	5.90739e-12	NCU04068, NCU06542, NCU05890, NCU05076, NCU06066, NCU07057, NCU00103, NCU03516, NCU08728, NCU04225, NCU06768, NCU08329, NCU00564, NCU17114, NCU05717, NCU02804, NCU08071, NCU05287, NCU03343, NCU08410, NCU08552, NCU06450, NCU00952, NCU01007, NCU01023, NCU07549, NCU00211, NCU04138, NCU04336, NCU09826, NCU00977	419	49	2384	3.59963	2.01442e-09	1.25901e-10	1.06333e-10
GOTERM_CC_FAT	GO:0005739~mitochondrion	137	13.7	6.28299e-12	NCU08743, NCU03177, NCU01550, NCU05076, NCU00103, NCU06606, NCU04946, NCU05515, NCU00502, NCU04307, NCU04304, NCU02807, NCU02804, NCU11348, NCU02472, NCU05221, NCU02474, NCU02595, NCU05220, NCU09143, NCU06439, NCU05989, NCU01023, NCU05623, NCU00211, NCU04138, NCU09826, NCU00977, NCU00737, NCU10169, NCU06741, NCU03233, NCU03199, NCU05890, NCU06066, NCU03516, NCU00644, NCU06748, NCU00484, NCU05778,…	419	473	2384	1.64798	2.14249e-09	1.26029e-10	1.06441e-10
GOTERM_CC_FAT	GO:0005743~mitochondrial inner membrane	59	5.9	3.26573e-11	NCU11311, NCU03093, NCU16844, NCU06244, NCU08940, NCU03177, NCU02280, NCU06606, NCU05515, NCU00502, NCU08947, NCU00385, NCU01516, NCU08093, NCU02472, NCU00371, NCU08930, NCU05221, NCU05220, NCU09460, NCU09143, NCU00930, NCU05623, NCU00737, NCU02064, NCU03233, NCU03155, NCU03199, NCU05299, NCU03031, NCU03558, NCU02623, NCU03516, NCU00644, NCU06748, NCU00484, NCU07756, NCU05457, NCU00641, NCU05816,…	419	145	2384	2.31513	1.11361e-08	6.18675e-10	5.22517e-10
GOTERM_CC_FAT	GO:0019866~organelle inner membrane	59	5.9	8.81748e-11	NCU11311, NCU03093, NCU16844, NCU06244, NCU08940, NCU03177, NCU02280, NCU06606, NCU05515, NCU00502, NCU08947, NCU00385, NCU01516, NCU08093, NCU02472, NCU00371, NCU08930, NCU05221, NCU05220, NCU09460, NCU09143, NCU00930, NCU05623, NCU00737, NCU02064, NCU03233, NCU03155, NCU03199, NCU05299, NCU03031, NCU03558, NCU02623, NCU03516, NCU00644, NCU06748, NCU00484, NCU07756, NCU05457, NCU00641, NCU05816,…	419	148	2384	2.26821	3.00676e-08	1.49185e-09	1.25998e-09
GOTERM_CC_FAT	GO:0000315~organellar large ribosomal subunit	22	2.2	9.18733e-11	NCU05287, NCU04068, NCU05890, NCU08410, NCU07057, NCU08552, NCU06450, NCU00103, NCU03516, NCU00952, NCU01023, NCU07549, NCU04225, NCU06768, NCU08329, NCU00211, NCU04138, NCU04336, NCU17114, NCU09826, NCU00977, NCU02804	419	29	2384	4.31635	3.13288e-08	1.49185e-09	1.25998e-09
GOTERM_CC_FAT	GO:0005762~mitochondrial large ribosomal subunit	22	2.2	9.18733e-11	NCU05287, NCU04068, NCU05890, NCU08410, NCU07057, NCU08552, NCU06450, NCU00103, NCU03516, NCU00952, NCU01023, NCU07549, NCU04225, NCU06768, NCU08329, NCU00211, NCU04138, NCU04336, NCU17114, NCU09826, NCU00977, NCU02804	419	29	2384	4.31635	3.13288e-08	1.49185e-09	1.25998e-09
GOTERM_CC_FAT	GO:0005740~mitochondrial envelope	74	7.4	1.5396e-10	NCU11311, NCU03093, NCU04181, NCU16844, NCU06244, NCU08940, NCU03177, NCU01550, NCU02280, NCU06606, NCU04946, NCU05515, NCU00502, NCU04307, NCU08947, NCU00385, NCU05313, NCU04304, NCU01516, NCU08093, NCU02472, NCU00371, NCU08930, NCU06632, NCU05221, NCU02474, NCU05220, NCU09460, NCU09143, NCU06439, NCU00930, NCU05623, NCU04699, NCU00737, NCU02064, NCU03233, NCU03155, NCU03199, NCU05299, NCU09371,…	419	209	2384	2.01455	5.25003e-08	2.38638e-09	2.01547e-09
GOTERM_CC_FAT	GO:0031966~mitochondrial membrane	68	6.8	1.06194e-09	NCU11311, NCU03093, NCU04181, NCU16844, NCU06244, NCU08940, NCU03177, NCU02280, NCU06606, NCU04946, NCU05515, NCU00502, NCU08947, NCU00385, NCU05313, NCU04304, NCU01516, NCU08093, NCU02472, NCU00371, NCU08930, NCU06632, NCU05221, NCU02474, NCU05220, NCU09460, NCU09143, NCU00930, NCU05623, NCU04699, NCU00737, NCU02064, NCU03233, NCU03155, NCU03199, NCU05299, NCU03031, NCU03558, NCU02623, NCU03516,…	419	192	2384	2.01512	3.6212e-07	1.57444e-08	1.32973e-08
GOTERM_CC_FAT	GO:0005759~mitochondrial matrix	41	4.1	5.94944e-09	NCU04082, NCU04068, NCU06542, NCU05890, NCU05076, NCU06066, NCU07057, NCU06086, NCU00103, NCU03516, NCU08728, NCU04225, NCU06768, NCU08329, NCU05778, NCU07733, NCU00564, NCU01213, NCU17114, NCU01516, NCU05717, NCU02804, NCU08071, NCU05287, NCU03343, NCU08137, NCU08410, NCU08552, NCU06450, NCU03008, NCU00952, NCU01007, NCU01023, NCU07549, NCU01343, NCU04334, NCU00211, NCU04138, NCU04336, NCU09826,…	419	94	2384	2.48169	2.02876e-06	8.45316e-08	7.13932e-08
GOTERM_CC_FAT	GO:0070469~respiratory chain	27	2.7	5.99536e-08	NCU03093, NCU16844, NCU08940, NCU03233, NCU05299, NCU03031, NCU06606, NCU03953, NCU08947, NCU00484, NCU07756, NCU05457, NCU05816, NCU09002, NCU02472, NCU06695, NCU05221, NCU00670, NCU04074, NCU09460, NCU01962, NCU05009, NCU05689, NCU05008, NCU01169, NCU00959, NCU01808	419	52	2384	2.95429	2.0444e-05	8.17767e-07	6.90665e-07
GOTERM_CC_FAT	GO:0005829~cytosol	83	8.3	7.3644e-08	NCU10067, NCU09475, NCU08502, NCU06048, NCU05554, NCU05235, NCU08500, NCU08620, NCU08389, NCU01550, NCU06047, NCU07014, NCU08344, NCU08627, NCU07857, NCU01552, NCU00464, NCU08944, NCU05599, NCU00706, NCU01317, NCU03738, NCU10498, NCU05542, NCU00294, NCU06432, NCU04172, NCU04779, NCU00258, NCU00413, NCU03565, NCU01221, NCU06711, NCU00971, NCU01948, NCU01827, NCU00618, NCU01949, NCU09109, NCU03806,…	419	276	2384	1.71104	2.51123e-05	9.65869e-07	8.15749e-07
GOTERM_CC_FAT	GO:0031967~organelle envelope	76	7.6	4.81508e-07	NCU11311, NCU03093, NCU04181, NCU16844, NCU06244, NCU08940, NCU03177, NCU01550, NCU02280, NCU06606, NCU04946, NCU05515, NCU00502, NCU06968, NCU04307, NCU08947, NCU00385, NCU05313, NCU04304, NCU01516, NCU08093, NCU02472, NCU00371, NCU08930, NCU06632, NCU05221, NCU02474, NCU05220, NCU09460, NCU09143, NCU06439, NCU00930, NCU05623, NCU04699, NCU00737, NCU02064, NCU03233, NCU03155, NCU03199, NCU05299,…	419	255	2384	1.69576	0.000164181	6.08127e-06	5.13609e-06
GOTERM_CC_FAT	GO:0031975~envelope	76	7.6	5.74076e-07	NCU11311, NCU03093, NCU04181, NCU16844, NCU06244, NCU08940, NCU03177, NCU01550, NCU02280, NCU06606, NCU04946, NCU05515, NCU00502, NCU06968, NCU04307, NCU08947, NCU00385, NCU05313, NCU04304, NCU01516, NCU08093, NCU02472, NCU00371, NCU08930, NCU06632, NCU05221, NCU02474, NCU05220, NCU09460, NCU09143, NCU06439, NCU00930, NCU05623, NCU04699, NCU00737, NCU02064, NCU03233, NCU03155, NCU03199, NCU05299,…	419	256	2384	1.68914	0.000195741	6.89043e-06	5.81948e-06
GOTERM_CC_FAT	GO:0005746~mitochondrial respiratory chain	17	1.7	5.85989e-07	NCU09002, NCU03093, NCU16844, NCU02472, NCU08940, NCU05221, NCU03233, NCU06695, NCU09460, NCU03031, NCU01962, NCU00484, NCU05689, NCU07756, NCU05457, NCU01169, NCU05816	419	26	2384	3.72021	0.000199802	6.89043e-06	5.81948e-06
GOTERM_CC_FAT	GO:0098803~respiratory chain complex	18	1.8	6.84205e-07	NCU09002, NCU03093, NCU16844, NCU02472, NCU08940, NCU05221, NCU03233, NCU06695, NCU09460, NCU03031, NCU01962, NCU00484, NCU05689, NCU07756, NCU05457, NCU01169, NCU00959, NCU05816	419	29	2384	3.53156	0.000233287	7.77712e-06	6.56836e-06
GOTERM_CC_FAT	GO:0000786~nucleosome	10	1	1.23197e-06	NCU02435, NCU04338, NCU01634, NCU01635, NCU02437, NCU06427, NCU00145, NCU00212, NCU05347, NCU06863	419	10	2384	5.68974	0.000420013	1.35516e-05	1.14454e-05
GOTERM_CC_FAT	GO:0005839~proteasome core complex	11	1.1	1.27551e-05	NCU01368, NCU09366, NCU08605, NCU06712, NCU05942, NCU06764, NCU09309, NCU06440, NCU07365, NCU10061, NCU05295	419	14	2384	4.47051	0.00434009	0.000135922	0.000114796
GOTERM_CC_FAT	GO:0005753~mitochondrial proton-transporting ATP synthase complex	10	1	5.32371e-05	NCU03558, NCU00644, NCU00502, NCU00385, NCU08093, NCU03199, NCU05220, NCU00636, NCU02250, NCU09143	419	13	2384	4.37672	0.0179905	0.000550117	0.000464615
GOTERM_CC_FAT	GO:0044815~DNA packaging complex	10	1	0.000126105	NCU02435, NCU04338, NCU01634, NCU01635, NCU02437, NCU06427, NCU00145, NCU00212, NCU05347, NCU06863	419	14	2384	4.0641	0.0420928	0.00126475	0.00106818
GOTERM_CC_FAT	GO:0019028~viral capsid	13	1.3	0.00025676	NCU16757, NCU09512, NCU04243, NCU02780, NCU08951, NCU06354, NCU08034, NCU09880, NCU03778, NCU03766, NCU03625, NCU01008, NCU00505	419	24	2384	3.08194	0.0838419	0.00230408	0.00194597
GOTERM_CC_FAT	GO:0019012~virion	13	1.3	0.00025676	NCU16757, NCU09512, NCU04243, NCU02780, NCU08951, NCU06354, NCU08034, NCU09880, NCU03778, NCU03766, NCU03625, NCU01008, NCU00505	419	24	2384	3.08194	0.0838419	0.00230408	0.00194597
GOTERM_CC_FAT	GO:0044423~virion part	13	1.3	0.00025676	NCU16757, NCU09512, NCU04243, NCU02780, NCU08951, NCU06354, NCU08034, NCU09880, NCU03778, NCU03766, NCU03625, NCU01008, NCU00505	419	24	2384	3.08194	0.0838419	0.00230408	0.00194597
GOTERM_CC_FAT	GO:0019013~viral nucleocapsid	13	1.3	0.00025676	NCU16757, NCU09512, NCU04243, NCU02780, NCU08951, NCU06354, NCU08034, NCU09880, NCU03778, NCU03766, NCU03625, NCU01008, NCU00505	419	24	2384	3.08194	0.0838419	0.00230408	0.00194597
GOTERM_CC_FAT	GO:0000276~mitochondrial proton-transporting ATP synthase complex, coupling factor F(o)	8	0.8	0.000838886	NCU00644, NCU00502, NCU08093, NCU03199, NCU05220, NCU00636, NCU02250, NCU09143	419	11	2384	4.13799	0.248873	0.0071515	0.00603998
GOTERM_CC_FAT	GO:0070069~cytochrome complex	8	0.8	0.000838886	NCU01962, NCU05689, NCU16844, NCU05457, NCU03233, NCU08940, NCU06695, NCU05816	419	11	2384	4.13799	0.248873	0.0071515	0.00603998
GOTERM_CC_FAT	GO:0045259~proton-transporting ATP synthase complex	10	1	0.000928877	NCU03558, NCU00644, NCU00502, NCU00385, NCU08093, NCU03199, NCU05220, NCU00636, NCU02250, NCU09143	419	17	2384	3.3469	0.271592	0.00772553	0.00652479
GOTERM_CC_FAT	GO:0016469~proton-transporting two-sector ATPase complex	14	1.4	0.0011911	NCU08093, NCU07446, NCU03199, NCU08035, NCU05220, NCU02250, NCU09143, NCU03558, NCU00644, NCU00502, NCU00667, NCU00385, NCU01332, NCU00636	419	31	2384	2.56956	0.333961	0.00967058	0.00816753
GOTERM_CC_FAT	GO:0032592~integral component of mitochondrial membrane	13	1.3	0.00146557	NCU04181, NCU09129, NCU02064, NCU06632, NCU00371, NCU02474, NCU02280, NCU02623, NCU04946, NCU06748, NCU03147, NCU05623, NCU00431	419	28	2384	2.64166	0.393546	0.0113582	0.00959282
GOTERM_CC_FAT	GO:0098573~intrinsic component of mitochondrial membrane	13	1.3	0.00146557	NCU04181, NCU09129, NCU02064, NCU06632, NCU00371, NCU02474, NCU02280, NCU02623, NCU04946, NCU06748, NCU03147, NCU05623, NCU00431	419	28	2384	2.64166	0.393546	0.0113582	0.00959282
GOTERM_CC_FAT	GO:0033177~proton-transporting two-sector ATPase complex, proton-transporting domain	10	1	0.00157368	NCU00644, NCU00667, NCU00502, NCU01332, NCU08093, NCU03199, NCU05220, NCU00636, NCU02250, NCU09143	419	18	2384	3.16097	0.415529	0.011925	0.0100716
GOTERM_CC_FAT	GO:0045263~proton-transporting ATP synthase complex, coupling factor F(o)	8	0.8	0.00171189	NCU00644, NCU00502, NCU08093, NCU03199, NCU05220, NCU00636, NCU02250, NCU09143	419	12	2384	3.79316	0.442479	0.0126903	0.0107179
GOTERM_CC_FAT	GO:0097526~spliceosomal tri-snRNP complex	11	1.1	0.00214818	NCU03778, NCU08395, NCU07382, NCU03766, NCU03625, NCU01331, NCU09512, NCU06354, NCU02508, NCU00505, NCU09880	419	22	2384	2.84487	0.519688	0.0155858	0.0131633
GOTERM_CC_FAT	GO:1990204~oxidoreductase complex	14	1.4	0.00235656	NCU09002, NCU03093, NCU16844, NCU02472, NCU08940, NCU05221, NCU03233, NCU08137, NCU09460, NCU03031, NCU00484, NCU07756, NCU08877, NCU01169	419	33	2384	2.41383	0.552705	0.0167414	0.0141394
GOTERM_CC_FAT	GO:0019773~proteasome core complex, alpha-subunit complex	6	0.6	0.00249783	NCU06712, NCU05942, NCU06764, NCU06440, NCU10061, NCU05295	419	7	2384	4.87692	0.573791	0.0173829	0.0146811
GOTERM_CC_FAT	GO:0005665~DNA-directed RNA polymerase II, core complex	8	0.8	0.00315537	NCU08030, NCU11012, NCU09378, NCU05305, NCU03782, NCU02605, NCU04508, NCU08553	419	13	2384	3.50138	0.659617	0.0215196	0.0181749
GOTERM_CC_FAT	GO:0005751~mitochondrial respiratory chain complex IV	5	0.5	0.0040199	NCU01962, NCU05689, NCU05457, NCU06695, NCU05816	419	5	2384	5.68974	0.746793	0.0268781	0.0227006
GOTERM_CC_FAT	GO:0005744~mitochondrial inner membrane presequence translocase complex	6	0.6	0.00570606	NCU05515, NCU05623, NCU00371, NCU01516, NCU02280, NCU00737	419	8	2384	4.2673	0.857916	0.0374186	0.0316028
GOTERM_CC_FAT	GO:0005682~U5 snRNP	7	0.7	0.00586715	NCU03778, NCU08395, NCU03625, NCU06354, NCU02508, NCU00505, NCU09880	419	11	2384	3.62074	0.865554	0.037749	0.0318819
GOTERM_CC_FAT	GO:0000502~proteasome complex	14	1.4	0.00744383	NCU10067, NCU09366, NCU06764, NCU06440, NCU07365, NCU05295, NCU01368, NCU07913, NCU05227, NCU08605, NCU06712, NCU05942, NCU09309, NCU10061	419	37	2384	2.15287	0.921749	0.0470064	0.0397004
GOTERM_CC_FAT	GO:0030687~preribosome, large subunit precursor	12	1.2	0.00947786	NCU01458, NCU00105, NCU09004, NCU02640, NCU07547, NCU00981, NCU01301, NCU06214, NCU08960, NCU02370, NCU08121, NCU00979	419	30	2384	2.27589	0.961123	0.0587627	0.0496295
GOTERM_CC_FAT	GO:0005736~DNA-directed RNA polymerase I complex	7	0.7	0.0100224	NCU08030, NCU11012, NCU05305, NCU00419, NCU02605, NCU04508, NCU05251	419	12	2384	3.31901	0.967771	0.0600634	0.0507281
GOTERM_CC_FAT	GO:0016272~prefoldin complex	5	0.5	0.0103922	NCU02963, NCU02970, NCU06941, NCU09249, NCU03401	419	6	2384	4.74145	0.971626	0.0600634	0.0507281
GOTERM_CC_FAT	GO:0045277~respiratory chain complex IV	5	0.5	0.0103922	NCU01962, NCU05689, NCU05457, NCU06695, NCU05816	419	6	2384	4.74145	0.971626	0.0600634	0.0507281
GOTERM_CC_FAT	GO:0005687~U4 snRNP	5	0.5	0.0103922	NCU03625, NCU06354, NCU02508, NCU00505, NCU09880	419	6	2384	4.74145	0.971626	0.0600634	0.0507281
GOTERM_CC_FAT	GO:0005685~U1 snRNP	8	0.8	0.0188316	NCU03778, NCU03625, NCU02780, NCU06354, NCU08034, NCU02508, NCU00505, NCU09880	419	17	2384	2.67752	0.99847	0.105272	0.0889098
GOTERM_CC_FAT	GO:0046540~U4/U6 x U5 tri-snRNP complex	8	0.8	0.0188316	NCU03778, NCU08395, NCU07382, NCU03766, NCU01331, NCU09512, NCU06354, NCU02508	419	17	2384	2.67752	0.99847	0.105272	0.0889098
GOTERM_CC_FAT	GO:0030684~preribosome	21	2.1	0.0222105	NCU09004, NCU04243, NCU06214, NCU03133, NCU08960, NCU00092, NCU03393, NCU08121, NCU02370, NCU00258, NCU01458, NCU00105, NCU01008, NCU01331, NCU04159, NCU02640, NCU07547, NCU00981, NCU01301, NCU02428, NCU00979	419	73	2384	1.63677	0.999528	0.122158	0.103171
GOTERM_CC_FAT	GO:0031305~integral component of mitochondrial inner membrane	7	0.7	0.0238112	NCU02623, NCU06748, NCU05623, NCU09129, NCU02064, NCU00371, NCU02280	419	14	2384	2.84487	0.99973	0.126869	0.10715
GOTERM_CC_FAT	GO:0031304~intrinsic component of mitochondrial inner membrane	7	0.7	0.0238112	NCU02623, NCU06748, NCU05623, NCU09129, NCU02064, NCU00371, NCU02280	419	14	2384	2.84487	0.99973	0.126869	0.10715
GOTERM_CC_FAT	GO:0031970~organelle envelope lumen	8	0.8	0.0262885	NCU06439, NCU00930, NCU04307, NCU00198, NCU02530, NCU01808, NCU01550, NCU09371	419	18	2384	2.52877	0.999887	0.135824	0.114713
GOTERM_CC_FAT	GO:0005758~mitochondrial intermembrane space	8	0.8	0.0262885	NCU06439, NCU00930, NCU04307, NCU00198, NCU02530, NCU01808, NCU01550, NCU09371	419	18	2384	2.52877	0.999887	0.135824	0.114713
GOTERM_CC_FAT	GO:0030964~NADH dehydrogenase complex	7	0.7	0.0339674	NCU09002, NCU03093, NCU00484, NCU01169, NCU02472, NCU05221, NCU09460	419	15	2384	2.65521	0.999992	0.167868	0.141777
GOTERM_CC_FAT	GO:0045271~respiratory chain complex I	7	0.7	0.0339674	NCU09002, NCU03093, NCU00484, NCU01169, NCU02472, NCU05221, NCU09460	419	15	2384	2.65521	0.999992	0.167868	0.141777
GOTERM_CC_FAT	GO:0005747~mitochondrial respiratory chain complex I	7	0.7	0.0339674	NCU09002, NCU03093, NCU00484, NCU01169, NCU02472, NCU05221, NCU09460	419	15	2384	2.65521	0.999992	0.167868	0.141777
GOTERM_CC_FAT	GO:0005742~mitochondrial outer membrane translocase complex	4	0.4	0.0405494	NCU04181, NCU00431, NCU06632, NCU02474	419	5	2384	4.55179	0.999999	0.197533	0.166832
GOTERM_CC_FAT	GO:0071011~precatalytic spliceosome	8	0.8	0.0466913	NCU03778, NCU07382, NCU03625, NCU01331, NCU09512, NCU06354, NCU00505, NCU09880	419	20	2384	2.27589	1	0.22425	0.189396
GOTERM_CC_FAT	GO:0032993~protein-DNA complex	10	1	0.0536342	NCU02435, NCU04338, NCU01634, NCU01635, NCU02437, NCU06427, NCU00145, NCU00212, NCU05347, NCU06863	419	29	2384	1.96198	1	0.250635	0.21168
GOTERM_CC_FAT	GO:0005730~nucleolus	32	3.2	0.0541416	NCU11012, NCU04243, NCU03133, NCU05251, NCU08121, NCU01458, NCU00105, NCU08903, NCU07956, NCU01331, NCU02640, NCU00981, NCU03313, NCU03038, NCU02605, NCU04508, NCU02428, NCU16757, NCU08030, NCU09004, NCU00570, NCU08951, NCU08553, NCU00092, NCU01008, NCU04159, NCU05305, NCU07547, NCU01301, NCU00419, NCU09528, NCU00812	419	134	2384	1.35874	1	0.250635	0.21168
GOTERM_CC_FAT	GO:0030532~small nuclear ribonucleoprotein complex	14	1.4	0.0551249	NCU08395, NCU07382, NCU09512, NCU02780, NCU06354, NCU07299, NCU08034, NCU09880, NCU03778, NCU03766, NCU03625, NCU01331, NCU02508, NCU00505	419	47	2384	1.69482	1	0.250635	0.21168
GOTERM_CC_FAT	GO:0097525~spliceosomal snRNP complex	14	1.4	0.0551249	NCU08395, NCU07382, NCU09512, NCU02780, NCU06354, NCU07299, NCU08034, NCU09880, NCU03778, NCU03766, NCU03625, NCU01331, NCU02508, NCU00505	419	47	2384	1.69482	1	0.250635	0.21168
GOTERM_CC_FAT	GO:1990351~transporter complex	5	0.5	0.0562283	NCU00930, NCU00198, NCU16844, NCU03233, NCU08940	419	9	2384	3.16097	1	0.252287	0.213076
GOTERM_CC_FAT	GO:0005686~U2 snRNP	7	0.7	0.0616724	NCU03778, NCU03625, NCU06354, NCU07299, NCU02508, NCU00505, NCU09880	419	17	2384	2.34283	1	0.269619	0.227714
GOTERM_CC_FAT	GO:0005666~DNA-directed RNA polymerase III complex	7	0.7	0.0616724	NCU08030, NCU11012, NCU05305, NCU00419, NCU00570, NCU02605, NCU04508	419	17	2384	2.34283	1	0.269619	0.227714
GOTERM_CC_FAT	GO:0000314~organellar small ribosomal subunit	7	0.7	0.0793644	NCU08728, NCU01007, NCU08071, NCU00564, NCU03343, NCU06066, NCU05717	419	18	2384	2.21268	1	0.338209	0.285643
GOTERM_CC_FAT	GO:0005763~mitochondrial small ribosomal subunit	7	0.7	0.0793644	NCU08728, NCU01007, NCU08071, NCU00564, NCU03343, NCU06066, NCU05717	419	18	2384	2.21268	1	0.338209	0.285643
GOTERM_CC_FAT	GO:0034719~SMN-Sm protein complex	3	0.3	0.0813289	NCU03625, NCU00505, NCU09880	419	3	2384	5.68974	1	0.338209	0.285643
GOTERM_CC_FAT	GO:0045273~respiratory chain complex II	3	0.3	0.0813289	NCU07756, NCU00959, NCU03031	419	3	2384	5.68974	1	0.338209	0.285643
GOTERM_CC_FAT	GO:0044452~nucleolar part	14	1.4	0.0963922	NCU16757, NCU08030, NCU11012, NCU04243, NCU08951, NCU05251, NCU08903, NCU01008, NCU01331, NCU05305, NCU03313, NCU00419, NCU02605, NCU04508	419	51	2384	1.56189	1	0.396021	0.334469
GOTERM_MF_ALL	GO:0003735~structural constituent of ribosome	114	11.4	5.81941e-71	NCU06048, NCU08502, NCU05235, NCU08500, NCU08620, NCU06047, NCU07014, NCU08344, NCU00103, NCU08627, NCU01552, NCU05599, NCU00464, NCU01317, NCU03738, NCU02804, NCU10498, NCU00294, NCU06038, NCU06431, NCU06432, NCU06958, NCU03565, NCU01023, NCU00211, NCU04138, NCU00971, NCU01948, NCU01827, NCU00618, NCU01949, NCU09826, NCU00977, NCU00979, NCU07830, NCU05890, NCU06066, NCU03635, NCU00489, NCU03516,…	475	178	4613	6.21978	2.74094e-68	2.74094e-68	2.6071e-68
GOTERM_MF_ALL	GO:0005198~structural molecule activity	118	11.8	3.41218e-61	NCU06048, NCU08502, NCU05235, NCU08500, NCU08620, NCU06047, NCU07014, NCU08344, NCU00103, NCU06968, NCU08627, NCU01552, NCU05599, NCU00464, NCU01317, NCU03738, NCU02804, NCU10498, NCU08457, NCU00294, NCU06038, NCU06431, NCU06432, NCU06958, NCU03565, NCU01023, NCU00211, NCU04138, NCU00971, NCU01948, NCU01827, NCU00618, NCU01949, NCU09826, NCU00977, NCU00979, NCU07830, NCU05890, NCU06066, NCU03635,…	475	221	4613	5.18537	1.60714e-58	8.03569e-59	7.64329e-59
GOTERM_MF_ALL	GO:0003723~RNA binding	78	7.8	1.80392e-11	NCU09475, NCU09512, NCU05554, NCU07852, NCU04068, NCU06047, NCU05274, NCU02765, NCU00105, NCU02405, NCU08903, NCU07857, NCU06768, NCU05599, NCU01317, NCU05717, NCU00505, NCU10498, NCU02076, NCU00294, NCU06035, NCU06553, NCU08332, NCU04779, NCU01221, NCU01981, NCU00210, NCU01301, NCU04336, NCU00971, NCU01949, NCU09748, NCU09707, NCU00979, NCU09014, NCU10521, NCU04243, NCU02780, NCU07830, NCU08963,…	475	352	4613	2.152	8.49648e-09	2.83216e-09	2.69386e-09
GOTERM_MF_ALL	GO:0019843~rRNA binding	20	2	5.08891e-11	NCU09475, NCU04243, NCU07830, NCU04068, NCU02181, NCU08960, NCU08552, NCU02744, NCU06768, NCU07547, NCU04336, NCU03038, NCU02509, NCU01949, NCU02905, NCU01317, NCU01966, NCU02428, NCU05717, NCU00979	475	34	4613	5.71269	2.39688e-08	5.99219e-09	5.69958e-09
GOTERM_MF_ALL	GO:0015078~hydrogen ion transmembrane transporter activity	25	2.5	2.07157e-10	NCU16844, NCU06741, NCU06606, NCU03558, NCU00644, NCU08947, NCU00502, NCU00667, NCU00385, NCU01332, NCU05457, NCU05816, NCU08093, NCU07446, NCU03340, NCU06695, NCU08035, NCU09143, NCU02293, NCU02250, NCU01962, NCU05989, NCU05689, NCU00636, NCU01606	475	56	4613	4.33553	9.75711e-08	1.95142e-08	1.85613e-08
GOTERM_MF_ALL	GO:0015077~monovalent inorganic cation transmembrane transporter activity	25	2.5	7.75971e-09	NCU16844, NCU06741, NCU06606, NCU03558, NCU00644, NCU08947, NCU00502, NCU00667, NCU00385, NCU01332, NCU05457, NCU05816, NCU08093, NCU07446, NCU03340, NCU06695, NCU08035, NCU09143, NCU02293, NCU02250, NCU01962, NCU05989, NCU05689, NCU00636, NCU01606	475	65	4613	3.73522	3.65482e-06	6.09137e-07	5.79392e-07
GOTERM_MF_ALL	GO:0004298~threonine-type endopeptidase activity	11	1.1	8.20951e-08	NCU01368, NCU09366, NCU08605, NCU06712, NCU05942, NCU06764, NCU09309, NCU06440, NCU07365, NCU10061, NCU05295	475	14	4613	7.63053	3.86661e-05	4.83335e-06	4.59733e-06
GOTERM_MF_ALL	GO:0070003~threonine-type peptidase activity	11	1.1	8.20951e-08	NCU01368, NCU09366, NCU08605, NCU06712, NCU05942, NCU06764, NCU09309, NCU06440, NCU07365, NCU10061, NCU05295	475	14	4613	7.63053	3.86661e-05	4.83335e-06	4.59733e-06
GOTERM_MF_ALL	GO:0009055~electron carrier activity	15	1.5	2.25413e-05	NCU04496, NCU06741, NCU03340, NCU06695, NCU04098, NCU02293, NCU01962, NCU05689, NCU07756, NCU07733, NCU05457, NCU00959, NCU01808, NCU01219, NCU05816	475	40	4613	3.64184	0.0105609	0.000958888	0.000912063
GOTERM_MF_ALL	GO:0016676~oxidoreductase activity, acting on a heme group of donors, oxygen as acceptor	8	0.8	2.64661e-05	NCU01962, NCU05689, NCU05457, NCU06741, NCU03340, NCU06695, NCU05816, NCU02293	475	11	4613	7.06297	0.0123883	0.000958888	0.000912063
GOTERM_MF_ALL	GO:0015002~heme-copper terminal oxidase activity	8	0.8	2.64661e-05	NCU01962, NCU05689, NCU05457, NCU06741, NCU03340, NCU06695, NCU05816, NCU02293	475	11	4613	7.06297	0.0123883	0.000958888	0.000912063
GOTERM_MF_ALL	GO:0016675~oxidoreductase activity, acting on a heme group of donors	8	0.8	2.64661e-05	NCU01962, NCU05689, NCU05457, NCU06741, NCU03340, NCU06695, NCU05816, NCU02293	475	11	4613	7.06297	0.0123883	0.000958888	0.000912063
GOTERM_MF_ALL	GO:0004129~cytochrome-c oxidase activity	8	0.8	2.64661e-05	NCU01962, NCU05689, NCU05457, NCU06741, NCU03340, NCU06695, NCU05816, NCU02293	475	11	4613	7.06297	0.0123883	0.000958888	0.000912063
GOTERM_MF_ALL	GO:0016655~oxidoreductase activity, acting on NAD(P)H, quinone or similar compound as acceptor	12	1.2	5.07103e-05	NCU03953, NCU05009, NCU11348, NCU01169, NCU02472, NCU08930, NCU05221, NCU04074, NCU02280, NCU09460, NCU02948, NCU01859	475	28	4613	4.16211	0.0236022	0.00170604	0.00162273
GOTERM_MF_ALL	GO:0050136~NADH dehydrogenase (quinone) activity	11	1.1	0.000200192	NCU03953, NCU05009, NCU11348, NCU01169, NCU02472, NCU08930, NCU05221, NCU04074, NCU02280, NCU09460, NCU01859	475	27	4613	3.95657	0.0899902	0.00589316	0.00560538
GOTERM_MF_ALL	GO:0008137~NADH dehydrogenase (ubiquinone) activity	11	1.1	0.000200192	NCU03953, NCU05009, NCU11348, NCU01169, NCU02472, NCU08930, NCU05221, NCU04074, NCU02280, NCU09460, NCU01859	475	27	4613	3.95657	0.0899902	0.00589316	0.00560538
GOTERM_MF_ALL	GO:0003954~NADH dehydrogenase activity	11	1.1	0.000393235	NCU03953, NCU05009, NCU11348, NCU01169, NCU02472, NCU08930, NCU05221, NCU04074, NCU02280, NCU09460, NCU01859	475	29	4613	3.6837	0.169104	0.0108949	0.0103629
GOTERM_MF_ALL	GO:0003676~nucleic acid binding	123	12.3	0.000472294	NCU02364, NCU06047, NCU00103, NCU02765, NCU00105, NCU02405, NCU08903, NCU01793, NCU05599, NCU01317, NCU00505, NCU10498, NCU02076, NCU04770, NCU00294, NCU06035, NCU00570, NCU06553, NCU08332, NCU08055, NCU04779, NCU01145, NCU00210, NCU00971, NCU05347, NCU01301, NCU00212, NCU01422, NCU01949, NCU09707, NCU00979, NCU11012, NCU03990, NCU02780, NCU07830, NCU06863, NCU07036, NCU07430, NCU05251, NCU03635,…	475	911	4613	1.31122	0.199487	0.0123584	0.0117549
GOTERM_MF_ALL	GO:0022890~inorganic cation transmembrane transporter activity	26	2.6	0.00057023	NCU11311, NCU16844, NCU06741, NCU06606, NCU03558, NCU00644, NCU08947, NCU00502, NCU00667, NCU00385, NCU01332, NCU05457, NCU05816, NCU08093, NCU07446, NCU03340, NCU06695, NCU08035, NCU09143, NCU02293, NCU02250, NCU01962, NCU05989, NCU05689, NCU00636, NCU01606	475	123	4613	2.05285	0.235593	0.0141357	0.0134454
GOTERM_MF_ALL	GO:0004364~glutathione transferase activity	6	0.6	0.000994791	NCU02888, NCU04109, NCU01320, NCU10521, NCU05780, NCU05706	475	9	4613	6.47439	0.374235	0.0234273	0.0222833
GOTERM_MF_ALL	GO:0044769~ATPase activity, coupled to transmembrane movement of ions, rotational mechanism	8	0.8	0.00134123	NCU03558, NCU00667, NCU00385, NCU01332, NCU07446, NCU08035, NCU02250, NCU01606	475	18	4613	4.31626	0.468549	0.0300819	0.0286129
GOTERM_MF_ALL	GO:0016651~oxidoreductase activity, acting on NAD(P)H	14	1.4	0.00178173	NCU11348, NCU02472, NCU08930, NCU05221, NCU05299, NCU04074, NCU02280, NCU09460, NCU03953, NCU05009, NCU03696, NCU01169, NCU02948, NCU01859	475	52	4613	2.61466	0.568265	0.0381452	0.0362825
GOTERM_MF_ALL	GO:0003899~DNA-directed RNA polymerase activity	10	1	0.00235062	NCU11012, NCU09378, NCU05305, NCU00419, NCU00570, NCU03782, NCU02605, NCU04508, NCU08553, NCU05251	475	30	4613	3.23719	0.669928	0.0481366	0.045786
GOTERM_MF_ALL	GO:0070180~large ribosomal subunit rRNA binding	5	0.5	0.00299114	NCU07547, NCU02905, NCU08960, NCU08552, NCU00979	475	7	4613	6.93684	0.756086	0.0587011	0.0558346
GOTERM_MF_ALL	GO:0034062~RNA polymerase activity	10	1	0.00479238	NCU11012, NCU09378, NCU05305, NCU00419, NCU00570, NCU03782, NCU02605, NCU04508, NCU08553, NCU05251	475	33	4613	2.9429	0.895924	0.0902885	0.0858795
GOTERM_MF_ALL	GO:0022884~macromolecule transmembrane transporter activity	5	0.5	0.00549951	NCU05623, NCU04127, NCU00371, NCU06632, NCU02280	475	8	4613	6.06974	0.925535	0.095936	0.0912512
GOTERM_MF_ALL	GO:0008320~protein transmembrane transporter activity	5	0.5	0.00549951	NCU05623, NCU04127, NCU00371, NCU06632, NCU02280	475	8	4613	6.06974	0.925535	0.095936	0.0912512
GOTERM_MF_ALL	GO:0008135~translation factor activity, RNA binding	15	1.5	0.00805374	NCU09004, NCU10521, NCU02076, NCU06035, NCU06553, NCU05274, NCU08332, NCU00444, NCU01981, NCU07437, NCU02984, NCU07954, NCU09748, NCU09707, NCU03717	475	68	4613	2.14226	0.977822	0.135475	0.12886
GOTERM_MF_ALL	GO:0016681~oxidoreductase activity, acting on diphenols and related substances as donors, cytochrome as acceptor	4	0.4	0.00920156	NCU06606, NCU05989, NCU08947, NCU16844	475	5	4613	7.76926	0.987145	0.139804	0.132977
GOTERM_MF_ALL	GO:0008121~ubiquinol-cytochrome-c reductase activity	4	0.4	0.00920156	NCU06606, NCU05989, NCU08947, NCU16844	475	5	4613	7.76926	0.987145	0.139804	0.132977
GOTERM_MF_ALL	GO:0015450~P-P-bond-hydrolysis-driven protein transmembrane transporter activity	4	0.4	0.00920156	NCU05623, NCU04127, NCU06632, NCU02280	475	5	4613	7.76926	0.987145	0.139804	0.132977
GOTERM_MF_ALL	GO:0046961~proton-transporting ATPase activity, rotational mechanism	6	0.6	0.0102213	NCU03558, NCU00667, NCU00385, NCU01332, NCU07446, NCU08035	475	14	4613	4.16211	0.992085	0.150445	0.143099
GOTERM_MF_ALL	GO:0003729~mRNA binding	9	0.9	0.0133352	NCU09475, NCU09014, NCU01221, NCU10498, NCU03226, NCU01301, NCU07830, NCU07852, NCU04552	475	32	4613	2.73138	0.998206	0.185884	0.176807
GOTERM_MF_ALL	GO:0016209~antioxidant activity	8	0.8	0.0134184	NCU01320, NCU09534, NCU01213, NCU04594, NCU03013, NCU02133, NCU06031, NCU09560	475	26	4613	2.98818	0.998276	0.185884	0.176807
GOTERM_MF_ALL	GO:0036442~hydrogen-exporting ATPase activity	6	0.6	0.0140629	NCU03558, NCU00667, NCU00385, NCU01332, NCU07446, NCU08035	475	15	4613	3.88463	0.998732	0.189246	0.180005
GOTERM_MF_ALL	GO:0016853~isomerase activity	16	1.6	0.0164361	NCU00150, NCU04156, NCU08554, NCU09371, NCU04140, NCU07550, NCU02614, NCU07725, NCU06228, NCU03542, NCU01200, NCU02455, NCU02829, NCU00519, NCU00726, NCU07719	475	81	4613	1.91834	0.999593	0.215039	0.204538
GOTERM_MF_ALL	GO:0003743~translation initiation factor activity	11	1.1	0.0187973	NCU00444, NCU09004, NCU01981, NCU07954, NCU07437, NCU02984, NCU02076, NCU09748, NCU06553, NCU09707, NCU03717	475	47	4613	2.27292	0.999869	0.239284	0.227599
GOTERM_MF_ALL	GO:0004784~superoxide dismutase activity	4	0.4	0.027521	NCU01213, NCU03013, NCU02133, NCU09560	475	7	4613	5.54947	0.999998	0.332369	0.316139
GOTERM_MF_ALL	GO:0016721~oxidoreductase activity, acting on superoxide radicals as acceptor	4	0.4	0.027521	NCU01213, NCU03013, NCU02133, NCU09560	475	7	4613	5.54947	0.999998	0.332369	0.316139
GOTERM_MF_ALL	GO:0008565~protein transporter activity	9	0.9	0.0310819	NCU00930, NCU00198, NCU07989, NCU05623, NCU04127, NCU00371, NCU06632, NCU10618, NCU02280	475	37	4613	2.36228	1	0.36599	0.348118
GOTERM_MF_ALL	GO:0044822~poly(A) RNA binding	10	1	0.0364627	NCU09475, NCU09014, NCU01221, NCU10498, NCU03226, NCU01301, NCU07830, NCU07852, NCU04552, NCU07829	475	45	4613	2.15813	1	0.408206	0.388272
GOTERM_MF_ALL	GO:0003755~peptidyl-prolyl cis-trans isomerase activity	6	0.6	0.0386485	NCU02614, NCU01200, NCU02455, NCU08554, NCU04140, NCU00726	475	19	4613	3.06681	1	0.408206	0.388272
GOTERM_MF_ALL	GO:0016859~cis-trans isomerase activity	6	0.6	0.0386485	NCU02614, NCU01200, NCU02455, NCU08554, NCU04140, NCU00726	475	19	4613	3.06681	1	0.408206	0.388272
GOTERM_MF_ALL	GO:0042625~ATPase coupled ion transmembrane transporter activity	8	0.8	0.040151	NCU03558, NCU00667, NCU00385, NCU01332, NCU07446, NCU08035, NCU02250, NCU01606	475	32	4613	2.42789	1	0.408206	0.388272
GOTERM_MF_ALL	GO:0019829~cation-transporting ATPase activity	8	0.8	0.040151	NCU03558, NCU00667, NCU00385, NCU01332, NCU07446, NCU08035, NCU02250, NCU01606	475	32	4613	2.42789	1	0.408206	0.388272
GOTERM_MF_ALL	GO:0016671~oxidoreductase activity, acting on a sulfur group of donors, disulfide as acceptor	4	0.4	0.0407339	NCU05731, NCU06556, NCU03891, NCU10029	475	8	4613	4.85579	1	0.408206	0.388272
GOTERM_MF_ALL	GO:0046933~proton-transporting ATP synthase activity, rotational mechanism	4	0.4	0.0407339	NCU03558, NCU00385, NCU02250, NCU01606	475	8	4613	4.85579	1	0.408206	0.388272
GOTERM_MF_ALL	GO:0016835~carbon-oxygen lyase activity	11	1.1	0.0507717	NCU00489, NCU04778, NCU04466, NCU06603, NCU01145, NCU07823, NCU01300, NCU08985, NCU08133, NCU08330, NCU08176	475	55	4613	1.94232	1	0.498197	0.473869
GOTERM_MF_ALL	GO:0022853~active ion transmembrane transporter activity	8	0.8	0.0537512	NCU03558, NCU00667, NCU00385, NCU01332, NCU07446, NCU08035, NCU02250, NCU01606	475	34	4613	2.28508	1	0.516669	0.491439
GOTERM_MF_ALL	GO:0008324~cation transmembrane transporter activity	26	2.6	0.0600792	NCU11311, NCU16844, NCU06741, NCU06606, NCU03558, NCU00644, NCU08947, NCU00502, NCU00667, NCU00385, NCU01332, NCU05457, NCU05816, NCU08093, NCU07446, NCU03340, NCU06695, NCU08035, NCU09143, NCU02293, NCU02250, NCU01962, NCU05989, NCU05689, NCU00636, NCU01606	475	177	4613	1.42656	1	0.554889	0.527793
GOTERM_MF_ALL	GO:0043022~ribosome binding	5	0.5	0.0600835	NCU09004, NCU05274, NCU05076, NCU09707, NCU08332	475	15	4613	3.23719	1	0.554889	0.527793
GOTERM_MF_ALL	GO:0015399~primary active transmembrane transporter activity	12	1.2	0.0711288	NCU03558, NCU00667, NCU00385, NCU05623, NCU01332, NCU04127, NCU07446, NCU06632, NCU02280, NCU08035, NCU02250, NCU01606	475	66	4613	1.76574	1	0.632107	0.601239
GOTERM_MF_ALL	GO:0015405~P-P-bond-hydrolysis-driven transmembrane transporter activity	12	1.2	0.0711288	NCU03558, NCU00667, NCU00385, NCU05623, NCU01332, NCU04127, NCU07446, NCU06632, NCU02280, NCU08035, NCU02250, NCU01606	475	66	4613	1.76574	1	0.632107	0.601239
GOTERM_MF_ALL	GO:0016776~phosphotransferase activity, phosphate group as acceptor	4	0.4	0.074803	NCU10220, NCU04202, NCU06300, NCU01550	475	10	4613	3.88463	1	0.652448	0.620588
GOTERM_MF_ALL	GO:0016667~oxidoreductase activity, acting on a sulfur group of donors	6	0.6	0.0797529	NCU05731, NCU06556, NCU03891, NCU10029, NCU01219, NCU04098	475	23	4613	2.53346	1	0.682975	0.649623
GOTERM_MF_ALL	GO:0070181~small ribosomal subunit rRNA binding	3	0.3	0.0854157	NCU03038, NCU07830, NCU05717	475	5	4613	5.82695	1	0.718407	0.683325
GOTERM_MF_ALL	GO:0015075~ion transmembrane transporter activity	28	2.8	0.0899897	NCU11311, NCU16844, NCU06741, NCU06606, NCU03558, NCU00644, NCU08947, NCU00502, NCU00667, NCU00385, NCU01332, NCU04304, NCU05457, NCU01735, NCU05816, NCU08093, NCU07446, NCU03340, NCU06695, NCU08035, NCU09143, NCU02293, NCU02250, NCU01962, NCU05989, NCU05689, NCU00636, NCU01606	475	202	4613	1.34616	1	0.743599	0.707288
GOTERM_MF_ALL	GO:0051082~unfolded protein binding	4	0.4	0.0952854	NCU04334, NCU02588, NCU07403, NCU01516	475	11	4613	3.53148	1	0.773783	0.735998
GOTERM_MF_DIRECT	GO:0003735~structural constituent of ribosome	114	11.4	5.81941e-71	NCU06048, NCU08502, NCU05235, NCU08500, NCU08620, NCU06047, NCU07014, NCU08344, NCU00103, NCU08627, NCU01552, NCU05599, NCU00464, NCU01317, NCU03738, NCU02804, NCU10498, NCU00294, NCU06038, NCU06431, NCU06432, NCU06958, NCU03565, NCU01023, NCU00211, NCU04138, NCU00971, NCU01948, NCU01827, NCU00618, NCU01949, NCU09826, NCU00977, NCU00979, NCU07830, NCU05890, NCU06066, NCU03635, NCU00489, NCU03516,…	475	178	4613	6.21978	1.39666e-68	1.39666e-68	1.36174e-68
GOTERM_MF_DIRECT	GO:0004298~threonine-type endopeptidase activity	11	1.1	8.20951e-08	NCU01368, NCU09366, NCU08605, NCU06712, NCU05942, NCU06764, NCU09309, NCU06440, NCU07365, NCU10061, NCU05295	475	14	4613	7.63053	1.97026e-05	9.85142e-06	9.60513e-06
GOTERM_MF_DIRECT	GO:0019843~rRNA binding	11	1.1	2.44693e-06	NCU02744, NCU09475, NCU06768, NCU04336, NCU02509, NCU01949, NCU04068, NCU01317, NCU01966, NCU02181, NCU02428	475	18	4613	5.93485	0.000587093	0.000195755	0.000190861
GOTERM_MF_DIRECT	GO:0004129~cytochrome-c oxidase activity	8	0.8	2.64661e-05	NCU01962, NCU05689, NCU05457, NCU06741, NCU03340, NCU06695, NCU05816, NCU02293	475	11	4613	7.06297	0.00633182	0.00158797	0.00154827
GOTERM_MF_DIRECT	GO:0008137~NADH dehydrogenase (ubiquinone) activity	11	1.1	0.000200192	NCU03953, NCU05009, NCU11348, NCU01169, NCU02472, NCU08930, NCU05221, NCU04074, NCU02280, NCU09460, NCU01859	475	27	4613	3.95657	0.0469148	0.00960922	0.00936899
GOTERM_MF_DIRECT	GO:0004364~glutathione transferase activity	6	0.6	0.000994791	NCU02888, NCU04109, NCU01320, NCU10521, NCU05780, NCU05706	475	9	4613	6.47439	0.212482	0.0397916	0.0387968
GOTERM_MF_DIRECT	GO:0003899~DNA-directed RNA polymerase activity	10	1	0.00136784	NCU11012, NCU09378, NCU05305, NCU00419, NCU00570, NCU03782, NCU02605, NCU04508, NCU08553, NCU05251	475	28	4613	3.46842	0.280001	0.0418725	0.0408257
GOTERM_MF_DIRECT	GO:0003723~RNA binding	29	2.9	0.00139575	NCU09512, NCU05554, NCU08963, NCU06047, NCU04068, NCU02744, NCU03635, NCU02765, NCU00489, NCU00105, NCU08728, NCU07857, NCU07956, NCU01331, NCU08329, NCU05599, NCU09539, NCU00505, NCU04155, NCU08678, NCU00294, NCU06892, NCU08990, NCU04779, NCU03625, NCU03988, NCU00475, NCU00971, NCU01966	475	152	4613	1.85287	0.284815	0.0418725	0.0408257
GOTERM_MF_DIRECT	GO:0070180~large ribosomal subunit rRNA binding	5	0.5	0.00299114	NCU07547, NCU02905, NCU08960, NCU08552, NCU00979	475	7	4613	6.93684	0.512736	0.0797637	0.0777697
GOTERM_MF_DIRECT	GO:0015450~P-P-bond-hydrolysis-driven protein transmembrane transporter activity	4	0.4	0.00920156	NCU05623, NCU04127, NCU06632, NCU02280	475	5	4613	7.76926	0.891238	0.200761	0.195742
GOTERM_MF_DIRECT	GO:0008121~ubiquinol-cytochrome-c reductase activity	4	0.4	0.00920156	NCU06606, NCU05989, NCU08947, NCU16844	475	5	4613	7.76926	0.891238	0.200761	0.195742
GOTERM_MF_DIRECT	GO:0046961~proton-transporting ATPase activity, rotational mechanism	6	0.6	0.0102213	NCU03558, NCU00667, NCU00385, NCU01332, NCU07446, NCU08035	475	14	4613	4.16211	0.915054	0.204427	0.199316
GOTERM_MF_DIRECT	GO:0015078~hydrogen ion transmembrane transporter activity	5	0.5	0.0139571	NCU00644, NCU00502, NCU08093, NCU00636, NCU09143	475	10	4613	4.85579	0.965724	0.25767	0.251228
GOTERM_MF_DIRECT	GO:0003743~translation initiation factor activity	11	1.1	0.0187973	NCU00444, NCU09004, NCU01981, NCU07954, NCU07437, NCU02984, NCU02076, NCU09748, NCU06553, NCU09707, NCU03717	475	47	4613	2.27292	0.989478	0.322239	0.314183
GOTERM_MF_DIRECT	GO:0004784~superoxide dismutase activity	4	0.4	0.027521	NCU01213, NCU03013, NCU02133, NCU09560	475	7	4613	5.54947	0.998766	0.435263	0.424382
GOTERM_MF_DIRECT	GO:0003729~mRNA binding	8	0.8	0.0290176	NCU09475, NCU09014, NCU01221, NCU10498, NCU03226, NCU01301, NCU07852, NCU04552	475	30	4613	2.58975	0.999147	0.435263	0.424382
GOTERM_MF_DIRECT	GO:0003755~peptidyl-prolyl cis-trans isomerase activity	6	0.6	0.0386485	NCU02614, NCU01200, NCU02455, NCU08554, NCU04140, NCU00726	475	19	4613	3.06681	0.999922	0.543119	0.529541
GOTERM_MF_DIRECT	GO:0046933~proton-transporting ATP synthase activity, rotational mechanism	4	0.4	0.0407339	NCU03558, NCU00385, NCU02250, NCU01606	475	8	4613	4.85579	0.999954	0.543119	0.529541
GOTERM_MF_DIRECT	GO:0043022~ribosome binding	5	0.5	0.0600835	NCU09004, NCU05274, NCU05076, NCU09707, NCU08332	475	15	4613	3.23719	1	0.75895	0.739976
GOTERM_MF_DIRECT	GO:0009055~electron carrier activity	7	0.7	0.0702841	NCU07756, NCU07733, NCU04496, NCU00959, NCU01808, NCU01219, NCU04098	475	29	4613	2.34417	1	0.843409	0.822324
GOTERM_MF_DIRECT	GO:0016757~transferase activity, transferring glycosyl groups	4	0.4	0.074803	NCU06261, NCU01446, NCU00067, NCU05544	475	10	4613	3.88463	1	0.854891	0.833519
GOTERM_MF_DIRECT	GO:0070181~small ribosomal subunit rRNA binding	3	0.3	0.0854157	NCU03038, NCU07830, NCU05717	475	5	4613	5.82695	1	0.931807	0.908512
GOTERM_MF_DIRECT	GO:0051082~unfolded protein binding	4	0.4	0.0952854	NCU04334, NCU02588, NCU07403, NCU01516	475	11	4613	3.53148	1	0.994283	0.969426
GOTERM_MF_FAT	GO:0003735~structural constituent of ribosome	114	11.4	2.28195e-69	NCU06048, NCU08502, NCU05235, NCU08500, NCU08620, NCU06047, NCU07014, NCU08344, NCU00103, NCU08627, NCU01552, NCU05599, NCU00464, NCU01317, NCU03738, NCU02804, NCU10498, NCU00294, NCU06038, NCU06431, NCU06432, NCU06958, NCU03565, NCU01023, NCU00211, NCU04138, NCU00971, NCU01948, NCU01827, NCU00618, NCU01949, NCU09826, NCU00977, NCU00979, NCU07830, NCU05890, NCU06066, NCU03635, NCU00489, NCU03516,…	455	178	4249	5.98081	1.04285e-66	1.04285e-66	9.94931e-67
GOTERM_MF_FAT	GO:0005198~structural molecule activity	118	11.8	1.35753e-59	NCU06048, NCU08502, NCU05235, NCU08500, NCU08620, NCU06047, NCU07014, NCU08344, NCU00103, NCU06968, NCU08627, NCU01552, NCU05599, NCU00464, NCU01317, NCU03738, NCU02804, NCU10498, NCU08457, NCU00294, NCU06038, NCU06431, NCU06432, NCU06958, NCU03565, NCU01023, NCU00211, NCU04138, NCU00971, NCU01948, NCU01827, NCU00618, NCU01949, NCU09826, NCU00977, NCU00979, NCU07830, NCU05890, NCU06066, NCU03635,…	455	221	4249	4.98615	6.20393e-57	3.10197e-57	2.95943e-57
GOTERM_MF_FAT	GO:0019843~rRNA binding	20	2	9.94117e-11	NCU09475, NCU04243, NCU07830, NCU04068, NCU02181, NCU08960, NCU08552, NCU02744, NCU06768, NCU07547, NCU04336, NCU03038, NCU02509, NCU01949, NCU02905, NCU01317, NCU01966, NCU02428, NCU05717, NCU00979	455	34	4249	5.49321	4.54311e-08	1.27264e-08	1.21416e-08
GOTERM_MF_FAT	GO:0003723~RNA binding	78	7.8	1.11391e-10	NCU09475, NCU09512, NCU05554, NCU07852, NCU04068, NCU06047, NCU05274, NCU02765, NCU00105, NCU02405, NCU08903, NCU07857, NCU06768, NCU05599, NCU01317, NCU05717, NCU00505, NCU10498, NCU02076, NCU00294, NCU06035, NCU06553, NCU08332, NCU04779, NCU01221, NCU01981, NCU00210, NCU01301, NCU04336, NCU00971, NCU01949, NCU09748, NCU09707, NCU00979, NCU09014, NCU10521, NCU04243, NCU02780, NCU07830, NCU08963,…	455	352	4249	2.06932	5.09057e-08	1.27264e-08	1.21416e-08
GOTERM_MF_FAT	GO:0015078~hydrogen ion transmembrane transporter activity	25	2.5	4.56372e-10	NCU16844, NCU06741, NCU06606, NCU03558, NCU00644, NCU08947, NCU00502, NCU00667, NCU00385, NCU01332, NCU05457, NCU05816, NCU08093, NCU07446, NCU03340, NCU06695, NCU08035, NCU09143, NCU02293, NCU02250, NCU01962, NCU05989, NCU05689, NCU00636, NCU01606	455	56	4249	4.16896	2.08562e-07	4.17124e-08	3.97957e-08
GOTERM_MF_FAT	GO:0015077~monovalent inorganic cation transmembrane transporter activity	25	2.5	1.64934e-08	NCU16844, NCU06741, NCU06606, NCU03558, NCU00644, NCU08947, NCU00502, NCU00667, NCU00385, NCU01332, NCU05457, NCU05816, NCU08093, NCU07446, NCU03340, NCU06695, NCU08035, NCU09143, NCU02293, NCU02250, NCU01962, NCU05989, NCU05689, NCU00636, NCU01606	455	65	4249	3.59172	7.53747e-06	1.25625e-06	1.19852e-06
GOTERM_MF_FAT	GO:0004298~threonine-type endopeptidase activity	11	1.1	1.19051e-07	NCU01368, NCU09366, NCU08605, NCU06712, NCU05942, NCU06764, NCU09309, NCU06440, NCU07365, NCU10061, NCU05295	455	14	4249	7.33736	5.44051e-05	6.80082e-06	6.48831e-06
GOTERM_MF_FAT	GO:0070003~threonine-type peptidase activity	11	1.1	1.19051e-07	NCU01368, NCU09366, NCU08605, NCU06712, NCU05942, NCU06764, NCU09309, NCU06440, NCU07365, NCU10061, NCU05295	455	14	4249	7.33736	5.44051e-05	6.80082e-06	6.48831e-06
GOTERM_MF_FAT	GO:0016676~oxidoreductase activity, acting on a heme group of donors, oxygen as acceptor	8	0.8	3.42131e-05	NCU01962, NCU05689, NCU05457, NCU06741, NCU03340, NCU06695, NCU05816, NCU02293	455	11	4249	6.79161	0.0155141	0.00122674	0.00117037
GOTERM_MF_FAT	GO:0004129~cytochrome-c oxidase activity	8	0.8	3.42131e-05	NCU01962, NCU05689, NCU05457, NCU06741, NCU03340, NCU06695, NCU05816, NCU02293	455	11	4249	6.79161	0.0155141	0.00122674	0.00117037
GOTERM_MF_FAT	GO:0016675~oxidoreductase activity, acting on a heme group of donors	8	0.8	3.42131e-05	NCU01962, NCU05689, NCU05457, NCU06741, NCU03340, NCU06695, NCU05816, NCU02293	455	11	4249	6.79161	0.0155141	0.00122674	0.00117037
GOTERM_MF_FAT	GO:0015002~heme-copper terminal oxidase activity	8	0.8	3.42131e-05	NCU01962, NCU05689, NCU05457, NCU06741, NCU03340, NCU06695, NCU05816, NCU02293	455	11	4249	6.79161	0.0155141	0.00122674	0.00117037
GOTERM_MF_FAT	GO:0009055~electron carrier activity	15	1.5	3.48964e-05	NCU04496, NCU06741, NCU03340, NCU06695, NCU04098, NCU02293, NCU01962, NCU05689, NCU07756, NCU07733, NCU05457, NCU00959, NCU01808, NCU01219, NCU05816	455	40	4249	3.50192	0.0158214	0.00122674	0.00117037
GOTERM_MF_FAT	GO:0016655~oxidoreductase activity, acting on NAD(P)H, quinone or similar compound as acceptor	12	1.2	7.26053e-05	NCU03953, NCU05009, NCU11348, NCU01169, NCU02472, NCU08930, NCU05221, NCU04074, NCU02280, NCU09460, NCU02948, NCU01859	455	28	4249	4.0022	0.0326373	0.00237004	0.00226114
GOTERM_MF_FAT	GO:0050136~NADH dehydrogenase (quinone) activity	11	1.1	0.000275994	NCU03953, NCU05009, NCU11348, NCU01169, NCU02472, NCU08930, NCU05221, NCU04074, NCU02280, NCU09460, NCU01859	455	27	4249	3.80456	0.118514	0.00788307	0.00752083
GOTERM_MF_FAT	GO:0008137~NADH dehydrogenase (ubiquinone) activity	11	1.1	0.000275994	NCU03953, NCU05009, NCU11348, NCU01169, NCU02472, NCU08930, NCU05221, NCU04074, NCU02280, NCU09460, NCU01859	455	27	4249	3.80456	0.118514	0.00788307	0.00752083
GOTERM_MF_FAT	GO:0003954~NADH dehydrogenase activity	11	1.1	0.000537989	NCU03953, NCU05009, NCU11348, NCU01169, NCU02472, NCU08930, NCU05221, NCU04074, NCU02280, NCU09460, NCU01859	455	29	4249	3.54218	0.218021	0.0144624	0.0137978
GOTERM_MF_FAT	GO:0022890~inorganic cation transmembrane transporter activity	26	2.6	0.00100343	NCU11311, NCU16844, NCU06741, NCU06606, NCU03558, NCU00644, NCU08947, NCU00502, NCU00667, NCU00385, NCU01332, NCU05457, NCU05816, NCU08093, NCU07446, NCU03340, NCU06695, NCU08035, NCU09143, NCU02293, NCU02250, NCU01962, NCU05989, NCU05689, NCU00636, NCU01606	455	123	4249	1.97398	0.367958	0.0254761	0.0243054
GOTERM_MF_FAT	GO:0004364~glutathione transferase activity	6	0.6	0.00119114	NCU02888, NCU04109, NCU01320, NCU10521, NCU05780, NCU05706	455	9	4249	6.22564	0.419971	0.0286501	0.0273336
GOTERM_MF_FAT	GO:0044769~ATPase activity, coupled to transmembrane movement of ions, rotational mechanism	8	0.8	0.00168891	NCU03558, NCU00667, NCU00385, NCU01332, NCU07446, NCU08035, NCU02250, NCU01606	455	18	4249	4.15043	0.538137	0.0385917	0.0368183
GOTERM_MF_FAT	GO:0003676~nucleic acid binding	123	12.3	0.00209323	NCU02364, NCU06047, NCU00103, NCU02765, NCU00105, NCU02405, NCU08903, NCU01793, NCU05599, NCU01317, NCU00505, NCU10498, NCU02076, NCU04770, NCU00294, NCU06035, NCU00570, NCU06553, NCU08332, NCU08055, NCU04779, NCU01145, NCU00210, NCU00971, NCU05347, NCU01301, NCU00212, NCU01422, NCU01949, NCU09707, NCU00979, NCU11012, NCU03990, NCU02780, NCU07830, NCU06863, NCU07036, NCU07430, NCU05251, NCU03635,…	455	911	4249	1.26085	0.616191	0.0455527	0.0434595
GOTERM_MF_FAT	GO:0016651~oxidoreductase activity, acting on NAD(P)H	14	1.4	0.00252605	NCU11348, NCU02472, NCU08930, NCU05221, NCU05299, NCU04074, NCU02280, NCU09460, NCU03953, NCU05009, NCU03696, NCU01169, NCU02948, NCU01859	455	52	4249	2.5142	0.685215	0.0524729	0.0500617
GOTERM_MF_FAT	GO:0003899~DNA-directed RNA polymerase activity	10	1	0.00307412	NCU11012, NCU09378, NCU05305, NCU00419, NCU00570, NCU03782, NCU02605, NCU04508, NCU08553, NCU05251	455	30	4249	3.11282	0.755132	0.0610813	0.0582745
GOTERM_MF_FAT	GO:0070180~large ribosomal subunit rRNA binding	5	0.5	0.00345931	NCU07547, NCU02905, NCU08960, NCU08552, NCU00979	455	7	4249	6.67033	0.794774	0.065871	0.0628441
GOTERM_MF_FAT	GO:0034062~RNA polymerase activity	10	1	0.00619781	NCU11012, NCU09378, NCU05305, NCU00419, NCU00570, NCU03782, NCU02605, NCU04508, NCU08553, NCU05251	455	33	4249	2.82984	0.941645	0.107285	0.102355
GOTERM_MF_FAT	GO:0022884~macromolecule transmembrane transporter activity	5	0.5	0.00633848	NCU05623, NCU04127, NCU00371, NCU06632, NCU02280	455	8	4249	5.83654	0.945301	0.107285	0.102355
GOTERM_MF_FAT	GO:0008320~protein transmembrane transporter activity	5	0.5	0.00633848	NCU05623, NCU04127, NCU00371, NCU06632, NCU02280	455	8	4249	5.83654	0.945301	0.107285	0.102355
GOTERM_MF_FAT	GO:0015450~P-P-bond-hydrolysis-driven protein transmembrane transporter activity	4	0.4	0.0102764	NCU05623, NCU04127, NCU06632, NCU02280	455	5	4249	7.47077	0.99109	0.156544	0.149351
GOTERM_MF_FAT	GO:0008121~ubiquinol-cytochrome-c reductase activity	4	0.4	0.0102764	NCU06606, NCU05989, NCU08947, NCU16844	455	5	4249	7.47077	0.99109	0.156544	0.149351
GOTERM_MF_FAT	GO:0016681~oxidoreductase activity, acting on diphenols and related substances as donors, cytochrome as acceptor	4	0.4	0.0102764	NCU06606, NCU05989, NCU08947, NCU16844	455	5	4249	7.47077	0.99109	0.156544	0.149351
GOTERM_MF_FAT	GO:0008135~translation factor activity, RNA binding	15	1.5	0.0111919	NCU09004, NCU10521, NCU02076, NCU06035, NCU06553, NCU05274, NCU08332, NCU00444, NCU01981, NCU07437, NCU02984, NCU07954, NCU09748, NCU09707, NCU03717	455	68	4249	2.05995	0.994163	0.164991	0.157409
GOTERM_MF_FAT	GO:0046961~proton-transporting ATPase activity, rotational mechanism	6	0.6	0.0120243	NCU03558, NCU00667, NCU00385, NCU01332, NCU07446, NCU08035	455	14	4249	4.0022	0.996028	0.171721	0.16383
GOTERM_MF_FAT	GO:0016209~antioxidant activity	8	0.8	0.0164122	NCU01320, NCU09534, NCU01213, NCU04594, NCU03013, NCU02133, NCU06031, NCU09560	455	26	4249	2.87337	0.99948	0.21702	0.207047
GOTERM_MF_FAT	GO:0036442~hydrogen-exporting ATPase activity	6	0.6	0.0164862	NCU03558, NCU00667, NCU00385, NCU01332, NCU07446, NCU08035	455	15	4249	3.73538	0.999498	0.21702	0.207047
GOTERM_MF_FAT	GO:0003729~mRNA binding	9	0.9	0.0166208	NCU09475, NCU09014, NCU01221, NCU10498, NCU03226, NCU01301, NCU07830, NCU07852, NCU04552	455	32	4249	2.62644	0.999528	0.21702	0.207047
GOTERM_MF_FAT	GO:0016853~isomerase activity	16	1.6	0.0226473	NCU00150, NCU04156, NCU08554, NCU09371, NCU04140, NCU07550, NCU02614, NCU07725, NCU06228, NCU03542, NCU01200, NCU02455, NCU02829, NCU00519, NCU00726, NCU07719	455	81	4249	1.84463	0.999972	0.287495	0.274284
GOTERM_MF_FAT	GO:0003743~translation initiation factor activity	11	1.1	0.024045	NCU00444, NCU09004, NCU01981, NCU07954, NCU07437, NCU02984, NCU02076, NCU09748, NCU06553, NCU09707, NCU03717	455	47	4249	2.1856	0.999985	0.296988	0.283341
GOTERM_MF_FAT	GO:0004784~superoxide dismutase activity	4	0.4	0.0305401	NCU01213, NCU03013, NCU02133, NCU09560	455	7	4249	5.33626	0.999999	0.357867	0.341423
GOTERM_MF_FAT	GO:0016721~oxidoreductase activity, acting on superoxide radicals as acceptor	4	0.4	0.0305401	NCU01213, NCU03013, NCU02133, NCU09560	455	7	4249	5.33626	0.999999	0.357867	0.341423
GOTERM_MF_FAT	GO:0008565~protein transporter activity	9	0.9	0.0380565	NCU00930, NCU00198, NCU07989, NCU05623, NCU04127, NCU00371, NCU06632, NCU10618, NCU02280	455	37	4249	2.27152	1	0.434795	0.414816
GOTERM_MF_FAT	GO:0003755~peptidyl-prolyl cis-trans isomerase activity	6	0.6	0.0446964	NCU02614, NCU01200, NCU02455, NCU08554, NCU04140, NCU00726	455	19	4249	2.94899	1	0.45854	0.437469
GOTERM_MF_FAT	GO:0016859~cis-trans isomerase activity	6	0.6	0.0446964	NCU02614, NCU01200, NCU02455, NCU08554, NCU04140, NCU00726	455	19	4249	2.94899	1	0.45854	0.437469
GOTERM_MF_FAT	GO:0016671~oxidoreductase activity, acting on a sulfur group of donors, disulfide as acceptor	4	0.4	0.0450611	NCU05731, NCU06556, NCU03891, NCU10029	455	8	4249	4.66923	1	0.45854	0.437469
GOTERM_MF_FAT	GO:0046933~proton-transporting ATP synthase activity, rotational mechanism	4	0.4	0.0450611	NCU03558, NCU00385, NCU02250, NCU01606	455	8	4249	4.66923	1	0.45854	0.437469
GOTERM_MF_FAT	GO:0044822~poly(A) RNA binding	10	1	0.0451516	NCU09475, NCU09014, NCU01221, NCU10498, NCU03226, NCU01301, NCU07830, NCU07852, NCU04552, NCU07829	455	45	4249	2.07521	1	0.45854	0.437469
GOTERM_MF_FAT	GO:0042625~ATPase coupled ion transmembrane transporter activity	8	0.8	0.0480865	NCU03558, NCU00667, NCU00385, NCU01332, NCU07446, NCU08035, NCU02250, NCU01606	455	32	4249	2.33462	1	0.467564	0.446079
GOTERM_MF_FAT	GO:0019829~cation-transporting ATPase activity	8	0.8	0.0480865	NCU03558, NCU00667, NCU00385, NCU01332, NCU07446, NCU08035, NCU02250, NCU01606	455	32	4249	2.33462	1	0.467564	0.446079
GOTERM_MF_FAT	GO:0016835~carbon-oxygen lyase activity	11	1.1	0.0631201	NCU00489, NCU04778, NCU04466, NCU06603, NCU01145, NCU07823, NCU01300, NCU08985, NCU08133, NCU08330, NCU08176	455	55	4249	1.86769	1	0.596293	0.568892
GOTERM_MF_FAT	GO:0022853~active ion transmembrane transporter activity	8	0.8	0.0639352	NCU03558, NCU00667, NCU00385, NCU01332, NCU07446, NCU08035, NCU02250, NCU01606	455	34	4249	2.19729	1	0.596293	0.568892
GOTERM_MF_FAT	GO:0043022~ribosome binding	5	0.5	0.0676632	NCU09004, NCU05274, NCU05076, NCU09707, NCU08332	455	15	4249	3.11282	1	0.618441	0.590023
GOTERM_MF_FAT	GO:0016776~phosphotransferase activity, phosphate group as acceptor	4	0.4	0.0822431	NCU10220, NCU04202, NCU06300, NCU01550	455	10	4249	3.73538	1	0.736962	0.703098
GOTERM_MF_FAT	GO:0008324~cation transmembrane transporter activity	26	2.6	0.0859905	NCU11311, NCU16844, NCU06741, NCU06606, NCU03558, NCU00644, NCU08947, NCU00502, NCU00667, NCU00385, NCU01332, NCU05457, NCU05816, NCU08093, NCU07446, NCU03340, NCU06695, NCU08035, NCU09143, NCU02293, NCU02250, NCU01962, NCU05989, NCU05689, NCU00636, NCU01606	455	177	4249	1.37175	1	0.747244	0.712907
GOTERM_MF_FAT	GO:0015405~P-P-bond-hydrolysis-driven transmembrane transporter activity	12	1.2	0.0884526	NCU03558, NCU00667, NCU00385, NCU05623, NCU01332, NCU04127, NCU07446, NCU06632, NCU02280, NCU08035, NCU02250, NCU01606	455	66	4249	1.6979	1	0.747244	0.712907
GOTERM_MF_FAT	GO:0015399~primary active transmembrane transporter activity	12	1.2	0.0884526	NCU03558, NCU00667, NCU00385, NCU05623, NCU01332, NCU04127, NCU07446, NCU06632, NCU02280, NCU08035, NCU02250, NCU01606	455	66	4249	1.6979	1	0.747244	0.712907
GOTERM_MF_FAT	GO:0016667~oxidoreductase activity, acting on a sulfur group of donors	6	0.6	0.0910286	NCU05731, NCU06556, NCU03891, NCU10029, NCU01219, NCU04098	455	23	4249	2.43612	1	0.747244	0.712907
GOTERM_MF_FAT	GO:0070181~small ribosomal subunit rRNA binding	3	0.3	0.091566	NCU03038, NCU07830, NCU05717	455	5	4249	5.60308	1	0.747244	0.712907
INTERPRO	IPR001353:Proteasome, subunit alpha/beta	11	1.1	1.39597e-07	NCU01368, NCU09366, NCU08605, NCU06712, NCU05942, NCU06764, NCU09309, NCU06440, NCU07365, NCU10061, NCU05295	713	14	6574	7.24444	0.000136097	0.000136107	0.000134711
INTERPRO	IPR001163:Ribonucleoprotein LSM domain	11	1.1	9.10866e-07	NCU03778, NCU07382, NCU03766, NCU01601, NCU03625, NCU09512, NCU06354, NCU07497, NCU02508, NCU00505, NCU09880	713	16	6574	6.33888	0.0008877	0.000401073	0.00039696
INTERPRO	IPR011332:Ribosomal protein, zinc-binding domain	8	0.8	1.23407e-06	NCU03516, NCU00618, NCU00706, NCU04553, NCU17114, NCU01966, NCU05032, NCU07562	713	8	6574	9.2202	0.0012025	0.000401073	0.00039696
INTERPRO	IPR008991:Translation protein SH3-like domain	9	0.9	6.06533e-06	NCU00413, NCU00634, NCU03565, NCU01948, NCU01827, NCU02707, NCU05274, NCU08332, NCU06450	713	12	6574	6.91515	0.00589626	0.00147842	0.00146326
INTERPRO	IPR010920:Like-Sm (LSM) domain	11	1.1	7.74509e-06	NCU03778, NCU07382, NCU03766, NCU01601, NCU03625, NCU09512, NCU06354, NCU07497, NCU02508, NCU00505, NCU09880	713	19	6574	5.33801	0.00752305	0.00151029	0.0014948
INTERPRO	IPR012336:Thioredoxin-like fold	19	1.9	6.27093e-05	NCU08395, NCU09534, NCU10521, NCU02595, NCU03177, NCU05780, NCU06880, NCU04098, NCU06031, NCU03151, NCU04109, NCU02888, NCU01650, NCU07549, NCU05731, NCU06556, NCU01169, NCU01219, NCU05706	713	62	6574	2.82554	0.0593117	0.0101903	0.0100857
INTERPRO	IPR014722:Ribosomal protein L2 domain 2	7	0.7	9.96155e-05	NCU00413, NCU00634, NCU03565, NCU01827, NCU02707, NCU05274, NCU08332	713	9	6574	7.17126	0.0925619	0.013875	0.0137327
INTERPRO	IPR000426:Proteasome, alpha-subunit, N-terminal domain	6	0.6	0.000256161	NCU06712, NCU05942, NCU06764, NCU06440, NCU10061, NCU05295	713	7	6574	7.90303	0.221035	0.0277508	0.0274662
INTERPRO	IPR023332:Proteasome A-type subunit	6	0.6	0.000256161	NCU06712, NCU05942, NCU06764, NCU06440, NCU10061, NCU05295	713	7	6574	7.90303	0.221035	0.0277508	0.0274662
INTERPRO	IPR004038:Ribosomal protein L7Ae/L30e/S12e/Gadd45	5	0.5	0.000623948	NCU04779, NCU01331, NCU08963, NCU08951, NCU06432	713	5	6574	9.2202	0.455855	0.0506958	0.0501758
INTERPRO	IPR018466:Cell wall beta-glucan synthesis	5	0.5	0.000623948	NCU09133, NCU05667, NCU00729, NCU00957, NCU04493	713	5	6574	9.2202	0.455855	0.0506958	0.0501758
INTERPRO	IPR007125:Histone core	5	0.5	0.000623948	NCU02435, NCU01635, NCU02437, NCU00145, NCU05347	713	5	6574	9.2202	0.455855	0.0506958	0.0501758
INTERPRO	IPR008427:Extracellular membrane protein, CFEM domain	7	0.7	0.00138766	NCU08438, NCU08437, NCU07776, NCU07962, NCU03530, NCU07454, NCU09055	713	13	6574	4.96472	0.741772	0.104075	0.103007
INTERPRO	IPR009053:Prefoldin	5	0.5	0.00171109	NCU02963, NCU02970, NCU06941, NCU09249, NCU03401	713	6	6574	7.6835	0.811704	0.119165	0.117943
INTERPRO	IPR012340:Nucleic acid-binding, OB-fold	14	1.4	0.00349089	NCU08030, NCU04155, NCU01460, NCU06553, NCU06542, NCU05274, NCU08332, NCU00137, NCU00413, NCU03102, NCU01552, NCU07437, NCU05599, NCU02419	713	53	6574	2.43552	0.966945	0.222482	0.2202
INTERPRO	IPR023333:Proteasome B-type subunit	5	0.5	0.00365099	NCU01368, NCU09366, NCU08605, NCU09309, NCU07365	713	7	6574	6.58585	0.971738	0.222482	0.2202
INTERPRO	IPR002777:Prefoldin beta-like	4	0.4	0.00465295	NCU02970, NCU06941, NCU09249, NCU03401	713	4	6574	9.2202	0.989403	0.226831	0.224505
INTERPRO	IPR012678:Ribosomal protein L23/L15e core domain	4	0.4	0.00465295	NCU01776, NCU07182, NCU08329, NCU06226	713	4	6574	9.2202	0.989403	0.226831	0.224505
INTERPRO	IPR004217:Tim10/DDP family zinc finger	4	0.4	0.00465295	NCU11311, NCU00930, NCU00198, NCU06244	713	4	6574	9.2202	0.989403	0.226831	0.224505
INTERPRO	IPR015720:TMP21-related	4	0.4	0.00465295	NCU03800, NCU01342, NCU08339, NCU04003	713	4	6574	9.2202	0.989403	0.226831	0.224505
INTERPRO	IPR005225:Small GTP-binding protein domain	12	1.2	0.00496978	NCU08340, NCU01523, NCU07173, NCU06404, NCU09269, NCU08823, NCU01444, NCU11181, NCU08477, NCU01484, NCU06410, NCU02160	713	43	6574	2.57308	0.992231	0.23074	0.228373
INTERPRO	IPR001806:Small GTPase superfamily	9	0.9	0.00787022	NCU01523, NCU06404, NCU09269, NCU08823, NCU01444, NCU08477, NCU01484, NCU06410, NCU02160	713	28	6574	2.96363	0.999549	0.348794	0.345217
INTERPRO	IPR009072:Histone-fold	8	0.8	0.00879111	NCU02435, NCU04338, NCU01634, NCU01635, NCU02437, NCU00145, NCU00212, NCU05347	713	23	6574	3.20702	0.999818	0.372667	0.368845
INTERPRO	IPR000608:Ubiquitin-conjugating enzyme, E2	7	0.7	0.00935013	NCU04302, NCU01188, NCU02289, NCU02113, NCU04513, NCU10477, NCU03610	713	18	6574	3.58563	0.999895	0.379849	0.375953
INTERPRO	IPR009038:GOLD	4	0.4	0.0106965	NCU03800, NCU01342, NCU08339, NCU04003	713	5	6574	7.37616	0.999972	0.417162	0.412883
INTERPRO	IPR010987:Glutathione S-transferase, C-terminal-like	6	0.6	0.0127736	NCU02888, NCU04109, NCU10521, NCU06035, NCU05780, NCU05706	713	14	6574	3.95151	0.999996	0.47901	0.474097
INTERPRO	IPR004046:Glutathione S-transferase, C-terminal	4	0.4	0.0196818	NCU04109, NCU10521, NCU05780, NCU05706	713	6	6574	6.1468	1	0.68535	0.67832
INTERPRO	IPR016050:Proteasome, beta-type subunit, conserved site	4	0.4	0.0196818	NCU01368, NCU05942, NCU09309, NCU07365	713	6	6574	6.1468	1	0.68535	0.67832
INTERPRO	IPR004045:Glutathione S-transferase, N-terminal	5	0.5	0.0241634	NCU02888, NCU04109, NCU10521, NCU05780, NCU05706	713	11	6574	4.191	1	0.81239	0.804058
INTERPRO	IPR001951:Histone H4	3	0.3	0.0326148	NCU04338, NCU01634, NCU00212	713	3	6574	9.2202	1	0.925107	0.915619
INTERPRO	IPR001529:DNA-directed RNA polymerase, M/15kDa subunit	3	0.3	0.0326148	NCU00570, NCU08553, NCU05251	713	3	6574	9.2202	1	0.925107	0.915619
INTERPRO	IPR012164:DNA-directed RNA polymerase, subunit C11/M/9	3	0.3	0.0326148	NCU00570, NCU08553, NCU05251	713	3	6574	9.2202	1	0.925107	0.915619
INTERPRO	IPR005336:Uncharacterised protein family UPF0041	3	0.3	0.0326148	NCU03155, NCU08794, NCU02507	713	3	6574	9.2202	1	0.925107	0.915619
INTERPRO	IPR004037:Ribosomal protein L7Ae conserved site	3	0.3	0.0326148	NCU04779, NCU01331, NCU08951	713	3	6574	9.2202	1	0.925107	0.915619
INTERPRO	IPR000836:Phosphoribosyltransferase domain	5	0.5	0.033209	NCU06261, NCU01446, NCU02090, NCU05290, NCU05542	713	12	6574	3.84175	1	0.925107	0.915619
INTERPRO	IPR016135:Ubiquitin-conjugating enzyme/RWD-like	7	0.7	0.038729	NCU04302, NCU01188, NCU02289, NCU02113, NCU04513, NCU10477, NCU03610	713	24	6574	2.68922	1	1	0.99076
INTERPRO	IPR008978:HSP20-like chaperone	4	0.4	0.0467201	NCU09364, NCU02588, NCU01792, NCU07232	713	8	6574	4.6101	1	1	0.99076
INTERPRO	IPR001222:Zinc finger, TFIIS-type	3	0.3	0.0605767	NCU00570, NCU08553, NCU05251	713	4	6574	6.91515	1	1	0.99076
INTERPRO	IPR019954:Ubiquitin conserved site	3	0.3	0.0605767	NCU04553, NCU03309, NCU05275	713	4	6574	6.91515	1	1	0.99076
INTERPRO	IPR011234:Fumarylacetoacetase, C-terminal-related	3	0.3	0.0605767	NCU07506, NCU08018, NCU03283	713	4	6574	6.91515	1	1	0.99076
INTERPRO	IPR000612:Proteolipid membrane potential modulator	3	0.3	0.0605767	NCU06317, NCU07337, NCU06660	713	4	6574	6.91515	1	1	0.99076
INTERPRO	IPR019956:Ubiquitin subgroup	3	0.3	0.0605767	NCU04553, NCU03309, NCU05275	713	4	6574	6.91515	1	1	0.99076
INTERPRO	IPR023313:Ubiquitin-conjugating enzyme, active site	4	0.4	0.0850594	NCU04302, NCU02289, NCU02113, NCU03610	713	10	6574	3.68808	1	1	0.99076
INTERPRO	IPR002379:V-ATPase proteolipid subunit C-like domain	3	0.3	0.0938301	NCU00667, NCU01332, NCU02250	713	5	6574	5.53212	1	1	0.99076
INTERPRO	IPR009009:Barwin-related endoglucanase	3	0.3	0.0938301	NCU04603, NCU07787, NCU05121	713	5	6574	5.53212	1	1	0.99076
INTERPRO	IPR000182:GNAT domain	7	0.7	0.0985948	NCU01276, NCU09699, NCU08944, NCU07589, NCU08413, NCU06343, NCU01902	713	30	6574	2.15138	1	1	0.99076
KEGG_PATHWAY	ncr03010:Ribosome	91	9.1	1.12181e-57	NCU09475, NCU09476, NCU08502, NCU06048, NCU05554, NCU05235, NCU07852, NCU08500, NCU08620, NCU08389, NCU04068, NCU06047, NCU07014, NCU08344, NCU05275, NCU08627, NCU07857, NCU01552, NCU05599, NCU00706, NCU01317, NCU03738, NCU05717, NCU10498, NCU06038, NCU00294, NCU06431, NCU06432, NCU08410, NCU07562, NCU04779, NCU00258, NCU00413, NCU03565, NCU01221, NCU04336, NCU00971, NCU01948, NCU01827, NCU00618,…	292	106	1697	4.98924	7.96485e-56	7.96485e-56	7.96485e-56
KEGG_PATHWAY	ncr00190:Oxidative phosphorylation	40	4	8.01295e-13	NCU08940, NCU03233, NCU03199, NCU05299, NCU03031, NCU06606, NCU03558, NCU03953, NCU08947, NCU00502, NCU00667, NCU00484, NCU00385, NCU01332, NCU07756, NCU05457, NCU05816, NCU09002, NCU11348, NCU02472, NCU07446, NCU03340, NCU06695, NCU05221, NCU04074, NCU08035, NCU05220, NCU09460, NCU09143, NCU02250, NCU01962, NCU05009, NCU05989, NCU05689, NCU05008, NCU02530, NCU01169, NCU00959, NCU00636, NCU01606	292	74	1697	3.14143	5.68886e-11	2.8446e-11	2.8446e-11
KEGG_PATHWAY	ncr03050:Proteasome	14	1.4	0.00185142	NCU10067, NCU09366, NCU06764, NCU06440, NCU07365, NCU05295, NCU01368, NCU07913, NCU05227, NCU08605, NCU06712, NCU05942, NCU09309, NCU10061	292	33	1697	2.46555	0.123284	0.0438169	0.0438169
KEGG_PATHWAY	ncr03020:RNA polymerase	11	1.1	0.0102809	NCU08030, NCU11012, NCU09378, NCU05305, NCU00419, NCU00570, NCU03782, NCU02605, NCU04508, NCU08553, NCU05251	292	27	1697	2.36771	0.519882	0.182486	0.182486
KEGG_PATHWAY	ncr00240:Pyrimidine metabolism	16	1.6	0.0955763	NCU10893, NCU06261, NCU08030, NCU05290, NCU11012, NCU09378, NCU00570, NCU03782, NCU08553, NCU05251, NCU01446, NCU05305, NCU04202, NCU00419, NCU02605, NCU04508	292	62	1697	1.49978	0.999201	1	1

## Sheet: Longer genes with poor codons 
Functional enrichment analyses for longer genes with non-optimized codons
Category	Term	Count	%	PValue	Genes	List Total	Pop Hits	Pop Total	Fold Enrichment	Bonferroni	Benjamini	FDR
GOTERM_BP_ALL	GO:0051716~cellular response to stimulus	104	10.4	1.59039e-21	NCU06049, NCU03571, NCU05994, NCU07378, NCU07498, NCU02524, NCU01951, NCU00621, NCU08628, NCU06605, NCU02245, NCU02764, NCU03852, NCU09318, NCU04827, NCU11220, NCU11188, NCU10895, NCU09384, NCU08331, NCU01266, NCU03564, NCU07007, NCU06799, NCU09706, NCU07710, NCU06345, NCU06222, NCU06585, NCU02425, NCU00007, NCU03116, NCU00407, NCU10155, NCU07381, NCU04671, NCU04275, NCU00196, NCU08598, NCU01161,…	343	467	3887	2.5237	1.81304e-18	1.60414e-18	1.44513e-18
GOTERM_BP_ALL	GO:0050896~response to stimulus	111	11.1	2.81428e-21	NCU06049, NCU03571, NCU05994, NCU07378, NCU07498, NCU02524, NCU01951, NCU00621, NCU08628, NCU06605, NCU02245, NCU02764, NCU03852, NCU09318, NCU04827, NCU11220, NCU11188, NCU10895, NCU09384, NCU08331, NCU01266, NCU03564, NCU07007, NCU06799, NCU09706, NCU07710, NCU06345, NCU06621, NCU06222, NCU06585, NCU02425, NCU00007, NCU03116, NCU00407, NCU10155, NCU07381, NCU04671, NCU04275, NCU00196, NCU08598,…	343	524	3887	2.40056	3.20828e-18	1.60414e-18	1.44513e-18
GOTERM_BP_ALL	GO:0097659~nucleic acid-templated transcription	86	8.6	1.23089e-19	NCU09112, NCU09315, NCU06521, NCU06324, NCU05994, NCU07374, NCU05790, NCU01478, NCU02249, NCU00423, NCU01910, NCU07535, NCU00421, NCU04827, NCU03938, NCU00945, NCU09860, NCU08294, NCU06752, NCU01461, NCU06990, NCU05383, NCU04295, NCU00730, NCU16391, NCU03725, NCU01789, NCU01386, NCU04851, NCU02994, NCU02752, NCU07007, NCU03489, NCU06799, NCU03643, NCU02356, NCU09549, NCU00939, NCU01090, NCU03070,…	343	359	3887	2.71472	1.40321e-16	3.50804e-17	3.16031e-17
GOTERM_BP_ALL	GO:0032774~RNA biosynthetic process	86	8.6	1.23089e-19	NCU09112, NCU09315, NCU06521, NCU06324, NCU05994, NCU07374, NCU05790, NCU01478, NCU02249, NCU00423, NCU01910, NCU07535, NCU00421, NCU04827, NCU03938, NCU00945, NCU09860, NCU08294, NCU06752, NCU01461, NCU06990, NCU05383, NCU04295, NCU00730, NCU16391, NCU03725, NCU01789, NCU01386, NCU04851, NCU02994, NCU02752, NCU07007, NCU03489, NCU06799, NCU03643, NCU02356, NCU09549, NCU00939, NCU01090, NCU03070,…	343	359	3887	2.71472	1.40321e-16	3.50804e-17	3.16031e-17
GOTERM_BP_ALL	GO:0065007~biological regulation	137	13.7	1.22192e-18	NCU10143, NCU09315, NCU06202, NCU06049, NCU03571, NCU05994, NCU07378, NCU10309, NCU02524, NCU00621, NCU02249, NCU01953, NCU02762, NCU02245, NCU01278, NCU02764, NCU03852, NCU04827, NCU02409, NCU08294, NCU08331, NCU02590, NCU00611, NCU03725, NCU01789, NCU06437, NCU01266, NCU00453, NCU02752, NCU07007, NCU06799, NCU03070, NCU16667, NCU16668, NCU07710, NCU06621, NCU03351, NCU06068, NCU01572, NCU02265,…	343	785	3887	1.97775	1.39298e-15	2.78597e-16	2.50982e-16
GOTERM_BP_ALL	GO:0006351~transcription, DNA-templated	79	7.9	1.98651e-18	NCU09112, NCU09315, NCU06521, NCU06324, NCU05994, NCU07374, NCU01478, NCU01910, NCU07535, NCU00421, NCU04827, NCU03938, NCU00945, NCU09860, NCU08294, NCU06752, NCU01461, NCU06990, NCU05383, NCU04295, NCU00730, NCU16391, NCU03725, NCU01789, NCU01386, NCU04851, NCU02994, NCU02752, NCU07007, NCU03489, NCU06799, NCU03643, NCU02356, NCU09549, NCU01090, NCU16667, NCU16668, NCU05411, NCU06068, NCU02265,…	343	324	3887	2.76314	2.26462e-15	3.77437e-16	3.40025e-16
GOTERM_BP_ALL	GO:0050789~regulation of biological process	122	12.2	1.02537e-17	NCU09315, NCU06202, NCU06049, NCU03571, NCU05994, NCU07378, NCU10309, NCU02524, NCU00621, NCU02249, NCU02245, NCU01278, NCU02764, NCU03852, NCU04827, NCU02409, NCU08294, NCU08331, NCU02590, NCU00611, NCU03725, NCU01789, NCU06437, NCU01266, NCU02752, NCU07007, NCU06799, NCU03070, NCU16667, NCU16668, NCU07710, NCU06621, NCU03351, NCU06068, NCU01572, NCU02265, NCU05250, NCU08000, NCU02425, NCU03116,…	343	671	3887	2.06043	1.16893e-14	1.66989e-15	1.50437e-15
GOTERM_BP_ALL	GO:0050794~regulation of cellular process	117	11.7	4.01983e-17	NCU09315, NCU06202, NCU06049, NCU03571, NCU05994, NCU07378, NCU10309, NCU02524, NCU00621, NCU02249, NCU02245, NCU01278, NCU02764, NCU03852, NCU04827, NCU02409, NCU08294, NCU08331, NCU03725, NCU01789, NCU06437, NCU01266, NCU02752, NCU07007, NCU06799, NCU03070, NCU16667, NCU16668, NCU07710, NCU06621, NCU03351, NCU06068, NCU01572, NCU02265, NCU08000, NCU02425, NCU03116, NCU00124, NCU06908, NCU00407,…	343	639	3887	2.07494	4.58261e-14	5.72826e-15	5.16046e-15
GOTERM_BP_ALL	GO:0034654~nucleobase-containing compound biosynthetic process	96	9.6	3.36125e-16	NCU09112, NCU09315, NCU06521, NCU06324, NCU05994, NCU07374, NCU05790, NCU01478, NCU01951, NCU02249, NCU00423, NCU01910, NCU07535, NCU00421, NCU04827, NCU03938, NCU00945, NCU09860, NCU08294, NCU02791, NCU06752, NCU01461, NCU06990, NCU05383, NCU04295, NCU00730, NCU00611, NCU16391, NCU03725, NCU01789, NCU01386, NCU04851, NCU02994, NCU02752, NCU07007, NCU03489, NCU06799, NCU03643, NCU02356, NCU09549,…	343	479	3887	2.2712	3.79696e-13	4.25758e-14	3.83555e-14
GOTERM_BP_ALL	GO:0007154~cell communication	59	5.9	4.19299e-16	NCU06521, NCU03571, NCU05994, NCU06049, NCU01472, NCU07378, NCU08023, NCU02524, NCU02689, NCU00621, NCU02245, NCU02764, NCU04105, NCU03852, NCU03379, NCU04827, NCU03938, NCU03242, NCU07688, NCU08377, NCU08331, NCU00138, NCU01584, NCU01266, NCU04851, NCU01465, NCU07007, NCU03489, NCU06799, NCU07710, NCU10647, NCU06621, NCU02425, NCU02347, NCU03675, NCU03116, NCU06028, NCU01895, NCU00407, NCU09641,…	343	214	3887	3.12434	5.06262e-13	4.78001e-14	4.3062e-14
GOTERM_BP_ALL	GO:0006357~regulation of transcription from RNA polymerase II promoter	45	4.5	8.31178e-15	NCU16667, NCU16668, NCU06521, NCU05994, NCU06068, NCU09130, NCU08000, NCU01910, NCU08848, NCU06701, NCU03675, NCU08726, NCU06028, NCU00124, NCU00421, NCU04827, NCU06908, NCU03938, NCU04729, NCU08294, NCU09641, NCU09205, NCU04671, NCU01461, NCU02012, NCU06990, NCU02173, NCU16391, NCU03725, NCU01789, NCU07669, NCU00155, NCU08879, NCU04851, NCU02896, NCU02752, NCU03643, NCU06656, NCU02576, NCU07007,…	343	141	3887	3.61671	9.49241e-12	8.61403e-13	7.76018e-13
GOTERM_BP_ALL	GO:0018130~heterocycle biosynthetic process	100	10	1.26139e-14	NCU09315, NCU06324, NCU05994, NCU07374, NCU01951, NCU02249, NCU07535, NCU04827, NCU08294, NCU00730, NCU00611, NCU06714, NCU03725, NCU01789, NCU01386, NCU02994, NCU02752, NCU07007, NCU02356, NCU06799, NCU09549, NCU09706, NCU03070, NCU16667, NCU16668, NCU05411, NCU06068, NCU08763, NCU02265, NCU08000, NCU03878, NCU00124, NCU06908, NCU04848, NCU04729, NCU10155, NCU06173, NCU04390, NCU09205, NCU04671,…	343	538	3887	2.10639	1.44285e-11	1.19832e-12	1.07954e-12
GOTERM_BP_ALL	GO:0090304~nucleic acid metabolic process	146	14.6	3.30855e-14	NCU09315, NCU06324, NCU06049, NCU05994, NCU07498, NCU07374, NCU01951, NCU02249, NCU08628, NCU06605, NCU07535, NCU09318, NCU04827, NCU08294, NCU11220, NCU11188, NCU10895, NCU00690, NCU04772, NCU09384, NCU00730, NCU00611, NCU03725, NCU01789, NCU01386, NCU07889, NCU03564, NCU02994, NCU02752, NCU07007, NCU02356, NCU06799, NCU09549, NCU09706, NCU03070, NCU16667, NCU16668, NCU06345, NCU05411, NCU06222,…	343	959	3887	1.72526	3.77165e-11	2.90134e-12	2.61375e-12
GOTERM_BP_ALL	GO:0019438~aromatic compound biosynthetic process	97	9.7	1.40716e-13	NCU09315, NCU06324, NCU05994, NCU07374, NCU01951, NCU02249, NCU07535, NCU04827, NCU08294, NCU00730, NCU00611, NCU06714, NCU03725, NCU01789, NCU01386, NCU02994, NCU02752, NCU07007, NCU02356, NCU06799, NCU09549, NCU09706, NCU03070, NCU16667, NCU16668, NCU05411, NCU06068, NCU02265, NCU08000, NCU03878, NCU00124, NCU06908, NCU04848, NCU04729, NCU10155, NCU06173, NCU04390, NCU09205, NCU04671, NCU06453,…	343	532	3887	2.06624	1.60358e-10	1.14583e-11	1.03226e-11
GOTERM_BP_ALL	GO:1901362~organic cyclic compound biosynthetic process	100	10	8.12112e-13	NCU09315, NCU06324, NCU05994, NCU07374, NCU01951, NCU02249, NCU07535, NCU04827, NCU08294, NCU00730, NCU00611, NCU06714, NCU03725, NCU01789, NCU01386, NCU02994, NCU02752, NCU07007, NCU02356, NCU06799, NCU09549, NCU09706, NCU03070, NCU16667, NCU16668, NCU05411, NCU06068, NCU08763, NCU02265, NCU08000, NCU03878, NCU00124, NCU06908, NCU04848, NCU04729, NCU10155, NCU06173, NCU04390, NCU09205, NCU04671,…	343	572	3887	1.98118	9.25826e-10	6.17205e-11	5.56026e-11
GOTERM_BP_ALL	GO:0006355~regulation of transcription, DNA-templated	58	5.8	4.41633e-12	NCU09315, NCU06521, NCU05994, NCU05790, NCU02249, NCU00423, NCU01910, NCU00421, NCU04827, NCU03938, NCU09860, NCU08294, NCU01461, NCU06990, NCU16391, NCU03725, NCU01789, NCU04851, NCU02752, NCU07007, NCU03489, NCU06799, NCU03643, NCU00939, NCU03070, NCU16667, NCU16668, NCU06068, NCU02265, NCU09130, NCU08000, NCU08848, NCU06701, NCU03675, NCU08726, NCU06028, NCU00124, NCU06908, NCU04729, NCU09641,…	343	253	3887	2.59793	5.03465e-09	3.14663e-10	2.83473e-10
GOTERM_BP_ALL	GO:1903506~regulation of nucleic acid-templated transcription	58	5.8	5.25869e-12	NCU09315, NCU06521, NCU05994, NCU05790, NCU02249, NCU00423, NCU01910, NCU00421, NCU04827, NCU03938, NCU09860, NCU08294, NCU01461, NCU06990, NCU16391, NCU03725, NCU01789, NCU04851, NCU02752, NCU07007, NCU03489, NCU06799, NCU03643, NCU00939, NCU03070, NCU16667, NCU16668, NCU06068, NCU02265, NCU09130, NCU08000, NCU08848, NCU06701, NCU03675, NCU08726, NCU06028, NCU00124, NCU06908, NCU04729, NCU09641,…	343	254	3887	2.5877	5.9949e-09	3.3305e-10	3.00037e-10
GOTERM_BP_ALL	GO:2001141~regulation of RNA biosynthetic process	58	5.8	5.25869e-12	NCU09315, NCU06521, NCU05994, NCU05790, NCU02249, NCU00423, NCU01910, NCU00421, NCU04827, NCU03938, NCU09860, NCU08294, NCU01461, NCU06990, NCU16391, NCU03725, NCU01789, NCU04851, NCU02752, NCU07007, NCU03489, NCU06799, NCU03643, NCU00939, NCU03070, NCU16667, NCU16668, NCU06068, NCU02265, NCU09130, NCU08000, NCU08848, NCU06701, NCU03675, NCU08726, NCU06028, NCU00124, NCU06908, NCU04729, NCU09641,…	343	254	3887	2.5877	5.9949e-09	3.3305e-10	3.00037e-10
GOTERM_BP_ALL	GO:0019219~regulation of nucleobase-containing compound metabolic process	60	6	8.21026e-12	NCU09315, NCU06521, NCU05994, NCU05790, NCU02249, NCU00423, NCU01910, NCU00421, NCU04827, NCU03938, NCU09860, NCU08294, NCU01461, NCU06990, NCU16391, NCU03725, NCU01789, NCU04851, NCU02752, NCU07007, NCU03489, NCU06799, NCU03643, NCU00939, NCU03070, NCU16667, NCU16668, NCU06068, NCU02265, NCU09130, NCU08000, NCU07519, NCU08848, NCU06701, NCU03675, NCU08726, NCU06028, NCU00124, NCU06908, NCU04729,…	343	271	3887	2.50901	9.35964e-09	4.92615e-10	4.43786e-10
GOTERM_BP_ALL	GO:0051252~regulation of RNA metabolic process	58	5.8	1.2376e-11	NCU09315, NCU06521, NCU05994, NCU05790, NCU02249, NCU00423, NCU01910, NCU00421, NCU04827, NCU03938, NCU09860, NCU08294, NCU01461, NCU06990, NCU16391, NCU03725, NCU01789, NCU04851, NCU02752, NCU07007, NCU03489, NCU06799, NCU03643, NCU00939, NCU03070, NCU16667, NCU16668, NCU06068, NCU02265, NCU09130, NCU08000, NCU08848, NCU06701, NCU03675, NCU08726, NCU06028, NCU00124, NCU06908, NCU04729, NCU09641,…	343	259	3887	2.53775	1.41086e-08	7.05433e-10	6.35509e-10
GOTERM_BP_ALL	GO:0006281~DNA repair	43	4.3	1.03844e-10	NCU08020, NCU06345, NCU11219, NCU06049, NCU06222, NCU06585, NCU07498, NCU06264, NCU06089, NCU09373, NCU06826, NCU01951, NCU07519, NCU08628, NCU06605, NCU05458, NCU03036, NCU03652, NCU00421, NCU09318, NCU12087, NCU01936, NCU10155, NCU11220, NCU07381, NCU11188, NCU10895, NCU02053, NCU04275, NCU07863, NCU00274, NCU08598, NCU09240, NCU05385, NCU07584, NCU09384, NCU07461, NCU00077, NCU06757, NCU03564,…	343	167	3887	2.91791	1.18382e-07	5.63723e-09	5.07845e-09
GOTERM_BP_ALL	GO:0006974~cellular response to DNA damage stimulus	44	4.4	1.68028e-10	NCU08020, NCU06345, NCU11219, NCU06049, NCU06222, NCU06585, NCU07498, NCU06264, NCU06089, NCU09373, NCU06826, NCU01951, NCU07519, NCU08628, NCU06605, NCU05458, NCU03036, NCU03652, NCU00421, NCU09318, NCU12087, NCU01936, NCU10155, NCU11220, NCU07381, NCU11188, NCU10895, NCU02053, NCU04275, NCU07863, NCU00274, NCU08598, NCU09240, NCU05385, NCU07584, NCU09384, NCU07461, NCU00077, NCU08879, NCU06757,…	343	176	3887	2.83309	1.91551e-07	8.70689e-09	7.84383e-09
GOTERM_BP_ALL	GO:0006259~DNA metabolic process	51	5.1	5.12484e-10	NCU08020, NCU09998, NCU06049, NCU02683, NCU07498, NCU06089, NCU01951, NCU08628, NCU03416, NCU06605, NCU03652, NCU00421, NCU09318, NCU12087, NCU11220, NCU11188, NCU10895, NCU02791, NCU05385, NCU09384, NCU00611, NCU06757, NCU03564, NCU09706, NCU06345, NCU11219, NCU06222, NCU06585, NCU06264, NCU03072, NCU09373, NCU06826, NCU07519, NCU05458, NCU03036, NCU03754, NCU01936, NCU10155, NCU07381, NCU02053,…	343	231	3887	2.50195	5.84231e-07	2.54014e-08	2.28835e-08
GOTERM_BP_ALL	GO:0000429~carbon catabolite regulation of transcription from RNA polymerase II promoter	17	1.7	8.11866e-10	NCU09641, NCU06521, NCU04671, NCU02173, NCU07669, NCU04851, NCU00155, NCU02896, NCU06028, NCU06656, NCU07007, NCU03489, NCU06799, NCU09804, NCU04827, NCU02934, NCU03938	343	31	3887	6.21452	9.25527e-07	3.85637e-08	3.47411e-08
GOTERM_BP_ALL	GO:0007584~response to nutrient	18	1.8	1.4041e-09	NCU09641, NCU06521, NCU04671, NCU05994, NCU02173, NCU07669, NCU04851, NCU00155, NCU02896, NCU06028, NCU06656, NCU07007, NCU03489, NCU06799, NCU09804, NCU04827, NCU02934, NCU03938	343	36	3887	5.66618	1.60067e-06	6.15644e-08	5.5462e-08
GOTERM_BP_ALL	GO:0031670~cellular response to nutrient	18	1.8	1.4041e-09	NCU09641, NCU06521, NCU04671, NCU05994, NCU02173, NCU07669, NCU04851, NCU00155, NCU02896, NCU06028, NCU06656, NCU07007, NCU03489, NCU06799, NCU09804, NCU04827, NCU02934, NCU03938	343	36	3887	5.66618	1.60067e-06	6.15644e-08	5.5462e-08
GOTERM_BP_ALL	GO:0045990~carbon catabolite regulation of transcription	17	1.7	1.49518e-09	NCU09641, NCU06521, NCU04671, NCU02173, NCU07669, NCU04851, NCU00155, NCU02896, NCU06028, NCU06656, NCU07007, NCU03489, NCU06799, NCU09804, NCU04827, NCU02934, NCU03938	343	32	3887	6.02032	1.70451e-06	6.31299e-08	5.68723e-08
GOTERM_BP_ALL	GO:2000112~regulation of cellular macromolecule biosynthetic process	60	6	2.24859e-09	NCU09315, NCU06521, NCU05994, NCU05790, NCU02249, NCU00423, NCU01910, NCU00421, NCU04827, NCU03938, NCU09860, NCU08294, NCU01461, NCU06990, NCU16391, NCU03725, NCU01789, NCU04851, NCU02752, NCU07007, NCU03489, NCU06799, NCU03643, NCU00939, NCU03070, NCU16667, NCU16668, NCU06068, NCU02265, NCU09130, NCU08000, NCU07519, NCU08848, NCU06701, NCU03675, NCU08726, NCU06028, NCU00124, NCU06908, NCU04729,…	343	309	3887	2.20046	2.56339e-06	9.15496e-08	8.2475e-08
GOTERM_BP_ALL	GO:0010556~regulation of macromolecule biosynthetic process	60	6	2.92092e-09	NCU09315, NCU06521, NCU05994, NCU05790, NCU02249, NCU00423, NCU01910, NCU00421, NCU04827, NCU03938, NCU09860, NCU08294, NCU01461, NCU06990, NCU16391, NCU03725, NCU01789, NCU04851, NCU02752, NCU07007, NCU03489, NCU06799, NCU03643, NCU00939, NCU03070, NCU16667, NCU16668, NCU06068, NCU02265, NCU09130, NCU08000, NCU07519, NCU08848, NCU06701, NCU03675, NCU08726, NCU06028, NCU00124, NCU06908, NCU04729,…	343	311	3887	2.18631	3.32985e-06	1.14823e-07	1.03441e-07
GOTERM_BP_ALL	GO:0023052~signaling	41	4.1	3.74438e-09	NCU07710, NCU10647, NCU06049, NCU06621, NCU03571, NCU01472, NCU07378, NCU08023, NCU02524, NCU02689, NCU02425, NCU02347, NCU00621, NCU03675, NCU02245, NCU03116, NCU02764, NCU01895, NCU04105, NCU03852, NCU03379, NCU00407, NCU09367, NCU03242, NCU07688, NCU02175, NCU00196, NCU08377, NCU08331, NCU06252, NCU01161, NCU00478, NCU00138, NCU01584, NCU01266, NCU01465, NCU01642, NCU00553, NCU04633, NCU00914,…	343	172	3887	2.70132	4.26858e-06	1.42286e-07	1.28182e-07
GOTERM_BP_ALL	GO:0007165~signal transduction	40	4	5.26297e-09	NCU07710, NCU10647, NCU06049, NCU03571, NCU01472, NCU07378, NCU08023, NCU02524, NCU02689, NCU02425, NCU02347, NCU00621, NCU03675, NCU02245, NCU03116, NCU02764, NCU01895, NCU04105, NCU03852, NCU03379, NCU00407, NCU09367, NCU03242, NCU07688, NCU02175, NCU00196, NCU08377, NCU08331, NCU06252, NCU01161, NCU00478, NCU00138, NCU01584, NCU01266, NCU01465, NCU01642, NCU00553, NCU04633, NCU00914, NCU00515	343	167	3887	2.71434	5.99976e-06	1.86292e-07	1.67826e-07
GOTERM_BP_ALL	GO:0044700~single organism signaling	40	4	5.26297e-09	NCU07710, NCU10647, NCU06049, NCU03571, NCU01472, NCU07378, NCU08023, NCU02524, NCU02689, NCU02425, NCU02347, NCU00621, NCU03675, NCU02245, NCU03116, NCU02764, NCU01895, NCU04105, NCU03852, NCU03379, NCU00407, NCU09367, NCU03242, NCU07688, NCU02175, NCU00196, NCU08377, NCU08331, NCU06252, NCU01161, NCU00478, NCU00138, NCU01584, NCU01266, NCU01465, NCU01642, NCU00553, NCU04633, NCU00914, NCU00515	343	167	3887	2.71434	5.99976e-06	1.86292e-07	1.67826e-07
GOTERM_BP_ALL	GO:0031326~regulation of cellular biosynthetic process	60	6	5.55608e-09	NCU09315, NCU06521, NCU05994, NCU05790, NCU02249, NCU00423, NCU01910, NCU00421, NCU04827, NCU03938, NCU09860, NCU08294, NCU01461, NCU06990, NCU16391, NCU03725, NCU01789, NCU04851, NCU02752, NCU07007, NCU03489, NCU06799, NCU03643, NCU00939, NCU03070, NCU16667, NCU16668, NCU06068, NCU02265, NCU09130, NCU08000, NCU07519, NCU08848, NCU06701, NCU03675, NCU08726, NCU06028, NCU00124, NCU06908, NCU04729,…	343	316	3887	2.15171	6.33391e-06	1.86292e-07	1.67826e-07
GOTERM_BP_ALL	GO:0009889~regulation of biosynthetic process	60	6	5.55608e-09	NCU09315, NCU06521, NCU05994, NCU05790, NCU02249, NCU00423, NCU01910, NCU00421, NCU04827, NCU03938, NCU09860, NCU08294, NCU01461, NCU06990, NCU16391, NCU03725, NCU01789, NCU04851, NCU02752, NCU07007, NCU03489, NCU06799, NCU03643, NCU00939, NCU03070, NCU16667, NCU16668, NCU06068, NCU02265, NCU09130, NCU08000, NCU07519, NCU08848, NCU06701, NCU03675, NCU08726, NCU06028, NCU00124, NCU06908, NCU04729,…	343	316	3887	2.15171	6.33391e-06	1.86292e-07	1.67826e-07
GOTERM_BP_ALL	GO:0080090~regulation of primary metabolic process	66	6.6	6.04504e-09	NCU09315, NCU06521, NCU05994, NCU05790, NCU02249, NCU00423, NCU01910, NCU00421, NCU04827, NCU03938, NCU02409, NCU09860, NCU08294, NCU01461, NCU06990, NCU02590, NCU16391, NCU03725, NCU01789, NCU04851, NCU02752, NCU07007, NCU03489, NCU06799, NCU03643, NCU00939, NCU03070, NCU16667, NCU16668, NCU06068, NCU02265, NCU01572, NCU09130, NCU08000, NCU07519, NCU08848, NCU06701, NCU03675, NCU08726, NCU06028,…	343	365	3887	2.04914	6.89132e-06	1.96895e-07	1.77379e-07
GOTERM_BP_ALL	GO:0010468~regulation of gene expression	60	6	7.11496e-09	NCU09315, NCU06521, NCU05994, NCU05790, NCU02249, NCU00423, NCU01910, NCU00421, NCU04827, NCU03938, NCU09860, NCU08294, NCU01461, NCU06990, NCU00611, NCU16391, NCU03725, NCU01789, NCU04851, NCU02752, NCU07007, NCU03489, NCU06799, NCU03643, NCU00939, NCU03070, NCU16667, NCU16668, NCU06068, NCU02265, NCU09130, NCU05250, NCU08000, NCU08848, NCU06701, NCU03675, NCU08726, NCU06028, NCU00124, NCU06908,…	343	318	3887	2.13818	8.11102e-06	2.19218e-07	1.97488e-07
GOTERM_BP_ALL	GO:0051171~regulation of nitrogen compound metabolic process	60	6	7.11496e-09	NCU09315, NCU06521, NCU05994, NCU05790, NCU02249, NCU00423, NCU01910, NCU00421, NCU04827, NCU03938, NCU09860, NCU08294, NCU01461, NCU06990, NCU16391, NCU03725, NCU01789, NCU04851, NCU02752, NCU07007, NCU03489, NCU06799, NCU03643, NCU00939, NCU03070, NCU16667, NCU16668, NCU06068, NCU02265, NCU09130, NCU08000, NCU07519, NCU08848, NCU06701, NCU03675, NCU08726, NCU06028, NCU00124, NCU06908, NCU04729,…	343	318	3887	2.13818	8.11102e-06	2.19218e-07	1.97488e-07
GOTERM_BP_ALL	GO:0060255~regulation of macromolecule metabolic process	67	6.7	7.38692e-09	NCU09315, NCU06521, NCU05994, NCU05790, NCU02249, NCU00423, NCU01910, NCU00421, NCU04827, NCU03938, NCU09860, NCU08294, NCU01461, NCU06990, NCU02590, NCU00611, NCU16391, NCU03725, NCU01789, NCU04851, NCU02752, NCU07007, NCU03489, NCU06799, NCU03643, NCU00939, NCU03070, NCU16667, NCU16668, NCU06068, NCU02265, NCU01572, NCU09130, NCU05250, NCU08000, NCU07519, NCU08848, NCU06701, NCU03675, NCU08726,…	343	375	3887	2.02472	8.42106e-06	2.21608e-07	1.99641e-07
GOTERM_BP_ALL	GO:0006139~nucleobase-containing compound metabolic process	150	15	7.63778e-09	NCU09315, NCU06324, NCU06049, NCU05994, NCU07498, NCU07374, NCU01951, NCU02249, NCU08628, NCU06605, NCU07535, NCU09318, NCU04827, NCU08294, NCU11220, NCU11188, NCU10895, NCU00690, NCU04772, NCU09384, NCU00730, NCU00611, NCU03725, NCU01789, NCU01386, NCU07889, NCU03564, NCU02994, NCU02752, NCU07007, NCU02356, NCU06799, NCU09549, NCU09706, NCU03070, NCU16667, NCU16668, NCU06345, NCU05411, NCU06222,…	343	1153	3887	1.47429	8.70703e-06	2.23258e-07	2.01128e-07
GOTERM_BP_ALL	GO:0044260~cellular macromolecule metabolic process	191	19.1	8.56082e-09	NCU11235, NCU09315, NCU06202, NCU06324, NCU06049, NCU03571, NCU05994, NCU07378, NCU07498, NCU04024, NCU07374, NCU01951, NCU02249, NCU08628, NCU06605, NCU02245, NCU07535, NCU09318, NCU04827, NCU08294, NCU11220, NCU11188, NCU10895, NCU00690, NCU04014, NCU04772, NCU09384, NCU02590, NCU00730, NCU00611, NCU03725, NCU01789, NCU01386, NCU06437, NCU07889, NCU03564, NCU02994, NCU02752, NCU07007, NCU02356,…	343	1592	3887	1.3596	9.75929e-06	2.43983e-07	2.19799e-07
GOTERM_BP_ALL	GO:0019222~regulation of metabolic process	68	6.8	1.27226e-08	NCU09315, NCU06521, NCU05994, NCU05790, NCU02249, NCU00423, NCU01910, NCU00421, NCU04827, NCU03938, NCU02409, NCU09860, NCU08294, NCU01461, NCU06990, NCU02590, NCU00611, NCU16391, NCU03725, NCU01789, NCU04851, NCU02752, NCU07007, NCU03489, NCU06799, NCU03643, NCU00939, NCU03070, NCU16667, NCU16668, NCU06068, NCU02265, NCU01572, NCU09130, NCU05250, NCU08000, NCU07519, NCU08848, NCU06701, NCU03675,…	343	388	3887	1.98608	1.45036e-05	3.5375e-07	3.18685e-07
GOTERM_BP_ALL	GO:0046483~heterocycle metabolic process	154	15.4	2.10657e-08	NCU09315, NCU06324, NCU06049, NCU05994, NCU07498, NCU07374, NCU01951, NCU02249, NCU08628, NCU06605, NCU07535, NCU09318, NCU04827, NCU08294, NCU11220, NCU11188, NCU10895, NCU00690, NCU04772, NCU09384, NCU00730, NCU00611, NCU06714, NCU03725, NCU01789, NCU01386, NCU07889, NCU03564, NCU02994, NCU02752, NCU07007, NCU02356, NCU06799, NCU09549, NCU09706, NCU03070, NCU16667, NCU16668, NCU06345, NCU05411,…	343	1210	3887	1.4423	2.40147e-05	5.71784e-07	5.15107e-07
GOTERM_BP_ALL	GO:0031323~regulation of cellular metabolic process	64	6.4	2.46987e-08	NCU09315, NCU06521, NCU05994, NCU05790, NCU02249, NCU00423, NCU01910, NCU00421, NCU04827, NCU03938, NCU02409, NCU09860, NCU08294, NCU01461, NCU06990, NCU16391, NCU03725, NCU01789, NCU04851, NCU02752, NCU07007, NCU03489, NCU06799, NCU03643, NCU00939, NCU03070, NCU16667, NCU16668, NCU06068, NCU02265, NCU01572, NCU09130, NCU08000, NCU07519, NCU08848, NCU06701, NCU03675, NCU08726, NCU06028, NCU00124,…	343	361	3887	2.00906	2.81561e-05	6.54803e-07	5.89897e-07
GOTERM_BP_ALL	GO:0031669~cellular response to nutrient levels	19	1.9	4.03696e-08	NCU09641, NCU07710, NCU06521, NCU04671, NCU05994, NCU02173, NCU07669, NCU04851, NCU00155, NCU02896, NCU06028, NCU06656, NCU07007, NCU03489, NCU06799, NCU09804, NCU04827, NCU02934, NCU03938	343	48	3887	4.48573	4.60202e-05	9.58777e-07	8.63741e-07
GOTERM_BP_ALL	GO:0031668~cellular response to extracellular stimulus	19	1.9	4.03696e-08	NCU09641, NCU07710, NCU06521, NCU04671, NCU05994, NCU02173, NCU07669, NCU04851, NCU00155, NCU02896, NCU06028, NCU06656, NCU07007, NCU03489, NCU06799, NCU09804, NCU04827, NCU02934, NCU03938	343	48	3887	4.48573	4.60202e-05	9.58777e-07	8.63741e-07
GOTERM_BP_ALL	GO:0031667~response to nutrient levels	19	1.9	4.03696e-08	NCU09641, NCU07710, NCU06521, NCU04671, NCU05994, NCU02173, NCU07669, NCU04851, NCU00155, NCU02896, NCU06028, NCU06656, NCU07007, NCU03489, NCU06799, NCU09804, NCU04827, NCU02934, NCU03938	343	48	3887	4.48573	4.60202e-05	9.58777e-07	8.63741e-07
GOTERM_BP_ALL	GO:0071496~cellular response to external stimulus	19	1.9	4.03696e-08	NCU09641, NCU07710, NCU06521, NCU04671, NCU05994, NCU02173, NCU07669, NCU04851, NCU00155, NCU02896, NCU06028, NCU06656, NCU07007, NCU03489, NCU06799, NCU09804, NCU04827, NCU02934, NCU03938	343	48	3887	4.48573	4.60202e-05	9.58777e-07	8.63741e-07
GOTERM_BP_ALL	GO:0009991~response to extracellular stimulus	19	1.9	4.03696e-08	NCU09641, NCU07710, NCU06521, NCU04671, NCU05994, NCU02173, NCU07669, NCU04851, NCU00155, NCU02896, NCU06028, NCU06656, NCU07007, NCU03489, NCU06799, NCU09804, NCU04827, NCU02934, NCU03938	343	48	3887	4.48573	4.60202e-05	9.58777e-07	8.63741e-07
GOTERM_BP_ALL	GO:0061414~positive regulation of transcription from RNA polymerase II promoter by a nonfermentable carbon source	13	1.3	5.14197e-08	NCU09641, NCU04671, NCU07669, NCU04851, NCU00155, NCU02896, NCU06028, NCU06656, NCU07007, NCU06799, NCU09804, NCU04827, NCU02934	343	22	3887	6.6964	5.86168e-05	1.17237e-06	1.05616e-06
GOTERM_BP_ALL	GO:0061413~regulation of transcription from RNA polymerase II promoter by a nonfermentable carbon source	13	1.3	5.14197e-08	NCU09641, NCU04671, NCU07669, NCU04851, NCU00155, NCU02896, NCU06028, NCU06656, NCU07007, NCU06799, NCU09804, NCU04827, NCU02934	343	22	3887	6.6964	5.86168e-05	1.17237e-06	1.05616e-06
GOTERM_BP_ALL	GO:0009605~response to external stimulus	20	2	5.6136e-08	NCU09641, NCU07710, NCU06521, NCU04671, NCU05994, NCU05790, NCU02173, NCU07669, NCU04851, NCU00155, NCU02896, NCU06028, NCU06656, NCU07007, NCU03489, NCU06799, NCU09804, NCU04827, NCU02934, NCU03938	343	54	3887	4.19717	6.39929e-05	1.2548e-06	1.13042e-06
GOTERM_BP_ALL	GO:0043170~macromolecule metabolic process	196	19.6	7.74262e-08	NCU11235, NCU06202, NCU06324, NCU04024, NCU08628, NCU07535, NCU04827, NCU08294, NCU11220, NCU00690, NCU04014, NCU09384, NCU03725, NCU01789, NCU06437, NCU07889, NCU02994, NCU02752, NCU06799, NCU09706, NCU03070, NCU06345, NCU06585, NCU06222, NCU01572, NCU03072, NCU05250, NCU01457, NCU03878, NCU03754, NCU00124, NCU00800, NCU06908, NCU04848, NCU04729, NCU10155, NCU09288, NCU04390, NCU04275, NCU03186,…	343	1686	3887	1.3174	8.82619e-05	1.69742e-06	1.52917e-06
GOTERM_BP_ALL	GO:0045991~carbon catabolite activation of transcription	13	1.3	9.90874e-08	NCU09641, NCU04671, NCU07669, NCU04851, NCU00155, NCU02896, NCU06028, NCU06656, NCU07007, NCU06799, NCU09804, NCU04827, NCU02934	343	23	3887	6.40525	0.000112953	2.09184e-06	1.88449e-06
GOTERM_BP_ALL	GO:0000436~carbon catabolite activation of transcription from RNA polymerase II promoter	13	1.3	9.90874e-08	NCU09641, NCU04671, NCU07669, NCU04851, NCU00155, NCU02896, NCU06028, NCU06656, NCU07007, NCU06799, NCU09804, NCU04827, NCU02934	343	23	3887	6.40525	0.000112953	2.09184e-06	1.88449e-06
GOTERM_BP_ALL	GO:0045944~positive regulation of transcription from RNA polymerase II promoter	21	2.1	1.31711e-07	NCU09641, NCU04671, NCU05994, NCU03725, NCU01789, NCU01910, NCU03675, NCU07669, NCU08879, NCU04851, NCU00155, NCU02896, NCU06028, NCU00124, NCU06656, NCU07007, NCU06799, NCU09804, NCU04827, NCU02934, NCU04729	343	62	3887	3.83838	0.00015014	2.73002e-06	2.45941e-06
GOTERM_BP_ALL	GO:0033554~cellular response to stress	49	4.9	1.81376e-07	NCU08020, NCU06049, NCU07498, NCU06089, NCU01951, NCU08628, NCU06605, NCU03652, NCU00421, NCU09318, NCU12087, NCU11220, NCU11188, NCU10895, NCU05385, NCU09384, NCU06757, NCU03564, NCU09706, NCU07710, NCU06345, NCU11219, NCU06222, NCU06585, NCU06264, NCU09373, NCU06826, NCU07519, NCU05458, NCU03675, NCU03036, NCU01936, NCU10155, NCU07381, NCU02053, NCU04275, NCU07863, NCU00274, NCU08598, NCU07067,…	343	257	3887	2.16064	0.000206747	3.65295e-06	3.29086e-06
GOTERM_BP_ALL	GO:1901522~positive regulation of transcription from RNA polymerase II promoter involved in cellular response to chemical stimulus	13	1.3	1.82648e-07	NCU09641, NCU04671, NCU07669, NCU04851, NCU00155, NCU02896, NCU06028, NCU06656, NCU07007, NCU06799, NCU09804, NCU04827, NCU02934	343	24	3887	6.13836	0.000208197	3.65295e-06	3.29086e-06
GOTERM_BP_ALL	GO:0006725~cellular aromatic compound metabolic process	152	15.2	2.1072e-07	NCU09315, NCU06324, NCU06049, NCU05994, NCU07498, NCU07374, NCU01951, NCU02249, NCU08628, NCU06605, NCU07535, NCU09318, NCU04827, NCU08294, NCU11220, NCU11188, NCU10895, NCU00690, NCU04772, NCU09384, NCU00730, NCU00611, NCU06714, NCU03725, NCU01789, NCU01386, NCU07889, NCU03564, NCU02994, NCU02752, NCU07007, NCU02356, NCU06799, NCU09549, NCU09706, NCU03070, NCU16667, NCU16668, NCU06345, NCU05411,…	343	1227	3887	1.40385	0.000240192	4.14174e-06	3.7312e-06
GOTERM_BP_ALL	GO:1901360~organic cyclic compound metabolic process	155	15.5	2.72557e-07	NCU09315, NCU06324, NCU06049, NCU05994, NCU07498, NCU07374, NCU01951, NCU02249, NCU08628, NCU06605, NCU07535, NCU09318, NCU04827, NCU08294, NCU11220, NCU11188, NCU10895, NCU00690, NCU04772, NCU09384, NCU00730, NCU00611, NCU06714, NCU03725, NCU01789, NCU01386, NCU07889, NCU03564, NCU02994, NCU02752, NCU07007, NCU02356, NCU06799, NCU09549, NCU09706, NCU03070, NCU16667, NCU16668, NCU06345, NCU05411,…	343	1263	3887	1.39075	0.000310666	5.26635e-06	4.74433e-06
GOTERM_BP_ALL	GO:0031328~positive regulation of cellular biosynthetic process	26	2.6	3.84884e-07	NCU06521, NCU05994, NCU01910, NCU03675, NCU06028, NCU00124, NCU04827, NCU03938, NCU04729, NCU09641, NCU04353, NCU04671, NCU02173, NCU03725, NCU01789, NCU07669, NCU00155, NCU08879, NCU04851, NCU02896, NCU06656, NCU07007, NCU03489, NCU06799, NCU09804, NCU02934	343	96	3887	3.06918	0.000438672	7.19292e-06	6.47994e-06
GOTERM_BP_ALL	GO:0009891~positive regulation of biosynthetic process	26	2.6	3.84884e-07	NCU06521, NCU05994, NCU01910, NCU03675, NCU06028, NCU00124, NCU04827, NCU03938, NCU04729, NCU09641, NCU04353, NCU04671, NCU02173, NCU03725, NCU01789, NCU07669, NCU00155, NCU08879, NCU04851, NCU02896, NCU06656, NCU07007, NCU03489, NCU06799, NCU09804, NCU02934	343	96	3887	3.06918	0.000438672	7.19292e-06	6.47994e-06
GOTERM_BP_ALL	GO:0007049~cell cycle	38	3.8	4.6413e-07	NCU11235, NCU09998, NCU06049, NCU06621, NCU03351, NCU02683, NCU05296, NCU05250, NCU06826, NCU00205, NCU06988, NCU03894, NCU01278, NCU00927, NCU04729, NCU09288, NCU09860, NCU05260, NCU10895, NCU03242, NCU06277, NCU00274, NCU00494, NCU05385, NCU09384, NCU01445, NCU05726, NCU01303, NCU01842, NCU03725, NCU01584, NCU06437, NCU01387, NCU08879, NCU01365, NCU00772, NCU03621, NCU00517	343	180	3887	2.39239	0.000528968	8.534e-06	7.68808e-06
GOTERM_BP_ALL	GO:0006950~response to stress	51	5.1	8.29863e-07	NCU08020, NCU06049, NCU07498, NCU06089, NCU01951, NCU08628, NCU06605, NCU03652, NCU00421, NCU09318, NCU12087, NCU11220, NCU11188, NCU10895, NCU05385, NCU09384, NCU06757, NCU03564, NCU09706, NCU07710, NCU06345, NCU11219, NCU06222, NCU06585, NCU06264, NCU09373, NCU06826, NCU07519, NCU05458, NCU03675, NCU03036, NCU04807, NCU01936, NCU10155, NCU07381, NCU02053, NCU04275, NCU07863, NCU00274, NCU08598,…	343	286	3887	2.02081	0.000945597	1.50166e-05	1.35281e-05
GOTERM_BP_ALL	GO:1902680~positive regulation of RNA biosynthetic process	22	2.2	9.29407e-07	NCU09641, NCU04353, NCU04671, NCU05994, NCU03725, NCU01789, NCU01910, NCU03675, NCU07669, NCU08879, NCU04851, NCU00155, NCU02896, NCU06028, NCU00124, NCU06656, NCU07007, NCU06799, NCU09804, NCU04827, NCU02934, NCU04729	343	75	3887	3.32416	0.00105896	1.60534e-05	1.44621e-05
GOTERM_BP_ALL	GO:1903508~positive regulation of nucleic acid-templated transcription	22	2.2	9.29407e-07	NCU09641, NCU04353, NCU04671, NCU05994, NCU03725, NCU01789, NCU01910, NCU03675, NCU07669, NCU08879, NCU04851, NCU00155, NCU02896, NCU06028, NCU00124, NCU06656, NCU07007, NCU06799, NCU09804, NCU04827, NCU02934, NCU04729	343	75	3887	3.32416	0.00105896	1.60534e-05	1.44621e-05
GOTERM_BP_ALL	GO:0045893~positive regulation of transcription, DNA-templated	22	2.2	9.29407e-07	NCU09641, NCU04353, NCU04671, NCU05994, NCU03725, NCU01789, NCU01910, NCU03675, NCU07669, NCU08879, NCU04851, NCU00155, NCU02896, NCU06028, NCU00124, NCU06656, NCU07007, NCU06799, NCU09804, NCU04827, NCU02934, NCU04729	343	75	3887	3.32416	0.00105896	1.60534e-05	1.44621e-05
GOTERM_BP_ALL	GO:0051254~positive regulation of RNA metabolic process	22	2.2	1.18235e-06	NCU09641, NCU04353, NCU04671, NCU05994, NCU03725, NCU01789, NCU01910, NCU03675, NCU07669, NCU08879, NCU04851, NCU00155, NCU02896, NCU06028, NCU00124, NCU06656, NCU07007, NCU06799, NCU09804, NCU04827, NCU02934, NCU04729	343	76	3887	3.28042	0.00134697	2.01176e-05	1.81235e-05
GOTERM_BP_ALL	GO:0007126~meiotic nuclear division	15	1.5	1.20171e-06	NCU10895, NCU09998, NCU03351, NCU05296, NCU05385, NCU09384, NCU01445, NCU06826, NCU01842, NCU03725, NCU00205, NCU01387, NCU06988, NCU03621, NCU04729	343	37	3887	4.5942	0.00136901	2.01463e-05	1.81493e-05
GOTERM_BP_ALL	GO:0045935~positive regulation of nucleobase-containing compound metabolic process	22	2.2	1.49672e-06	NCU09641, NCU04353, NCU04671, NCU05994, NCU03725, NCU01789, NCU01910, NCU03675, NCU07669, NCU08879, NCU04851, NCU00155, NCU02896, NCU06028, NCU00124, NCU06656, NCU07007, NCU06799, NCU09804, NCU04827, NCU02934, NCU04729	343	77	3887	3.23782	0.0017048	2.47284e-05	2.22772e-05
GOTERM_BP_ALL	GO:0000003~reproduction	21	2.1	3.12536e-06	NCU10895, NCU09998, NCU03351, NCU00152, NCU05296, NCU05385, NCU09384, NCU06252, NCU01445, NCU06826, NCU01842, NCU00138, NCU07617, NCU03725, NCU00205, NCU08726, NCU01387, NCU06988, NCU03621, NCU00939, NCU04729	343	74	3887	3.21594	0.00355657	5.08987e-05	4.58534e-05
GOTERM_BP_ALL	GO:0048518~positive regulation of biological process	32	3.2	3.74333e-06	NCU06521, NCU05994, NCU01572, NCU07617, NCU00205, NCU01910, NCU03675, NCU06028, NCU00124, NCU04827, NCU03938, NCU04729, NCU09860, NCU09641, NCU04353, NCU03242, NCU04671, NCU02173, NCU03725, NCU01789, NCU07669, NCU00155, NCU08879, NCU04851, NCU02896, NCU06656, NCU07007, NCU03489, NCU06799, NCU09804, NCU01929, NCU02934	343	150	3887	2.41757	0.00425831	6.01042e-05	5.41465e-05
GOTERM_BP_ALL	GO:0031325~positive regulation of cellular metabolic process	27	2.7	4.19021e-06	NCU06521, NCU05994, NCU01572, NCU01910, NCU03675, NCU06028, NCU00124, NCU04827, NCU03938, NCU04729, NCU09641, NCU04353, NCU04671, NCU02173, NCU03725, NCU01789, NCU07669, NCU00155, NCU08879, NCU04851, NCU02896, NCU06656, NCU07007, NCU03489, NCU06799, NCU09804, NCU02934	343	115	3887	2.66064	0.00476545	6.54361e-05	5.89499e-05
GOTERM_BP_ALL	GO:0009893~positive regulation of metabolic process	27	2.7	4.19021e-06	NCU06521, NCU05994, NCU01572, NCU01910, NCU03675, NCU06028, NCU00124, NCU04827, NCU03938, NCU04729, NCU09641, NCU04353, NCU04671, NCU02173, NCU03725, NCU01789, NCU07669, NCU00155, NCU08879, NCU04851, NCU02896, NCU06656, NCU07007, NCU03489, NCU06799, NCU09804, NCU02934	343	115	3887	2.66064	0.00476545	6.54361e-05	5.89499e-05
GOTERM_BP_ALL	GO:0034645~cellular macromolecule biosynthetic process	107	10.7	4.92947e-06	NCU09315, NCU06324, NCU05994, NCU07374, NCU01951, NCU02249, NCU08628, NCU07535, NCU04827, NCU08294, NCU00730, NCU00611, NCU03725, NCU01789, NCU01386, NCU02994, NCU02752, NCU07007, NCU02356, NCU06799, NCU09549, NCU09706, NCU03070, NCU16667, NCU16668, NCU05411, NCU06068, NCU02265, NCU03072, NCU08000, NCU03878, NCU00124, NCU06908, NCU04848, NCU04729, NCU10155, NCU06173, NCU04390, NCU09205, NCU04671,…	343	822	3887	1.47514	0.00560385	7.59405e-05	6.8413e-05
GOTERM_BP_ALL	GO:1903046~meiotic cell cycle process	15	1.5	4.99656e-06	NCU10895, NCU09998, NCU03351, NCU05296, NCU05385, NCU09384, NCU01445, NCU06826, NCU01842, NCU03725, NCU00205, NCU01387, NCU06988, NCU03621, NCU04729	343	41	3887	4.14599	0.0056799	7.59477e-05	6.84195e-05
GOTERM_BP_ALL	GO:0022402~cell cycle process	31	3.1	5.28533e-06	NCU09998, NCU06049, NCU06621, NCU03351, NCU02683, NCU05296, NCU05250, NCU06826, NCU00205, NCU06988, NCU01278, NCU00927, NCU04729, NCU09860, NCU10895, NCU03242, NCU06277, NCU00274, NCU00494, NCU05385, NCU09384, NCU01445, NCU01303, NCU01842, NCU03725, NCU01584, NCU06437, NCU01387, NCU08879, NCU01365, NCU03621	343	145	3887	2.42278	0.00600718	7.928e-05	7.14215e-05
GOTERM_BP_ALL	GO:0009059~macromolecule biosynthetic process	107	10.7	5.89473e-06	NCU09315, NCU06324, NCU05994, NCU07374, NCU01951, NCU02249, NCU08628, NCU07535, NCU04827, NCU08294, NCU00730, NCU00611, NCU03725, NCU01789, NCU01386, NCU02994, NCU02752, NCU07007, NCU02356, NCU06799, NCU09549, NCU09706, NCU03070, NCU16667, NCU16668, NCU05411, NCU06068, NCU02265, NCU03072, NCU08000, NCU03878, NCU00124, NCU06908, NCU04848, NCU04729, NCU10155, NCU06173, NCU04390, NCU09205, NCU04671,…	343	825	3887	1.46977	0.00669748	8.72726e-05	7.86219e-05
GOTERM_BP_ALL	GO:0048522~positive regulation of cellular process	31	3.1	6.12409e-06	NCU06521, NCU05994, NCU01572, NCU00205, NCU01910, NCU03675, NCU06028, NCU00124, NCU04827, NCU03938, NCU04729, NCU09860, NCU09641, NCU04353, NCU03242, NCU04671, NCU02173, NCU03725, NCU01789, NCU07669, NCU00155, NCU08879, NCU04851, NCU02896, NCU06656, NCU07007, NCU03489, NCU06799, NCU09804, NCU01929, NCU02934	343	146	3887	2.40619	0.00695718	8.9506e-05	8.06339e-05
GOTERM_BP_ALL	GO:0022414~reproductive process	18	1.8	8.73927e-06	NCU10895, NCU09998, NCU03351, NCU00152, NCU05296, NCU05385, NCU09384, NCU06252, NCU01445, NCU06826, NCU01842, NCU00138, NCU03725, NCU00205, NCU01387, NCU06988, NCU03621, NCU04729	343	60	3887	3.39971	0.00991335	0.000126111	0.000113611
GOTERM_BP_ALL	GO:0016070~RNA metabolic process	101	10.1	9.67147e-06	NCU09315, NCU06324, NCU05994, NCU07374, NCU02249, NCU07535, NCU04827, NCU08294, NCU00690, NCU04772, NCU00730, NCU00611, NCU03725, NCU01789, NCU01386, NCU07889, NCU02994, NCU02752, NCU07007, NCU02356, NCU06799, NCU09549, NCU09706, NCU03070, NCU16667, NCU16668, NCU05411, NCU06068, NCU02265, NCU08000, NCU03878, NCU00124, NCU06908, NCU04848, NCU04729, NCU06173, NCU04390, NCU09205, NCU04671, NCU06453,…	343	774	3887	1.47877	0.010965	0.000137818	0.000124157
GOTERM_BP_ALL	GO:0043087~regulation of GTPase activity	11	1.1	9.85797e-06	NCU02524, NCU04514, NCU03116, NCU00553, NCU07688, NCU07710, NCU10647, NCU06257, NCU08331, NCU10309, NCU06362	343	23	3887	5.41983	0.0111752	0.000138742	0.000124989
GOTERM_BP_ALL	GO:0010628~positive regulation of gene expression	22	2.2	1.02317e-05	NCU09641, NCU04353, NCU04671, NCU05994, NCU03725, NCU01789, NCU01910, NCU03675, NCU07669, NCU08879, NCU04851, NCU00155, NCU02896, NCU06028, NCU00124, NCU06656, NCU07007, NCU06799, NCU09804, NCU04827, NCU02934, NCU04729	343	86	3887	2.89898	0.0115965	0.000142246	0.000128146
GOTERM_BP_ALL	GO:0007017~microtubule-based process	16	1.6	1.05917e-05	NCU05260, NCU05180, NCU11235, NCU06621, NCU06277, NCU05296, NCU06144, NCU04581, NCU01413, NCU01387, NCU06988, NCU02420, NCU03621, NCU06733, NCU00927, NCU02626	343	49	3887	3.70036	0.012002	0.000145476	0.000131056
GOTERM_BP_ALL	GO:0006366~transcription from RNA polymerase II promoter	27	2.7	1.12772e-05	NCU06521, NCU05994, NCU09130, NCU03273, NCU01910, NCU03675, NCU06028, NCU00124, NCU04827, NCU03938, NCU04729, NCU09641, NCU04671, NCU02173, NCU03725, NCU01789, NCU07669, NCU00155, NCU08879, NCU04851, NCU02896, NCU06656, NCU07007, NCU03489, NCU06799, NCU09804, NCU02934	343	121	3887	2.52871	0.0127738	0.000151652	0.00013662
GOTERM_BP_ALL	GO:0070887~cellular response to chemical stimulus	24	2.4	1.13074e-05	NCU09641, NCU06521, NCU04671, NCU05994, NCU08331, NCU02173, NCU06252, NCU00138, NCU06946, NCU07669, NCU04851, NCU00155, NCU02896, NCU06028, NCU06656, NCU07007, NCU03489, NCU04633, NCU06799, NCU09804, NCU04827, NCU00515, NCU02934, NCU03938	343	100	3887	2.71977	0.0128078	0.000151652	0.00013662
GOTERM_BP_ALL	GO:0010557~positive regulation of macromolecule biosynthetic process	22	2.2	1.24174e-05	NCU09641, NCU04353, NCU04671, NCU05994, NCU03725, NCU01789, NCU01910, NCU03675, NCU07669, NCU08879, NCU04851, NCU00155, NCU02896, NCU06028, NCU00124, NCU06656, NCU07007, NCU06799, NCU09804, NCU04827, NCU02934, NCU04729	343	87	3887	2.86565	0.0140562	0.000164603	0.000148287
GOTERM_BP_ALL	GO:0035556~intracellular signal transduction	26	2.6	1.34897e-05	NCU07710, NCU06049, NCU03571, NCU07378, NCU08023, NCU02425, NCU02347, NCU00621, NCU02245, NCU02764, NCU01895, NCU04105, NCU03852, NCU03379, NCU00407, NCU09367, NCU03242, NCU02175, NCU08377, NCU08331, NCU01161, NCU01584, NCU01266, NCU01465, NCU01642, NCU00914	343	115	3887	2.5621	0.0152608	0.000176762	0.000159241
GOTERM_BP_ALL	GO:0051173~positive regulation of nitrogen compound metabolic process	22	2.2	1.50159e-05	NCU09641, NCU04353, NCU04671, NCU05994, NCU03725, NCU01789, NCU01910, NCU03675, NCU07669, NCU08879, NCU04851, NCU00155, NCU02896, NCU06028, NCU00124, NCU06656, NCU07007, NCU06799, NCU09804, NCU04827, NCU02934, NCU04729	343	88	3887	2.83309	0.0169725	0.000194524	0.000175242
GOTERM_BP_ALL	GO:0000280~nuclear division	22	2.2	1.80944e-05	NCU10895, NCU09998, NCU03351, NCU06621, NCU00494, NCU05296, NCU05385, NCU09384, NCU05250, NCU01445, NCU06826, NCU01303, NCU01842, NCU03725, NCU00205, NCU01584, NCU01387, NCU06988, NCU01278, NCU03621, NCU00927, NCU04729	343	89	3887	2.80126	0.0204165	0.000231771	0.000208797
GOTERM_BP_ALL	GO:0048285~organelle fission	23	2.3	2.23128e-05	NCU10895, NCU09998, NCU03351, NCU06621, NCU00494, NCU05296, NCU05385, NCU09384, NCU05250, NCU01445, NCU06826, NCU01303, NCU01842, NCU03725, NCU00205, NCU00788, NCU01584, NCU01387, NCU06988, NCU01278, NCU03621, NCU00927, NCU04729	343	97	3887	2.68705	0.0251161	0.000282629	0.000254614
GOTERM_BP_ALL	GO:0051321~meiotic cell cycle	15	1.5	2.96491e-05	NCU10895, NCU09998, NCU03351, NCU05296, NCU05385, NCU09384, NCU01445, NCU06826, NCU01842, NCU03725, NCU00205, NCU01387, NCU06988, NCU03621, NCU04729	343	47	3887	3.61671	0.0332356	0.000371428	0.000334611
GOTERM_BP_ALL	GO:0071897~DNA biosynthetic process	9	0.9	3.96509e-05	NCU10155, NCU01951, NCU07519, NCU00611, NCU02053, NCU02791, NCU06264, NCU09706, NCU09240	343	17	3887	5.99949	0.0441964	0.000491326	0.000442624
GOTERM_BP_ALL	GO:0023051~regulation of signaling	12	1.2	6.84741e-05	NCU02347, NCU01584, NCU01465, NCU02764, NCU03852, NCU01642, NCU04105, NCU07710, NCU06621, NCU08331, NCU08023, NCU06252	343	33	3887	4.12086	0.075094	0.000830431	0.000748116
GOTERM_BP_ALL	GO:0009966~regulation of signal transduction	12	1.2	6.84741e-05	NCU02347, NCU01584, NCU01465, NCU02764, NCU03852, NCU01642, NCU04105, NCU07710, NCU06621, NCU08331, NCU08023, NCU06252	343	33	3887	4.12086	0.075094	0.000830431	0.000748116
GOTERM_BP_ALL	GO:0009987~cellular process	309	30.9	7.1128e-05	NCU10143, NCU11235, NCU06202, NCU06324, NCU03298, NCU04024, NCU02524, NCU08628, NCU02762, NCU02764, NCU03852, NCU07535, NCU04827, NCU02409, NCU08294, NCU11220, NCU00690, NCU04014, NCU09384, NCU01303, NCU03725, NCU01789, NCU06437, NCU07889, NCU02994, NCU02752, NCU06799, NCU09706, NCU03070, NCU09975, NCU06345, NCU08887, NCU06585, NCU06222, NCU01572, NCU08763, NCU03072, NCU05250, NCU01335, NCU02425,…	343	3223	3887	1.08647	0.0778882	0.000853536	0.000768931
GOTERM_BP_ALL	GO:0010604~positive regulation of macromolecule metabolic process	23	2.3	8.14207e-05	NCU09641, NCU04353, NCU04671, NCU05994, NCU01572, NCU03725, NCU01789, NCU01910, NCU03675, NCU07669, NCU08879, NCU04851, NCU00155, NCU02896, NCU06028, NCU00124, NCU06656, NCU07007, NCU06799, NCU09804, NCU04827, NCU02934, NCU04729	343	105	3887	2.48233	0.0886456	0.000966871	0.000871032
GOTERM_BP_ALL	GO:0060249~anatomical structure homeostasis	9	0.9	0.000105274	NCU07519, NCU07381, NCU00611, NCU03416, NCU00077, NCU03754, NCU02791, NCU06049, NCU00274	343	19	3887	5.36796	0.113096	0.00121224	0.00109208
GOTERM_BP_ALL	GO:0000723~telomere maintenance	9	0.9	0.000105274	NCU07519, NCU07381, NCU00611, NCU03416, NCU00077, NCU03754, NCU02791, NCU06049, NCU00274	343	19	3887	5.36796	0.113096	0.00121224	0.00109208
GOTERM_BP_ALL	GO:0032200~telomere organization	9	0.9	0.000105274	NCU07519, NCU07381, NCU00611, NCU03416, NCU00077, NCU03754, NCU02791, NCU06049, NCU00274	343	19	3887	5.36796	0.113096	0.00121224	0.00109208
GOTERM_BP_ALL	GO:0044702~single organism reproductive process	15	1.5	0.000127814	NCU10895, NCU09998, NCU03351, NCU05296, NCU05385, NCU09384, NCU01445, NCU06826, NCU01842, NCU03725, NCU00205, NCU01387, NCU06988, NCU03621, NCU04729	343	53	3887	3.20727	0.135597	0.00145707	0.00131265
GOTERM_BP_ALL	GO:0010646~regulation of cell communication	12	1.2	0.000166888	NCU02347, NCU01584, NCU01465, NCU02764, NCU03852, NCU01642, NCU04105, NCU07710, NCU06621, NCU08331, NCU08023, NCU06252	343	36	3887	3.77745	0.173263	0.00188369	0.00169697
GOTERM_BP_ALL	GO:0051056~regulation of small GTPase mediated signal transduction	8	0.8	0.000218376	NCU02347, NCU01584, NCU01465, NCU02764, NCU03852, NCU01642, NCU04105, NCU08023	343	16	3887	5.66618	0.220401	0.00244067	0.00219874
GOTERM_BP_ALL	GO:1902531~regulation of intracellular signal transduction	10	1	0.000230103	NCU02347, NCU01584, NCU01465, NCU02764, NCU03852, NCU01642, NCU04105, NCU07710, NCU08331, NCU08023	343	26	3887	4.3586	0.230757	0.00254677	0.00229433
GOTERM_BP_ALL	GO:0051276~chromosome organization	32	3.2	0.000243205	NCU10346, NCU06049, NCU03351, NCU09130, NCU05250, NCU07519, NCU03416, NCU00205, NCU01278, NCU03754, NCU01476, NCU00421, NCU06928, NCU09860, NCU07381, NCU02791, NCU07863, NCU03461, NCU08357, NCU01461, NCU06453, NCU00274, NCU04035, NCU00494, NCU09384, NCU01445, NCU01303, NCU00611, NCU01584, NCU03785, NCU00077, NCU04512	343	184	3887	1.97085	0.242163	0.0026659	0.00240165
GOTERM_BP_ALL	GO:0042221~response to chemical	27	2.7	0.000285009	NCU06521, NCU05994, NCU06946, NCU03894, NCU06028, NCU04827, NCU03938, NCU09641, NCU04671, NCU07067, NCU08331, NCU06252, NCU02173, NCU00138, NCU00755, NCU07669, NCU00155, NCU04851, NCU02896, NCU06656, NCU07007, NCU03489, NCU04633, NCU06799, NCU09804, NCU00515, NCU02934	343	145	3887	2.11016	0.277441	0.00309438	0.00278766
GOTERM_BP_ALL	GO:0006298~mismatch repair	8	0.8	0.000343483	NCU08020, NCU10895, NCU06585, NCU12087, NCU09240, NCU05385, NCU09384, NCU09373	343	17	3887	5.33288	0.324051	0.00369407	0.0033279
GOTERM_BP_ALL	GO:0044271~cellular nitrogen compound biosynthetic process	98	9.8	0.000429724	NCU09315, NCU06324, NCU05994, NCU07374, NCU01951, NCU02249, NCU07535, NCU04827, NCU08294, NCU00730, NCU00611, NCU06714, NCU03725, NCU01789, NCU01386, NCU02994, NCU02752, NCU07007, NCU02356, NCU06799, NCU09549, NCU09706, NCU03070, NCU16667, NCU16668, NCU05411, NCU06068, NCU08763, NCU02265, NCU08000, NCU03878, NCU00124, NCU06908, NCU04848, NCU04729, NCU10155, NCU06173, NCU04390, NCU09205, NCU04671,…	343	816	3887	1.36099	0.387368	0.00457837	0.00412455
GOTERM_BP_ALL	GO:0048583~regulation of response to stimulus	12	1.2	0.000465415	NCU02347, NCU01584, NCU01465, NCU02764, NCU03852, NCU01642, NCU04105, NCU07710, NCU06621, NCU08331, NCU08023, NCU06252	343	40	3887	3.39971	0.411805	0.00491271	0.00442575
GOTERM_BP_ALL	GO:0051336~regulation of hydrolase activity	11	1.1	0.000604408	NCU02524, NCU04514, NCU03116, NCU00553, NCU07688, NCU07710, NCU10647, NCU06257, NCU08331, NCU10309, NCU06362	343	35	3887	3.5616	0.498039	0.00632133	0.00569474
GOTERM_BP_ALL	GO:0006310~DNA recombination	15	1.5	0.000623835	NCU10895, NCU09998, NCU06049, NCU04275, NCU08598, NCU06264, NCU05385, NCU09384, NCU06826, NCU07519, NCU08628, NCU05458, NCU00077, NCU01365, NCU09706	343	61	3887	2.78665	0.50904	0.00646519	0.00582435
GOTERM_BP_ALL	GO:0065009~regulation of molecular function	17	1.7	0.000843025	NCU09288, NCU07688, NCU07710, NCU10647, NCU06257, NCU01572, NCU08331, NCU06362, NCU10309, NCU02524, NCU05726, NCU07519, NCU04514, NCU01789, NCU03116, NCU00553, NCU02409	343	77	3887	2.50195	0.617663	0.00865809	0.00779988
GOTERM_BP_ALL	GO:0000278~mitotic cell cycle	22	2.2	0.000961993	NCU05260, NCU09860, NCU11235, NCU03242, NCU06049, NCU06621, NCU00494, NCU05296, NCU05250, NCU01445, NCU06826, NCU01303, NCU00205, NCU06437, NCU01584, NCU01387, NCU03894, NCU06988, NCU01365, NCU00772, NCU01278, NCU00927	343	116	3887	2.14924	0.666196	0.00979172	0.00882114
GOTERM_BP_ALL	GO:0046578~regulation of Ras protein signal transduction	7	0.7	0.00111921	NCU02347, NCU01584, NCU01465, NCU02764, NCU03852, NCU01642, NCU08023	343	15	3887	5.28844	0.721021	0.0112912	0.010172
GOTERM_BP_ALL	GO:0050790~regulation of catalytic activity	16	1.6	0.00118474	NCU09288, NCU07688, NCU07710, NCU10647, NCU06257, NCU01572, NCU08331, NCU06362, NCU10309, NCU02524, NCU05726, NCU07519, NCU04514, NCU03116, NCU00553, NCU02409	343	72	3887	2.5183	0.741124	0.0118474	0.0106731
GOTERM_BP_ALL	GO:0007010~cytoskeleton organization	15	1.5	0.00142905	NCU11176, NCU09740, NCU06202, NCU06621, NCU06277, NCU05296, NCU08331, NCU02425, NCU01335, NCU01413, NCU01387, NCU06988, NCU02420, NCU03621, NCU00927	343	66	3887	2.57554	0.804126	0.0141663	0.0127621
GOTERM_BP_ALL	GO:0000226~microtubule cytoskeleton organization	9	0.9	0.00164985	NCU01413, NCU01387, NCU06988, NCU02420, NCU03621, NCU06621, NCU00927, NCU06277, NCU05296	343	27	3887	3.77745	0.847774	0.0162141	0.0146069
GOTERM_BP_ALL	GO:0006996~organelle organization	70	7	0.00208824	NCU10346, NCU09998, NCU06202, NCU06049, NCU06362, NCU10309, NCU00788, NCU03416, NCU01476, NCU01278, NCU00421, NCU03819, NCU00427, NCU06928, NCU09860, NCU09740, NCU10895, NCU02791, NCU01461, NCU06277, NCU00494, NCU05385, NCU09384, NCU08331, NCU01303, NCU00611, NCU03725, NCU01584, NCU01387, NCU11176, NCU06621, NCU03351, NCU02067, NCU05296, NCU09130, NCU05250, NCU02425, NCU01335, NCU06826, NCU01413,…	343	568	3887	1.39659	0.907734	0.020347	0.0183301
GOTERM_BP_ALL	GO:0034641~cellular nitrogen compound metabolic process	153	15.3	0.00364413	NCU09315, NCU06324, NCU06049, NCU05994, NCU07498, NCU07374, NCU01951, NCU02249, NCU08628, NCU06605, NCU07535, NCU09318, NCU04827, NCU08294, NCU11220, NCU11188, NCU10895, NCU00690, NCU04772, NCU09384, NCU00730, NCU00611, NCU06714, NCU03725, NCU01789, NCU01386, NCU07889, NCU03564, NCU02994, NCU02752, NCU07007, NCU02356, NCU06799, NCU09549, NCU09706, NCU03070, NCU16667, NCU16668, NCU06345, NCU05411,…	343	1459	3887	1.18838	0.984422	0.035206	0.0317163
GOTERM_BP_ALL	GO:0070647~protein modification by small protein conjugation or removal	19	1.9	0.00407026	NCU06294, NCU09866, NCU03186, NCU05389, NCU04014, NCU01572, NCU04024, NCU08378, NCU02281, NCU02590, NCU01457, NCU04800, NCU06756, NCU03740, NCU00595, NCU00320, NCU04633, NCU00515, NCU02914	343	105	3887	2.05062	0.990434	0.0389924	0.0351274
GOTERM_BP_ALL	GO:0007018~microtubule-based movement	7	0.7	0.00448078	NCU05180, NCU06733, NCU03621, NCU00927, NCU02626, NCU06144, NCU04581	343	19	3887	4.17508	0.994021	0.0425674	0.038348
GOTERM_BP_ALL	GO:0090307~mitotic spindle assembly	5	0.5	0.00519118	NCU01387, NCU06988, NCU06621, NCU00927, NCU05296	343	9	3887	6.29576	0.99735	0.0478979	0.0431501
GOTERM_BP_ALL	GO:0051225~spindle assembly	5	0.5	0.00519118	NCU01387, NCU06988, NCU06621, NCU00927, NCU05296	343	9	3887	6.29576	0.99735	0.0478979	0.0431501
GOTERM_BP_ALL	GO:1902850~microtubule cytoskeleton organization involved in mitosis	5	0.5	0.00519118	NCU01387, NCU06988, NCU06621, NCU00927, NCU05296	343	9	3887	6.29576	0.99735	0.0478979	0.0431501
GOTERM_BP_ALL	GO:0007265~Ras protein signal transduction	6	0.6	0.00525933	NCU02347, NCU01465, NCU02764, NCU03852, NCU01642, NCU08023	343	14	3887	4.85673	0.997549	0.0478979	0.0431501
GOTERM_BP_ALL	GO:0045132~meiotic chromosome segregation	6	0.6	0.00525933	NCU06826, NCU01445, NCU01842, NCU00205, NCU03351, NCU09384	343	14	3887	4.85673	0.997549	0.0478979	0.0431501
GOTERM_BP_ALL	GO:0042787~protein ubiquitination involved in ubiquitin-dependent protein catabolic process	9	0.9	0.00529398	NCU04800, NCU06756, NCU03740, NCU04633, NCU09866, NCU03186, NCU04024, NCU00515, NCU02590	343	32	3887	3.18723	0.997645	0.0478979	0.0431501
GOTERM_BP_ALL	GO:0019985~translesion synthesis	4	0.4	0.00590312	NCU10155, NCU01951, NCU02053, NCU09240	343	5	3887	9.06589	0.998829	0.0528681	0.0476276
GOTERM_BP_ALL	GO:0016579~protein deubiquitination	7	0.7	0.00593607	NCU06294, NCU01457, NCU00320, NCU00595, NCU04014, NCU08378, NCU02281	343	20	3887	3.96633	0.998872	0.0528681	0.0476276
GOTERM_BP_ALL	GO:0070646~protein modification by small protein removal	8	0.8	0.00725377	NCU06294, NCU01457, NCU00320, NCU00595, NCU05389, NCU04014, NCU08378, NCU02281	343	27	3887	3.35774	0.999751	0.0641031	0.057749
GOTERM_BP_ALL	GO:0006511~ubiquitin-dependent protein catabolic process	21	2.1	0.00744328	NCU06294, NCU09866, NCU07996, NCU03186, NCU04024, NCU08378, NCU00494, NCU02281, NCU07067, NCU02590, NCU01457, NCU04800, NCU06605, NCU06437, NCU06756, NCU03740, NCU00320, NCU04633, NCU02609, NCU00515, NCU02914	343	128	3887	1.85922	0.9998	0.0652718	0.0588019
GOTERM_BP_ALL	GO:0007051~spindle organization	5	0.5	0.00805856	NCU01387, NCU06988, NCU06621, NCU00927, NCU05296	343	10	3887	5.66618	0.999901	0.0701279	0.0631766
GOTERM_BP_ALL	GO:0019941~modification-dependent protein catabolic process	21	2.1	0.00883843	NCU06294, NCU09866, NCU07996, NCU03186, NCU04024, NCU08378, NCU00494, NCU02281, NCU07067, NCU02590, NCU01457, NCU04800, NCU06605, NCU06437, NCU06756, NCU03740, NCU00320, NCU04633, NCU02609, NCU00515, NCU02914	343	130	3887	1.83061	0.99996	0.0763319	0.0687657
GOTERM_BP_ALL	GO:0051726~regulation of cell cycle	13	1.3	0.00990814	NCU09288, NCU09860, NCU06049, NCU03351, NCU00494, NCU08331, NCU01445, NCU05726, NCU06826, NCU00205, NCU06437, NCU01584, NCU01278	343	65	3887	2.26647	0.999988	0.0849269	0.0765087
GOTERM_BP_ALL	GO:1903047~mitotic cell cycle process	18	1.8	0.0101912	NCU09860, NCU03242, NCU06049, NCU06621, NCU00494, NCU05296, NCU05250, NCU01445, NCU06826, NCU01303, NCU00205, NCU06437, NCU01584, NCU01387, NCU06988, NCU01365, NCU01278, NCU00927	343	106	3887	1.92436	0.999992	0.086701	0.078107
GOTERM_BP_ALL	GO:0000731~DNA synthesis involved in DNA repair	4	0.4	0.0110404	NCU10155, NCU01951, NCU02053, NCU09240	343	6	3887	7.55491	0.999997	0.0932298	0.0839886
GOTERM_BP_ALL	GO:0006260~DNA replication	14	1.4	0.0112452	NCU10155, NCU02683, NCU08598, NCU06264, NCU09240, NCU03072, NCU06826, NCU01951, NCU07519, NCU08628, NCU05458, NCU01365, NCU08317, NCU09706	343	74	3887	2.14396	0.999997	0.0942612	0.0849178
GOTERM_BP_ALL	GO:0007127~meiosis I	7	0.7	0.0123402	NCU06826, NCU10895, NCU03621, NCU09998, NCU03351, NCU05385, NCU09384	343	23	3887	3.44898	0.999999	0.102685	0.0925065
GOTERM_BP_ALL	GO:0006468~protein phosphorylation	13	1.3	0.0125775	NCU05260, NCU09288, NCU11235, NCU06202, NCU03242, NCU03571, NCU07378, NCU00274, NCU05726, NCU06626, NCU02245, NCU00914, NCU00800	343	67	3887	2.19882	0.999999	0.103901	0.093602
GOTERM_BP_ALL	GO:0043632~modification-dependent macromolecule catabolic process	21	2.1	0.0132655	NCU06294, NCU09866, NCU07996, NCU03186, NCU04024, NCU08378, NCU00494, NCU02281, NCU07067, NCU02590, NCU01457, NCU04800, NCU06605, NCU06437, NCU06756, NCU03740, NCU00320, NCU04633, NCU02609, NCU00515, NCU02914	343	135	3887	1.76281	1	0.108796	0.0980121
GOTERM_BP_ALL	GO:0006928~movement of cell or subcellular component	7	0.7	0.0152674	NCU05180, NCU06733, NCU03621, NCU00927, NCU02626, NCU06144, NCU04581	343	24	3887	3.30527	1	0.12432	0.111997
GOTERM_BP_ALL	GO:1902532~negative regulation of intracellular signal transduction	4	0.4	0.0180731	NCU03852, NCU01642, NCU07710, NCU08331	343	7	3887	6.47564	1	0.146123	0.131639
GOTERM_BP_ALL	GO:0007067~mitotic nuclear division	12	1.2	0.0198244	NCU01445, NCU01303, NCU00205, NCU01584, NCU01387, NCU06988, NCU01278, NCU06621, NCU00927, NCU00494, NCU05296, NCU05250	343	63	3887	2.15855	1	0.159154	0.143378
GOTERM_BP_ALL	GO:0032501~multicellular organismal process	3	0.3	0.0218111	NCU03242, NCU00152, NCU06908	343	3	3887	11.3324	1	0.172671	0.155555
GOTERM_BP_ALL	GO:0042276~error-prone translesion synthesis	3	0.3	0.0218111	NCU10155, NCU01951, NCU02053	343	3	3887	11.3324	1	0.172671	0.155555
GOTERM_BP_ALL	GO:0000075~cell cycle checkpoint	7	0.7	0.0224959	NCU06826, NCU06437, NCU01584, NCU08879, NCU01278, NCU06049, NCU00274	343	26	3887	3.05102	1	0.176864	0.159333
GOTERM_BP_ALL	GO:0048585~negative regulation of response to stimulus	4	0.4	0.0270588	NCU03852, NCU01642, NCU07710, NCU08331	343	8	3887	5.66618	1	0.197737	0.178137
GOTERM_BP_ALL	GO:0010907~positive regulation of glucose metabolic process	4	0.4	0.0270588	NCU03489, NCU06521, NCU03938, NCU02173	343	8	3887	5.66618	1	0.197737	0.178137
GOTERM_BP_ALL	GO:0072364~regulation of cellular ketone metabolic process by regulation of transcription from RNA polymerase II promoter	4	0.4	0.0270588	NCU03489, NCU06521, NCU03938, NCU02173	343	8	3887	5.66618	1	0.197737	0.178137
GOTERM_BP_ALL	GO:0023057~negative regulation of signaling	4	0.4	0.0270588	NCU03852, NCU01642, NCU07710, NCU08331	343	8	3887	5.66618	1	0.197737	0.178137
GOTERM_BP_ALL	GO:0009968~negative regulation of signal transduction	4	0.4	0.0270588	NCU03852, NCU01642, NCU07710, NCU08331	343	8	3887	5.66618	1	0.197737	0.178137
GOTERM_BP_ALL	GO:0043255~regulation of carbohydrate biosynthetic process	4	0.4	0.0270588	NCU03489, NCU06521, NCU03938, NCU02173	343	8	3887	5.66618	1	0.197737	0.178137
GOTERM_BP_ALL	GO:0006111~regulation of gluconeogenesis	4	0.4	0.0270588	NCU03489, NCU06521, NCU03938, NCU02173	343	8	3887	5.66618	1	0.197737	0.178137
GOTERM_BP_ALL	GO:0010676~positive regulation of cellular carbohydrate metabolic process	4	0.4	0.0270588	NCU03489, NCU06521, NCU03938, NCU02173	343	8	3887	5.66618	1	0.197737	0.178137
GOTERM_BP_ALL	GO:0045722~positive regulation of gluconeogenesis	4	0.4	0.0270588	NCU03489, NCU06521, NCU03938, NCU02173	343	8	3887	5.66618	1	0.197737	0.178137
GOTERM_BP_ALL	GO:0045913~positive regulation of carbohydrate metabolic process	4	0.4	0.0270588	NCU03489, NCU06521, NCU03938, NCU02173	343	8	3887	5.66618	1	0.197737	0.178137
GOTERM_BP_ALL	GO:0010648~negative regulation of cell communication	4	0.4	0.0270588	NCU03852, NCU01642, NCU07710, NCU08331	343	8	3887	5.66618	1	0.197737	0.178137
GOTERM_BP_ALL	GO:0006325~chromatin organization	15	1.5	0.0286168	NCU09860, NCU10346, NCU07863, NCU03461, NCU08357, NCU01461, NCU06453, NCU00274, NCU04035, NCU09130, NCU03785, NCU01476, NCU00421, NCU04512, NCU06928	343	92	3887	1.84767	1	0.207791	0.187194
GOTERM_BP_ALL	GO:0051603~proteolysis involved in cellular protein catabolic process	21	2.1	0.0291318	NCU06294, NCU09866, NCU07996, NCU03186, NCU04024, NCU08378, NCU00494, NCU02281, NCU07067, NCU02590, NCU01457, NCU04800, NCU06605, NCU06437, NCU06756, NCU03740, NCU00320, NCU04633, NCU02609, NCU00515, NCU02914	343	146	3887	1.63	1	0.210191	0.189357
GOTERM_BP_ALL	GO:0006302~double-strand break repair	8	0.8	0.0298988	NCU06826, NCU07381, NCU05458, NCU00077, NCU04275, NCU06049, NCU08598, NCU06264	343	35	3887	2.59025	1	0.214369	0.19312
GOTERM_BP_ALL	GO:0034728~nucleosome organization	6	0.6	0.0320666	NCU01476, NCU00421, NCU04512, NCU06453, NCU08357, NCU06928	343	21	3887	3.23782	1	0.228475	0.205828
GOTERM_BP_ALL	GO:0044257~cellular protein catabolic process	21	2.1	0.0331346	NCU06294, NCU09866, NCU07996, NCU03186, NCU04024, NCU08378, NCU00494, NCU02281, NCU07067, NCU02590, NCU01457, NCU04800, NCU06605, NCU06437, NCU06756, NCU03740, NCU00320, NCU04633, NCU02609, NCU00515, NCU02914	343	148	3887	1.60797	1	0.234618	0.211362
GOTERM_BP_ALL	GO:0098813~nuclear chromosome segregation	11	1.1	0.0344902	NCU06826, NCU01445, NCU01303, NCU01842, NCU00205, NCU01584, NCU01278, NCU03351, NCU00494, NCU09384, NCU05250	343	60	3887	2.0776	1	0.242709	0.218651
GOTERM_BP_ALL	GO:0030163~protein catabolic process	23	2.3	0.0359304	NCU06294, NCU09866, NCU07996, NCU01294, NCU03186, NCU04024, NCU08378, NCU00494, NCU02281, NCU07067, NCU02590, NCU01457, NCU04800, NCU06605, NCU06437, NCU06756, NCU03740, NCU00320, NCU04633, NCU02609, NCU09728, NCU00515, NCU02914	343	168	3887	1.55145	1	0.251292	0.226384
GOTERM_BP_ALL	GO:0010906~regulation of glucose metabolic process	4	0.4	0.0379925	NCU03489, NCU06521, NCU03938, NCU02173	343	9	3887	5.03661	1	0.256281	0.230878
GOTERM_BP_ALL	GO:0031122~cytoplasmic microtubule organization	4	0.4	0.0379925	NCU01387, NCU06988, NCU02420, NCU05296	343	9	3887	5.03661	1	0.256281	0.230878
GOTERM_BP_ALL	GO:0000726~non-recombinational repair	4	0.4	0.0379925	NCU07381, NCU00077, NCU04275, NCU06264	343	9	3887	5.03661	1	0.256281	0.230878
GOTERM_BP_ALL	GO:0010675~regulation of cellular carbohydrate metabolic process	4	0.4	0.0379925	NCU03489, NCU06521, NCU03938, NCU02173	343	9	3887	5.03661	1	0.256281	0.230878
GOTERM_BP_ALL	GO:0010565~regulation of cellular ketone metabolic process	4	0.4	0.0379925	NCU03489, NCU06521, NCU03938, NCU02173	343	9	3887	5.03661	1	0.256281	0.230878
GOTERM_BP_ALL	GO:0048308~organelle inheritance	4	0.4	0.0379925	NCU04125, NCU03621, NCU02067, NCU07584	343	9	3887	5.03661	1	0.256281	0.230878
GOTERM_BP_ALL	GO:0051983~regulation of chromosome segregation	6	0.6	0.0386065	NCU01445, NCU00205, NCU01584, NCU01278, NCU03351, NCU00494	343	22	3887	3.09064	1	0.25889	0.233228
GOTERM_BP_ALL	GO:0032012~regulation of ARF protein signal transduction	3	0.3	0.0410963	NCU02347, NCU01465, NCU08023	343	4	3887	8.49927	1	0.273975	0.246818
GOTERM_BP_ALL	GO:0007059~chromosome segregation	12	1.2	0.0439491	NCU06826, NCU01445, NCU01303, NCU01842, NCU00205, NCU01584, NCU01278, NCU03351, NCU00927, NCU00494, NCU09384, NCU05250	343	71	3887	1.91533	1	0.291291	0.262417
GOTERM_BP_ALL	GO:1902589~single-organism organelle organization	25	2.5	0.0447264	NCU11176, NCU06202, NCU06621, NCU02067, NCU05296, NCU05250, NCU02425, NCU01335, NCU01413, NCU08926, NCU00205, NCU06988, NCU02420, NCU01278, NCU02422, NCU00927, NCU09740, NCU06277, NCU00494, NCU07584, NCU01445, NCU01303, NCU01584, NCU01387, NCU03621	343	191	3887	1.48329	1	0.294729	0.265515
GOTERM_BP_ALL	GO:0051345~positive regulation of hydrolase activity	5	0.5	0.0458338	NCU04514, NCU07710, NCU06257, NCU10309, NCU06362	343	16	3887	3.54136	1	0.298574	0.268979
GOTERM_BP_ALL	GO:0043547~positive regulation of GTPase activity	5	0.5	0.0458338	NCU04514, NCU07710, NCU06257, NCU10309, NCU06362	343	16	3887	3.54136	1	0.298574	0.268979
GOTERM_BP_ALL	GO:0016567~protein ubiquitination	11	1.1	0.0462976	NCU04800, NCU06756, NCU03740, NCU04633, NCU09866, NCU03186, NCU01572, NCU04024, NCU00515, NCU02590, NCU02914	343	63	3887	1.97867	1	0.299882	0.270157
GOTERM_BP_ALL	GO:0006301~postreplication repair	4	0.4	0.0508214	NCU10155, NCU01951, NCU02053, NCU09240	343	10	3887	4.53294	1	0.325485	0.293222
GOTERM_BP_ALL	GO:0015976~carbon utilization	4	0.4	0.0508214	NCU03489, NCU06521, NCU03938, NCU02173	343	10	3887	4.53294	1	0.325485	0.293222
GOTERM_BP_ALL	GO:0033044~regulation of chromosome organization	7	0.7	0.0568208	NCU01445, NCU07519, NCU00205, NCU01584, NCU01278, NCU03351, NCU00494	343	32	3887	2.47895	1	0.358583	0.323039
GOTERM_BP_ALL	GO:0007346~regulation of mitotic cell cycle	8	0.8	0.056933	NCU06826, NCU09860, NCU00205, NCU06437, NCU01584, NCU01278, NCU06049, NCU00494	343	40	3887	2.26647	1	0.358583	0.323039
GOTERM_BP_ALL	GO:0010564~regulation of cell cycle process	8	0.8	0.056933	NCU01445, NCU09860, NCU00205, NCU01584, NCU01278, NCU06049, NCU03351, NCU00494	343	40	3887	2.26647	1	0.358583	0.323039
GOTERM_BP_ALL	GO:0006807~nitrogen compound metabolic process	160	16	0.0600892	NCU09315, NCU06324, NCU06049, NCU05994, NCU07498, NCU07374, NCU01951, NCU02249, NCU08628, NCU06605, NCU07535, NCU09318, NCU04827, NCU08294, NCU11220, NCU11188, NCU10895, NCU00690, NCU04772, NCU09384, NCU00730, NCU00611, NCU06714, NCU03725, NCU01789, NCU01386, NCU07889, NCU03564, NCU02994, NCU02752, NCU07007, NCU02356, NCU06799, NCU09549, NCU09706, NCU03070, NCU05093, NCU16667, NCU16668, NCU06345,…	343	1647	3887	1.1009	1	0.376383	0.339075
GOTERM_BP_ALL	GO:0036211~protein modification process	42	4.2	0.0607765	NCU10346, NCU11235, NCU06202, NCU01294, NCU03571, NCU07378, NCU04024, NCU01572, NCU02281, NCU09130, NCU05790, NCU01457, NCU04800, NCU06626, NCU02245, NCU00320, NCU00800, NCU09288, NCU05260, NCU06294, NCU09866, NCU03242, NCU03186, NCU05389, NCU04014, NCU00274, NCU08378, NCU07067, NCU02590, NCU05726, NCU02255, NCU03785, NCU06756, NCU03740, NCU00595, NCU06215, NCU02356, NCU04633, NCU00914, NCU09746,…	343	368	3887	1.29337	1	0.37655	0.339226
GOTERM_BP_ALL	GO:0006464~cellular protein modification process	42	4.2	0.0607765	NCU10346, NCU11235, NCU06202, NCU01294, NCU03571, NCU07378, NCU04024, NCU01572, NCU02281, NCU09130, NCU05790, NCU01457, NCU04800, NCU06626, NCU02245, NCU00320, NCU00800, NCU09288, NCU05260, NCU06294, NCU09866, NCU03242, NCU03186, NCU05389, NCU04014, NCU00274, NCU08378, NCU07067, NCU02590, NCU05726, NCU02255, NCU03785, NCU06756, NCU03740, NCU00595, NCU06215, NCU02356, NCU04633, NCU00914, NCU09746,…	343	368	3887	1.29337	1	0.37655	0.339226
GOTERM_BP_ALL	GO:0051418~microtubule nucleation by microtubule organizing center	3	0.3	0.0645583	NCU01387, NCU06988, NCU05296	343	5	3887	6.79942	1	0.39568	0.356459
GOTERM_BP_ALL	GO:0051415~interphase microtubule nucleation by interphase microtubule organizing center	3	0.3	0.0645583	NCU01387, NCU06988, NCU05296	343	5	3887	6.79942	1	0.39568	0.356459
GOTERM_BP_ALL	GO:0006109~regulation of carbohydrate metabolic process	4	0.4	0.0654553	NCU03489, NCU06521, NCU03938, NCU02173	343	11	3887	4.12086	1	0.39691	0.357567
GOTERM_BP_ALL	GO:0090630~activation of GTPase activity	4	0.4	0.0654553	NCU04514, NCU06257, NCU10309, NCU06362	343	11	3887	4.12086	1	0.39691	0.357567
GOTERM_BP_ALL	GO:0048519~negative regulation of biological process	14	1.4	0.0659839	NCU09860, NCU07710, NCU06049, NCU01461, NCU09130, NCU08331, NCU06826, NCU07519, NCU06437, NCU01584, NCU01278, NCU03852, NCU01642, NCU00939	343	94	3887	1.6878	1	0.397998	0.358547
GOTERM_BP_ALL	GO:0033043~regulation of organelle organization	13	1.3	0.0664993	NCU06257, NCU03351, NCU00494, NCU08331, NCU06362, NCU10309, NCU01445, NCU07519, NCU04514, NCU00205, NCU01584, NCU01278, NCU01929	343	85	3887	1.73318	1	0.398432	0.358938
GOTERM_BP_ALL	GO:0007131~reciprocal meiotic recombination	5	0.5	0.0671043	NCU06826, NCU10895, NCU09998, NCU05385, NCU09384	343	18	3887	3.14788	1	0.398432	0.358938
GOTERM_BP_ALL	GO:0035825~reciprocal DNA recombination	5	0.5	0.0671043	NCU06826, NCU10895, NCU09998, NCU05385, NCU09384	343	18	3887	3.14788	1	0.398432	0.358938
GOTERM_BP_ALL	GO:0006261~DNA-dependent DNA replication	9	0.9	0.0679387	NCU06826, NCU10155, NCU05458, NCU01365, NCU08317, NCU02683, NCU09706, NCU09240, NCU03072	343	50	3887	2.03983	1	0.401296	0.361518
GOTERM_BP_ALL	GO:0016197~endosomal transport	6	0.6	0.0723899	NCU02425, NCU06626, NCU06774, NCU07584, NCU01172, NCU16682	343	26	3887	2.61516	1	0.425384	0.383219
GOTERM_BP_ALL	GO:0044238~primary metabolic process	217	21.7	0.0783455	NCU11235, NCU06202, NCU06324, NCU03298, NCU04024, NCU08628, NCU07535, NCU04827, NCU02409, NCU08294, NCU11220, NCU00690, NCU04014, NCU09384, NCU03725, NCU01789, NCU06437, NCU07889, NCU02994, NCU02752, NCU06799, NCU09706, NCU03070, NCU06345, NCU06585, NCU06222, NCU01572, NCU03072, NCU01457, NCU03878, NCU03754, NCU00124, NCU00800, NCU06908, NCU04848, NCU04729, NCU10155, NCU09288, NCU04390, NCU04275,…	343	2310	3887	1.06456	1	0.45802	0.41262
GOTERM_BP_ALL	GO:0007093~mitotic cell cycle checkpoint	5	0.5	0.0793497	NCU06826, NCU06437, NCU01584, NCU01278, NCU06049	343	19	3887	2.9822	1	0.461524	0.415776
GOTERM_BP_ALL	GO:0044093~positive regulation of molecular function	7	0.7	0.0817231	NCU04514, NCU01789, NCU07710, NCU06257, NCU01572, NCU10309, NCU06362	343	35	3887	2.26647	1	0.47024	0.423629
GOTERM_BP_ALL	GO:0000077~DNA damage checkpoint	4	0.4	0.0817768	NCU06826, NCU08879, NCU06049, NCU00274	343	12	3887	3.77745	1	0.47024	0.423629
GOTERM_BP_ALL	GO:0048523~negative regulation of cellular process	13	1.3	0.0820858	NCU09860, NCU07710, NCU06049, NCU01461, NCU09130, NCU08331, NCU06826, NCU07519, NCU06437, NCU01584, NCU01278, NCU03852, NCU01642	343	88	3887	1.6741	1	0.47024	0.423629
GOTERM_BP_ALL	GO:0044265~cellular macromolecule catabolic process	25	2.5	0.0831693	NCU07996, NCU04024, NCU02281, NCU01457, NCU04800, NCU06605, NCU00320, NCU02609, NCU00427, NCU06294, NCU09866, NCU03186, NCU08378, NCU00494, NCU07067, NCU02590, NCU00611, NCU06437, NCU06756, NCU07889, NCU03740, NCU04633, NCU01929, NCU00515, NCU02914	343	204	3887	1.38877	1	0.474065	0.427074
GOTERM_BP_ALL	GO:2001057~reactive nitrogen species metabolic process	3	0.3	0.0913173	NCU08294, NCU06931, NCU05298	343	6	3887	5.66618	1	0.510366	0.459777
GOTERM_BP_ALL	GO:0042126~nitrate metabolic process	3	0.3	0.0913173	NCU08294, NCU06931, NCU05298	343	6	3887	5.66618	1	0.510366	0.459777
GOTERM_BP_ALL	GO:0042128~nitrate assimilation	3	0.3	0.0913173	NCU08294, NCU06931, NCU05298	343	6	3887	5.66618	1	0.510366	0.459777
GOTERM_BP_ALL	GO:0033045~regulation of sister chromatid segregation	5	0.5	0.0926204	NCU01445, NCU00205, NCU01584, NCU01278, NCU00494	343	20	3887	2.83309	1	0.510366	0.459777
GOTERM_BP_ALL	GO:0060627~regulation of vesicle-mediated transport	5	0.5	0.0926204	NCU04514, NCU06202, NCU06257, NCU10309, NCU06362	343	20	3887	2.83309	1	0.510366	0.459777
GOTERM_BP_ALL	GO:0045930~negative regulation of mitotic cell cycle	5	0.5	0.0926204	NCU06826, NCU06437, NCU01584, NCU01278, NCU06049	343	20	3887	2.83309	1	0.510366	0.459777
GOTERM_BP_ALL	GO:0043412~macromolecule modification	48	4.8	0.0926716	NCU10346, NCU11235, NCU06202, NCU01294, NCU03571, NCU07378, NCU04024, NCU01572, NCU02281, NCU09130, NCU05790, NCU01457, NCU04800, NCU06626, NCU01777, NCU02245, NCU00320, NCU00800, NCU00308, NCU09288, NCU05260, NCU06294, NCU09866, NCU03242, NCU03186, NCU07863, NCU03461, NCU05389, NCU04014, NCU00274, NCU04035, NCU08378, NCU07067, NCU02590, NCU05726, NCU02255, NCU03785, NCU06756, NCU08417, NCU03740,…	343	443	3887	1.22789	1	0.510366	0.459777
GOTERM_BP_ALL	GO:0019954~asexual reproduction	4	0.4	0.0996493	NCU07617, NCU08726, NCU00152, NCU00939	343	13	3887	3.48688	1	0.546155	0.492018
GOTERM_BP_DIRECT	GO:0006351~transcription, DNA-templated	46	4.6	7.96879e-16	NCU09112, NCU01090, NCU09315, NCU16667, NCU05411, NCU06324, NCU05994, NCU06068, NCU02265, NCU08443, NCU07374, NCU08000, NCU01478, NCU03878, NCU08848, NCU08726, NCU07535, NCU04848, NCU03938, NCU00945, NCU06173, NCU08294, NCU04390, NCU09205, NCU07863, NCU06971, NCU04035, NCU02012, NCU06990, NCU05242, NCU05383, NCU04295, NCU02173, NCU00730, NCU03725, NCU16491, NCU01386, NCU07945, NCU02994, NCU02752,…	343	139	3887	3.75028	2.35478e-13	2.41454e-13	2.34282e-13
GOTERM_BP_DIRECT	GO:0061414~positive regulation of transcription from RNA polymerase II promoter by a nonfermentable carbon source	13	1.3	5.14197e-08	NCU09641, NCU04671, NCU07669, NCU04851, NCU00155, NCU02896, NCU06028, NCU06656, NCU07007, NCU06799, NCU09804, NCU04827, NCU02934	343	22	3887	6.6964	1.55801e-05	7.79009e-06	7.5587e-06
GOTERM_BP_DIRECT	GO:0006357~regulation of transcription from RNA polymerase II promoter	19	1.9	8.15214e-07	NCU08294, NCU16667, NCU09205, NCU16668, NCU01461, NCU06068, NCU02012, NCU06990, NCU08000, NCU16391, NCU08848, NCU06701, NCU08726, NCU02752, NCU03643, NCU00421, NCU02576, NCU00998, NCU06908	343	57	3887	3.77745	0.00024698	8.23367e-05	7.9891e-05
GOTERM_BP_DIRECT	GO:0006298~mismatch repair	8	0.8	4.13808e-05	NCU08020, NCU10895, NCU06585, NCU12087, NCU09240, NCU05385, NCU09384, NCU09373	343	13	3887	6.97376	0.0124604	0.0031346	0.00304149
GOTERM_BP_DIRECT	GO:0007165~signal transduction	11	1.1	7.5659e-05	NCU02524, NCU02689, NCU00478, NCU03116, NCU03852, NCU00553, NCU01642, NCU07688, NCU10647, NCU00196, NCU01472	343	28	3887	4.452	0.0226648	0.00458494	0.00444875
GOTERM_BP_DIRECT	GO:0043087~regulation of GTPase activity	6	0.6	9.27862e-05	NCU02524, NCU03116, NCU00553, NCU07688, NCU10647, NCU08331	343	7	3887	9.71345	0.027724	0.00468571	0.00454653
GOTERM_BP_DIRECT	GO:0006281~DNA repair	18	1.8	0.000114063	NCU11188, NCU06345, NCU07863, NCU06222, NCU00274, NCU07584, NCU06089, NCU07461, NCU07519, NCU08628, NCU03652, NCU06757, NCU03564, NCU01365, NCU00421, NCU09318, NCU01936, NCU00517	343	72	3887	2.83309	0.0339726	0.0049373	0.00479065
GOTERM_BP_DIRECT	GO:0035556~intracellular signal transduction	10	1	0.00255096	NCU02245, NCU01266, NCU00914, NCU07710, NCU02175, NCU03571, NCU07378, NCU08377, NCU01161, NCU00407	343	35	3887	3.23782	0.538802	0.0938417	0.0910543
GOTERM_BP_DIRECT	GO:0090307~mitotic spindle assembly	5	0.5	0.00309709	NCU01387, NCU06988, NCU06621, NCU00927, NCU05296	343	8	3887	7.08273	0.609323	0.0938417	0.0910543
GOTERM_BP_DIRECT	GO:0007126~meiotic nuclear division	5	0.5	0.00309709	NCU03725, NCU01387, NCU06988, NCU05296, NCU04729	343	8	3887	7.08273	0.609323	0.0938417	0.0910543
GOTERM_BP_DIRECT	GO:0007018~microtubule-based movement	6	0.6	0.0036398	NCU05180, NCU06733, NCU00927, NCU02626, NCU06144, NCU04581	343	13	3887	5.23032	0.668746	0.10026	0.0972819
GOTERM_BP_DIRECT	GO:0042787~protein ubiquitination involved in ubiquitin-dependent protein catabolic process	9	0.9	0.00529398	NCU04800, NCU06756, NCU03740, NCU04633, NCU09866, NCU03186, NCU04024, NCU00515, NCU02590	343	32	3887	3.18723	0.79978	0.133673	0.129702
GOTERM_BP_DIRECT	GO:0006468~protein phosphorylation	7	0.7	0.00770785	NCU05260, NCU06626, NCU02245, NCU11235, NCU06202, NCU00914, NCU00800	343	21	3887	3.77745	0.904107	0.179652	0.174316
GOTERM_BP_DIRECT	GO:0000723~telomere maintenance	4	0.4	0.0110404	NCU07519, NCU00077, NCU03754, NCU00274	343	6	3887	7.55491	0.965398	0.238945	0.231848
GOTERM_BP_DIRECT	GO:0006310~DNA recombination	6	0.6	0.0167886	NCU07519, NCU08628, NCU00077, NCU01365, NCU06264, NCU09706	343	18	3887	3.77745	0.994084	0.339129	0.329056
GOTERM_BP_DIRECT	GO:0042276~error-prone translesion synthesis	3	0.3	0.0218111	NCU10155, NCU01951, NCU02053	343	3	3887	11.3324	0.998747	0.40994	0.397764
GOTERM_BP_DIRECT	GO:0045944~positive regulation of transcription from RNA polymerase II promoter	7	0.7	0.0268508	NCU03725, NCU01789, NCU01910, NCU08879, NCU00124, NCU05994, NCU04729	343	27	3887	2.93802	0.999738	0.40994	0.397764
GOTERM_BP_DIRECT	GO:0000429~carbon catabolite regulation of transcription from RNA polymerase II promoter	4	0.4	0.0270588	NCU03489, NCU06521, NCU03938, NCU02173	343	8	3887	5.66618	0.999754	0.40994	0.397764
GOTERM_BP_DIRECT	GO:0045722~positive regulation of gluconeogenesis	4	0.4	0.0270588	NCU03489, NCU06521, NCU03938, NCU02173	343	8	3887	5.66618	0.999754	0.40994	0.397764
GOTERM_BP_DIRECT	GO:0072364~regulation of cellular ketone metabolic process by regulation of transcription from RNA polymerase II promoter	4	0.4	0.0270588	NCU03489, NCU06521, NCU03938, NCU02173	343	8	3887	5.66618	0.999754	0.40994	0.397764
GOTERM_BP_DIRECT	GO:0098655~cation transmembrane transport	5	0.5	0.0289793	NCU05502, NCU03312, NCU09566, NCU08697, NCU08696	343	14	3887	4.04727	0.999865	0.418129	0.40571
GOTERM_BP_DIRECT	GO:0031122~cytoplasmic microtubule organization	4	0.4	0.0379925	NCU01387, NCU06988, NCU02420, NCU05296	343	9	3887	5.03661	0.999992	0.51884	0.503429
GOTERM_BP_DIRECT	GO:0032012~regulation of ARF protein signal transduction	3	0.3	0.0410963	NCU02347, NCU01465, NCU08023	343	4	3887	8.49927	0.999997	0.51884	0.503429
GOTERM_BP_DIRECT	GO:0000226~microtubule cytoskeleton organization	3	0.3	0.0410963	NCU01413, NCU03621, NCU06277	343	4	3887	8.49927	0.999997	0.51884	0.503429
GOTERM_BP_DIRECT	GO:0016042~lipid catabolic process	4	0.4	0.0508214	NCU01266, NCU02175, NCU07476, NCU08276	343	10	3887	4.53294	1	0.570329	0.553389
GOTERM_BP_DIRECT	GO:0000278~mitotic cell cycle	4	0.4	0.0508214	NCU05260, NCU03894, NCU11235, NCU00772	343	10	3887	4.53294	1	0.570329	0.553389
GOTERM_BP_DIRECT	GO:0015976~carbon utilization	4	0.4	0.0508214	NCU03489, NCU06521, NCU03938, NCU02173	343	10	3887	4.53294	1	0.570329	0.553389
GOTERM_BP_DIRECT	GO:0051415~interphase microtubule nucleation by interphase microtubule organizing center	3	0.3	0.0645583	NCU01387, NCU06988, NCU05296	343	5	3887	6.79942	1	0.655891	0.636409
GOTERM_BP_DIRECT	GO:0090630~activation of GTPase activity	4	0.4	0.0654553	NCU04514, NCU06257, NCU10309, NCU06362	343	11	3887	4.12086	1	0.655891	0.636409
GOTERM_BP_DIRECT	GO:0031338~regulation of vesicle fusion	4	0.4	0.0654553	NCU04514, NCU06257, NCU10309, NCU06362	343	11	3887	4.12086	1	0.655891	0.636409
GOTERM_BP_DIRECT	GO:0016579~protein deubiquitination	5	0.5	0.0671043	NCU01457, NCU00320, NCU04014, NCU08378, NCU02281	343	18	3887	3.14788	1	0.655891	0.636409
GOTERM_BP_DIRECT	GO:0042128~nitrate assimilation	3	0.3	0.0913173	NCU08294, NCU06931, NCU05298	343	6	3887	5.66618	1	0.864661	0.838978
GOTERM_BP_FAT	GO:0032774~RNA biosynthetic process	86	8.6	1.82059e-19	NCU09112, NCU09315, NCU06521, NCU06324, NCU05994, NCU07374, NCU05790, NCU01478, NCU02249, NCU00423, NCU01910, NCU07535, NCU00421, NCU04827, NCU03938, NCU00945, NCU09860, NCU08294, NCU06752, NCU01461, NCU06990, NCU05383, NCU04295, NCU00730, NCU16391, NCU03725, NCU01789, NCU01386, NCU04851, NCU02994, NCU02752, NCU07007, NCU03489, NCU06799, NCU03643, NCU02356, NCU09549, NCU00939, NCU01090, NCU03070,…	334	359	3752	2.69104	1.93347e-16	9.66733e-17	8.9391e-17
GOTERM_BP_FAT	GO:0097659~nucleic acid-templated transcription	86	8.6	1.82059e-19	NCU09112, NCU09315, NCU06521, NCU06324, NCU05994, NCU07374, NCU05790, NCU01478, NCU02249, NCU00423, NCU01910, NCU07535, NCU00421, NCU04827, NCU03938, NCU00945, NCU09860, NCU08294, NCU06752, NCU01461, NCU06990, NCU05383, NCU04295, NCU00730, NCU16391, NCU03725, NCU01789, NCU01386, NCU04851, NCU02994, NCU02752, NCU07007, NCU03489, NCU06799, NCU03643, NCU02356, NCU09549, NCU00939, NCU01090, NCU03070,…	334	359	3752	2.69104	1.93347e-16	9.66733e-17	8.9391e-17
GOTERM_BP_FAT	GO:0006351~transcription, DNA-templated	79	7.9	2.88602e-18	NCU09112, NCU09315, NCU06521, NCU06324, NCU05994, NCU07374, NCU01478, NCU01910, NCU07535, NCU00421, NCU04827, NCU03938, NCU00945, NCU09860, NCU08294, NCU06752, NCU01461, NCU06990, NCU05383, NCU04295, NCU00730, NCU16391, NCU03725, NCU01789, NCU01386, NCU04851, NCU02994, NCU02752, NCU07007, NCU03489, NCU06799, NCU03643, NCU02356, NCU09549, NCU01090, NCU16667, NCU16668, NCU05411, NCU06068, NCU02265,…	334	324	3752	2.73904	3.06496e-15	1.02165e-15	9.44692e-16
GOTERM_BP_FAT	GO:0034654~nucleobase-containing compound biosynthetic process	96	9.6	4.45732e-16	NCU09112, NCU09315, NCU06521, NCU06324, NCU05994, NCU07374, NCU05790, NCU01478, NCU01951, NCU02249, NCU00423, NCU01910, NCU07535, NCU00421, NCU04827, NCU03938, NCU00945, NCU09860, NCU08294, NCU02791, NCU06752, NCU01461, NCU06990, NCU05383, NCU04295, NCU00730, NCU00611, NCU16391, NCU03725, NCU01789, NCU01386, NCU04851, NCU02994, NCU02752, NCU07007, NCU03489, NCU06799, NCU03643, NCU02356, NCU09549,…	334	479	3752	2.2514	4.71623e-13	1.18342e-13	1.09427e-13
GOTERM_BP_FAT	GO:0006357~regulation of transcription from RNA polymerase II promoter	45	4.5	1.07869e-14	NCU16667, NCU16668, NCU06521, NCU05994, NCU06068, NCU09130, NCU08000, NCU01910, NCU08848, NCU06701, NCU03675, NCU08726, NCU06028, NCU00124, NCU00421, NCU04827, NCU06908, NCU03938, NCU04729, NCU08294, NCU09641, NCU09205, NCU04671, NCU01461, NCU02012, NCU06990, NCU02173, NCU16391, NCU03725, NCU01789, NCU07669, NCU00155, NCU08879, NCU04851, NCU02896, NCU02752, NCU03643, NCU06656, NCU02576, NCU07007,…	334	141	3752	3.58517	1.14369e-11	2.29113e-12	2.11854e-12
GOTERM_BP_FAT	GO:0018130~heterocycle biosynthetic process	100	10	1.90242e-14	NCU09315, NCU06324, NCU05994, NCU07374, NCU01951, NCU02249, NCU07535, NCU04827, NCU08294, NCU00730, NCU00611, NCU06714, NCU03725, NCU01789, NCU01386, NCU02994, NCU02752, NCU07007, NCU02356, NCU06799, NCU09549, NCU09706, NCU03070, NCU16667, NCU16668, NCU05411, NCU06068, NCU08763, NCU02265, NCU08000, NCU03878, NCU00124, NCU06908, NCU04848, NCU04729, NCU10155, NCU06173, NCU04390, NCU09205, NCU04671,…	334	538	3752	2.08802	2.01619e-11	3.36729e-12	3.11363e-12
GOTERM_BP_FAT	GO:0019438~aromatic compound biosynthetic process	97	9.7	2.05435e-13	NCU09315, NCU06324, NCU05994, NCU07374, NCU01951, NCU02249, NCU07535, NCU04827, NCU08294, NCU00730, NCU00611, NCU06714, NCU03725, NCU01789, NCU01386, NCU02994, NCU02752, NCU07007, NCU02356, NCU06799, NCU09549, NCU09706, NCU03070, NCU16667, NCU16668, NCU05411, NCU06068, NCU02265, NCU08000, NCU03878, NCU00124, NCU06908, NCU04848, NCU04729, NCU10155, NCU06173, NCU04390, NCU09205, NCU04671, NCU06453,…	334	532	3752	2.04822	2.18126e-10	3.11674e-11	2.88196e-11
GOTERM_BP_FAT	GO:0006355~regulation of transcription, DNA-templated	58	5.8	5.91587e-12	NCU09315, NCU06521, NCU05994, NCU05790, NCU02249, NCU00423, NCU01910, NCU00421, NCU04827, NCU03938, NCU09860, NCU08294, NCU01461, NCU06990, NCU16391, NCU03725, NCU01789, NCU04851, NCU02752, NCU07007, NCU03489, NCU06799, NCU03643, NCU00939, NCU03070, NCU16667, NCU16668, NCU06068, NCU02265, NCU09130, NCU08000, NCU08848, NCU06701, NCU03675, NCU08726, NCU06028, NCU00124, NCU06908, NCU04729, NCU09641,…	334	253	3752	2.57528	6.2826e-09	7.478e-10	6.91468e-10
GOTERM_BP_FAT	GO:2001141~regulation of RNA biosynthetic process	58	5.8	7.04143e-12	NCU09315, NCU06521, NCU05994, NCU05790, NCU02249, NCU00423, NCU01910, NCU00421, NCU04827, NCU03938, NCU09860, NCU08294, NCU01461, NCU06990, NCU16391, NCU03725, NCU01789, NCU04851, NCU02752, NCU07007, NCU03489, NCU06799, NCU03643, NCU00939, NCU03070, NCU16667, NCU16668, NCU06068, NCU02265, NCU09130, NCU08000, NCU08848, NCU06701, NCU03675, NCU08726, NCU06028, NCU00124, NCU06908, NCU04729, NCU09641,…	334	254	3752	2.56514	7.47805e-09	7.478e-10	6.91468e-10
GOTERM_BP_FAT	GO:1903506~regulation of nucleic acid-templated transcription	58	5.8	7.04143e-12	NCU09315, NCU06521, NCU05994, NCU05790, NCU02249, NCU00423, NCU01910, NCU00421, NCU04827, NCU03938, NCU09860, NCU08294, NCU01461, NCU06990, NCU16391, NCU03725, NCU01789, NCU04851, NCU02752, NCU07007, NCU03489, NCU06799, NCU03643, NCU00939, NCU03070, NCU16667, NCU16668, NCU06068, NCU02265, NCU09130, NCU08000, NCU08848, NCU06701, NCU03675, NCU08726, NCU06028, NCU00124, NCU06908, NCU04729, NCU09641,…	334	254	3752	2.56514	7.47805e-09	7.478e-10	6.91468e-10
GOTERM_BP_FAT	GO:0019219~regulation of nucleobase-containing compound metabolic process	60	6	1.10347e-11	NCU09315, NCU06521, NCU05994, NCU05790, NCU02249, NCU00423, NCU01910, NCU00421, NCU04827, NCU03938, NCU09860, NCU08294, NCU01461, NCU06990, NCU16391, NCU03725, NCU01789, NCU04851, NCU02752, NCU07007, NCU03489, NCU06799, NCU03643, NCU00939, NCU03070, NCU16667, NCU16668, NCU06068, NCU02265, NCU09130, NCU08000, NCU07519, NCU08848, NCU06701, NCU03675, NCU08726, NCU06028, NCU00124, NCU06908, NCU04729,…	334	271	3752	2.48713	1.17189e-08	1.06535e-09	9.85101e-10
GOTERM_BP_FAT	GO:0051252~regulation of RNA metabolic process	58	5.8	1.65335e-11	NCU09315, NCU06521, NCU05994, NCU05790, NCU02249, NCU00423, NCU01910, NCU00421, NCU04827, NCU03938, NCU09860, NCU08294, NCU01461, NCU06990, NCU16391, NCU03725, NCU01789, NCU04851, NCU02752, NCU07007, NCU03489, NCU06799, NCU03643, NCU00939, NCU03070, NCU16667, NCU16668, NCU06068, NCU02265, NCU09130, NCU08000, NCU08848, NCU06701, NCU03675, NCU08726, NCU06028, NCU00124, NCU06908, NCU04729, NCU09641,…	334	259	3752	2.51562	1.75585e-08	1.46321e-09	1.35299e-09
GOTERM_BP_FAT	GO:0006281~DNA repair	43	4.3	1.31639e-10	NCU08020, NCU06345, NCU11219, NCU06049, NCU06222, NCU06585, NCU07498, NCU06264, NCU06089, NCU09373, NCU06826, NCU01951, NCU07519, NCU08628, NCU06605, NCU05458, NCU03036, NCU03652, NCU00421, NCU09318, NCU12087, NCU01936, NCU10155, NCU11220, NCU07381, NCU11188, NCU10895, NCU02053, NCU04275, NCU07863, NCU00274, NCU08598, NCU09240, NCU05385, NCU07584, NCU09384, NCU07461, NCU00077, NCU06757, NCU03564,…	334	167	3752	2.89247	1.398e-07	1.07539e-08	9.94379e-09
GOTERM_BP_FAT	GO:0006974~cellular response to DNA damage stimulus	44	4.4	2.13448e-10	NCU08020, NCU06345, NCU11219, NCU06049, NCU06222, NCU06585, NCU07498, NCU06264, NCU06089, NCU09373, NCU06826, NCU01951, NCU07519, NCU08628, NCU06605, NCU05458, NCU03036, NCU03652, NCU00421, NCU09318, NCU12087, NCU01936, NCU10155, NCU11220, NCU07381, NCU11188, NCU10895, NCU02053, NCU04275, NCU07863, NCU00274, NCU08598, NCU09240, NCU05385, NCU07584, NCU09384, NCU07461, NCU00077, NCU08879, NCU06757,…	334	176	3752	2.80838	2.26682e-07	1.61916e-08	1.49719e-08
GOTERM_BP_FAT	GO:0006259~DNA metabolic process	51	5.1	6.63353e-10	NCU08020, NCU09998, NCU06049, NCU02683, NCU07498, NCU06089, NCU01951, NCU08628, NCU03416, NCU06605, NCU03652, NCU00421, NCU09318, NCU12087, NCU11220, NCU11188, NCU10895, NCU02791, NCU05385, NCU09384, NCU00611, NCU06757, NCU03564, NCU09706, NCU06345, NCU11219, NCU06222, NCU06585, NCU06264, NCU03072, NCU09373, NCU06826, NCU07519, NCU05458, NCU03036, NCU03754, NCU01936, NCU10155, NCU07381, NCU02053,…	334	231	3752	2.48013	7.04481e-07	4.69654e-08	4.34275e-08
GOTERM_BP_FAT	GO:0000429~carbon catabolite regulation of transcription from RNA polymerase II promoter	17	1.7	9.15779e-10	NCU09641, NCU06521, NCU04671, NCU02173, NCU07669, NCU04851, NCU00155, NCU02896, NCU06028, NCU06656, NCU07007, NCU03489, NCU06799, NCU09804, NCU04827, NCU02934, NCU03938	334	31	3752	6.16032	9.72557e-07	6.07848e-08	5.62059e-08
GOTERM_BP_FAT	GO:0007584~response to nutrient	18	1.8	1.59173e-09	NCU09641, NCU06521, NCU04671, NCU05994, NCU02173, NCU07669, NCU04851, NCU00155, NCU02896, NCU06028, NCU06656, NCU07007, NCU03489, NCU06799, NCU09804, NCU04827, NCU02934, NCU03938	334	36	3752	5.61677	1.69042e-06	9.39123e-08	8.6838e-08
GOTERM_BP_FAT	GO:0031670~cellular response to nutrient	18	1.8	1.59173e-09	NCU09641, NCU06521, NCU04671, NCU05994, NCU02173, NCU07669, NCU04851, NCU00155, NCU02896, NCU06028, NCU06656, NCU07007, NCU03489, NCU06799, NCU09804, NCU04827, NCU02934, NCU03938	334	36	3752	5.61677	1.69042e-06	9.39123e-08	8.6838e-08
GOTERM_BP_FAT	GO:0045990~carbon catabolite regulation of transcription	17	1.7	1.68545e-09	NCU09641, NCU06521, NCU04671, NCU02173, NCU07669, NCU04851, NCU00155, NCU02896, NCU06028, NCU06656, NCU07007, NCU03489, NCU06799, NCU09804, NCU04827, NCU02934, NCU03938	334	32	3752	5.96781	1.78994e-06	9.42077e-08	8.7111e-08
GOTERM_BP_FAT	GO:2000112~regulation of cellular macromolecule biosynthetic process	60	6	2.96854e-09	NCU09315, NCU06521, NCU05994, NCU05790, NCU02249, NCU00423, NCU01910, NCU00421, NCU04827, NCU03938, NCU09860, NCU08294, NCU01461, NCU06990, NCU16391, NCU03725, NCU01789, NCU04851, NCU02752, NCU07007, NCU03489, NCU06799, NCU03643, NCU00939, NCU03070, NCU16667, NCU16668, NCU06068, NCU02265, NCU09130, NCU08000, NCU07519, NCU08848, NCU06701, NCU03675, NCU08726, NCU06028, NCU00124, NCU06908, NCU04729,…	334	309	3752	2.18127	3.15259e-06	1.5763e-07	1.45755e-07
GOTERM_BP_FAT	GO:0010556~regulation of macromolecule biosynthetic process	60	6	3.8518e-09	NCU09315, NCU06521, NCU05994, NCU05790, NCU02249, NCU00423, NCU01910, NCU00421, NCU04827, NCU03938, NCU09860, NCU08294, NCU01461, NCU06990, NCU16391, NCU03725, NCU01789, NCU04851, NCU02752, NCU07007, NCU03489, NCU06799, NCU03643, NCU00939, NCU03070, NCU16667, NCU16668, NCU06068, NCU02265, NCU09130, NCU08000, NCU07519, NCU08848, NCU06701, NCU03675, NCU08726, NCU06028, NCU00124, NCU06908, NCU04729,…	334	311	3752	2.16724	4.0906e-06	1.94791e-07	1.80118e-07
GOTERM_BP_FAT	GO:0051171~regulation of nitrogen compound metabolic process	60	6	9.35225e-09	NCU09315, NCU06521, NCU05994, NCU05790, NCU02249, NCU00423, NCU01910, NCU00421, NCU04827, NCU03938, NCU09860, NCU08294, NCU01461, NCU06990, NCU16391, NCU03725, NCU01789, NCU04851, NCU02752, NCU07007, NCU03489, NCU06799, NCU03643, NCU00939, NCU03070, NCU16667, NCU16668, NCU06068, NCU02265, NCU09130, NCU08000, NCU07519, NCU08848, NCU06701, NCU03675, NCU08726, NCU06028, NCU00124, NCU06908, NCU04729,…	334	318	3752	2.11953	9.93204e-06	4.3183e-07	3.993e-07
GOTERM_BP_FAT	GO:0010468~regulation of gene expression	60	6	9.35225e-09	NCU09315, NCU06521, NCU05994, NCU05790, NCU02249, NCU00423, NCU01910, NCU00421, NCU04827, NCU03938, NCU09860, NCU08294, NCU01461, NCU06990, NCU00611, NCU16391, NCU03725, NCU01789, NCU04851, NCU02752, NCU07007, NCU03489, NCU06799, NCU03643, NCU00939, NCU03070, NCU16667, NCU16668, NCU06068, NCU02265, NCU09130, NCU05250, NCU08000, NCU08848, NCU06701, NCU03675, NCU08726, NCU06028, NCU00124, NCU06908,…	334	318	3752	2.11953	9.93204e-06	4.3183e-07	3.993e-07
GOTERM_BP_FAT	GO:0009991~response to extracellular stimulus	19	1.9	4.5783e-08	NCU09641, NCU07710, NCU06521, NCU04671, NCU05994, NCU02173, NCU07669, NCU04851, NCU00155, NCU02896, NCU06028, NCU06656, NCU07007, NCU03489, NCU06799, NCU09804, NCU04827, NCU02934, NCU03938	334	48	3752	4.44661	4.86203e-05	1.73648e-06	1.60567e-06
GOTERM_BP_FAT	GO:0031668~cellular response to extracellular stimulus	19	1.9	4.5783e-08	NCU09641, NCU07710, NCU06521, NCU04671, NCU05994, NCU02173, NCU07669, NCU04851, NCU00155, NCU02896, NCU06028, NCU06656, NCU07007, NCU03489, NCU06799, NCU09804, NCU04827, NCU02934, NCU03938	334	48	3752	4.44661	4.86203e-05	1.73648e-06	1.60567e-06
GOTERM_BP_FAT	GO:0071496~cellular response to external stimulus	19	1.9	4.5783e-08	NCU09641, NCU07710, NCU06521, NCU04671, NCU05994, NCU02173, NCU07669, NCU04851, NCU00155, NCU02896, NCU06028, NCU06656, NCU07007, NCU03489, NCU06799, NCU09804, NCU04827, NCU02934, NCU03938	334	48	3752	4.44661	4.86203e-05	1.73648e-06	1.60567e-06
GOTERM_BP_FAT	GO:0031667~response to nutrient levels	19	1.9	4.5783e-08	NCU09641, NCU07710, NCU06521, NCU04671, NCU05994, NCU02173, NCU07669, NCU04851, NCU00155, NCU02896, NCU06028, NCU06656, NCU07007, NCU03489, NCU06799, NCU09804, NCU04827, NCU02934, NCU03938	334	48	3752	4.44661	4.86203e-05	1.73648e-06	1.60567e-06
GOTERM_BP_FAT	GO:0031669~cellular response to nutrient levels	19	1.9	4.5783e-08	NCU09641, NCU07710, NCU06521, NCU04671, NCU05994, NCU02173, NCU07669, NCU04851, NCU00155, NCU02896, NCU06028, NCU06656, NCU07007, NCU03489, NCU06799, NCU09804, NCU04827, NCU02934, NCU03938	334	48	3752	4.44661	4.86203e-05	1.73648e-06	1.60567e-06
GOTERM_BP_FAT	GO:0061414~positive regulation of transcription from RNA polymerase II promoter by a nonfermentable carbon source	13	1.3	5.64167e-08	NCU09641, NCU04671, NCU07669, NCU04851, NCU00155, NCU02896, NCU06028, NCU06656, NCU07007, NCU06799, NCU09804, NCU04827, NCU02934	334	22	3752	6.638	5.99127e-05	1.99715e-06	1.84671e-06
GOTERM_BP_FAT	GO:0061413~regulation of transcription from RNA polymerase II promoter by a nonfermentable carbon source	13	1.3	5.64167e-08	NCU09641, NCU04671, NCU07669, NCU04851, NCU00155, NCU02896, NCU06028, NCU06656, NCU07007, NCU06799, NCU09804, NCU04827, NCU02934	334	22	3752	6.638	5.99127e-05	1.99715e-06	1.84671e-06
GOTERM_BP_FAT	GO:0009605~response to external stimulus	20	2	6.39379e-08	NCU09641, NCU07710, NCU06521, NCU04671, NCU05994, NCU05790, NCU02173, NCU07669, NCU04851, NCU00155, NCU02896, NCU06028, NCU06656, NCU07007, NCU03489, NCU06799, NCU09804, NCU04827, NCU02934, NCU03938	334	54	3752	4.16057	6.78997e-05	2.19039e-06	2.02539e-06
GOTERM_BP_FAT	GO:0045991~carbon catabolite activation of transcription	13	1.3	1.08644e-07	NCU09641, NCU04671, NCU07669, NCU04851, NCU00155, NCU02896, NCU06028, NCU06656, NCU07007, NCU06799, NCU09804, NCU04827, NCU02934	334	23	3752	6.34939	0.000115373	3.49636e-06	3.23298e-06
GOTERM_BP_FAT	GO:0000436~carbon catabolite activation of transcription from RNA polymerase II promoter	13	1.3	1.08644e-07	NCU09641, NCU04671, NCU07669, NCU04851, NCU00155, NCU02896, NCU06028, NCU06656, NCU07007, NCU06799, NCU09804, NCU04827, NCU02934	334	23	3752	6.34939	0.000115373	3.49636e-06	3.23298e-06
GOTERM_BP_FAT	GO:0045944~positive regulation of transcription from RNA polymerase II promoter	21	2.1	1.50465e-07	NCU09641, NCU04671, NCU05994, NCU03725, NCU01789, NCU01910, NCU03675, NCU07669, NCU08879, NCU04851, NCU00155, NCU02896, NCU06028, NCU00124, NCU06656, NCU07007, NCU06799, NCU09804, NCU04827, NCU02934, NCU04729	334	62	3752	3.80491	0.000159781	4.69983e-06	4.34579e-06
GOTERM_BP_FAT	GO:1901522~positive regulation of transcription from RNA polymerase II promoter involved in cellular response to chemical stimulus	13	1.3	2.00129e-07	NCU09641, NCU04671, NCU07669, NCU04851, NCU00155, NCU02896, NCU06028, NCU06656, NCU07007, NCU06799, NCU09804, NCU04827, NCU02934	334	24	3752	6.08483	0.000212514	6.07248e-06	5.61504e-06
GOTERM_BP_FAT	GO:0033554~cellular response to stress	49	4.9	2.28376e-07	NCU08020, NCU06049, NCU07498, NCU06089, NCU01951, NCU08628, NCU06605, NCU03652, NCU00421, NCU09318, NCU12087, NCU11220, NCU11188, NCU10895, NCU05385, NCU09384, NCU06757, NCU03564, NCU09706, NCU07710, NCU06345, NCU11219, NCU06222, NCU06585, NCU06264, NCU09373, NCU06826, NCU07519, NCU05458, NCU03675, NCU03036, NCU01936, NCU10155, NCU07381, NCU02053, NCU04275, NCU07863, NCU00274, NCU08598, NCU07067,…	334	257	3752	2.1418	0.000242506	6.7371e-06	6.22959e-06
GOTERM_BP_FAT	GO:0031328~positive regulation of cellular biosynthetic process	26	2.6	4.4792e-07	NCU06521, NCU05994, NCU01910, NCU03675, NCU06028, NCU00124, NCU04827, NCU03938, NCU04729, NCU09641, NCU04353, NCU04671, NCU02173, NCU03725, NCU01789, NCU07669, NCU00155, NCU08879, NCU04851, NCU02896, NCU06656, NCU07007, NCU03489, NCU06799, NCU09804, NCU02934	334	96	3752	3.04242	0.000475578	1.25182e-05	1.15752e-05
GOTERM_BP_FAT	GO:0009891~positive regulation of biosynthetic process	26	2.6	4.4792e-07	NCU06521, NCU05994, NCU01910, NCU03675, NCU06028, NCU00124, NCU04827, NCU03938, NCU04729, NCU09641, NCU04353, NCU04671, NCU02173, NCU03725, NCU01789, NCU07669, NCU00155, NCU08879, NCU04851, NCU02896, NCU06656, NCU07007, NCU03489, NCU06799, NCU09804, NCU02934	334	96	3752	3.04242	0.000475578	1.25182e-05	1.15752e-05
GOTERM_BP_FAT	GO:0007049~cell cycle	38	3.8	5.63102e-07	NCU11235, NCU09998, NCU06049, NCU06621, NCU03351, NCU02683, NCU05296, NCU05250, NCU06826, NCU00205, NCU06988, NCU03894, NCU01278, NCU00927, NCU04729, NCU09288, NCU09860, NCU05260, NCU10895, NCU03242, NCU06277, NCU00274, NCU00494, NCU05385, NCU09384, NCU01445, NCU05726, NCU01303, NCU01842, NCU03725, NCU01584, NCU06437, NCU01387, NCU08879, NCU01365, NCU00772, NCU03621, NCU00517	334	180	3752	2.37152	0.000597836	1.53337e-05	1.41786e-05
GOTERM_BP_FAT	GO:1902680~positive regulation of RNA biosynthetic process	22	2.2	1.06147e-06	NCU09641, NCU04353, NCU04671, NCU05994, NCU03725, NCU01789, NCU01910, NCU03675, NCU07669, NCU08879, NCU04851, NCU00155, NCU02896, NCU06028, NCU00124, NCU06656, NCU07007, NCU06799, NCU09804, NCU04827, NCU02934, NCU04729	334	75	3752	3.29517	0.00112665	2.68401e-05	2.48183e-05
GOTERM_BP_FAT	GO:0045893~positive regulation of transcription, DNA-templated	22	2.2	1.06147e-06	NCU09641, NCU04353, NCU04671, NCU05994, NCU03725, NCU01789, NCU01910, NCU03675, NCU07669, NCU08879, NCU04851, NCU00155, NCU02896, NCU06028, NCU00124, NCU06656, NCU07007, NCU06799, NCU09804, NCU04827, NCU02934, NCU04729	334	75	3752	3.29517	0.00112665	2.68401e-05	2.48183e-05
GOTERM_BP_FAT	GO:1903508~positive regulation of nucleic acid-templated transcription	22	2.2	1.06147e-06	NCU09641, NCU04353, NCU04671, NCU05994, NCU03725, NCU01789, NCU01910, NCU03675, NCU07669, NCU08879, NCU04851, NCU00155, NCU02896, NCU06028, NCU00124, NCU06656, NCU07007, NCU06799, NCU09804, NCU04827, NCU02934, NCU04729	334	75	3752	3.29517	0.00112665	2.68401e-05	2.48183e-05
GOTERM_BP_FAT	GO:0007126~meiotic nuclear division	15	1.5	1.32773e-06	NCU10895, NCU09998, NCU03351, NCU05296, NCU05385, NCU09384, NCU01445, NCU06826, NCU01842, NCU03725, NCU00205, NCU01387, NCU06988, NCU03621, NCU04729	334	37	3752	4.55413	0.00140906	3.25718e-05	3.01181e-05
GOTERM_BP_FAT	GO:0051254~positive regulation of RNA metabolic process	22	2.2	1.34949e-06	NCU09641, NCU04353, NCU04671, NCU05994, NCU03725, NCU01789, NCU01910, NCU03675, NCU07669, NCU08879, NCU04851, NCU00155, NCU02896, NCU06028, NCU00124, NCU06656, NCU07007, NCU06799, NCU09804, NCU04827, NCU02934, NCU04729	334	76	3752	3.25181	0.00143213	3.25718e-05	3.01181e-05
GOTERM_BP_FAT	GO:0045935~positive regulation of nucleobase-containing compound metabolic process	22	2.2	1.70719e-06	NCU09641, NCU04353, NCU04671, NCU05994, NCU03725, NCU01789, NCU01910, NCU03675, NCU07669, NCU08879, NCU04851, NCU00155, NCU02896, NCU06028, NCU00124, NCU06656, NCU07007, NCU06799, NCU09804, NCU04827, NCU02934, NCU04729	334	77	3752	3.20958	0.00181139	4.02897e-05	3.72547e-05
GOTERM_BP_FAT	GO:0000003~reproduction	21	2.1	3.54269e-06	NCU10895, NCU09998, NCU03351, NCU00152, NCU05296, NCU05385, NCU09384, NCU06252, NCU01445, NCU06826, NCU01842, NCU00138, NCU07617, NCU03725, NCU00205, NCU08726, NCU01387, NCU06988, NCU03621, NCU00939, NCU04729	334	74	3752	3.18789	0.00375528	8.179e-05	7.56288e-05
GOTERM_BP_FAT	GO:0031325~positive regulation of cellular metabolic process	27	2.7	4.85673e-06	NCU06521, NCU05994, NCU01572, NCU01910, NCU03675, NCU06028, NCU00124, NCU04827, NCU03938, NCU04729, NCU09641, NCU04353, NCU04671, NCU02173, NCU03725, NCU01789, NCU07669, NCU00155, NCU08879, NCU04851, NCU02896, NCU06656, NCU07007, NCU03489, NCU06799, NCU09804, NCU02934	334	115	3752	2.63744	0.00514458	0.000107455	9.93605e-05
GOTERM_BP_FAT	GO:0009893~positive regulation of metabolic process	27	2.7	4.85673e-06	NCU06521, NCU05994, NCU01572, NCU01910, NCU03675, NCU06028, NCU00124, NCU04827, NCU03938, NCU04729, NCU09641, NCU04353, NCU04671, NCU02173, NCU03725, NCU01789, NCU07669, NCU00155, NCU08879, NCU04851, NCU02896, NCU06656, NCU07007, NCU03489, NCU06799, NCU09804, NCU02934	334	115	3752	2.63744	0.00514458	0.000107455	9.93605e-05
GOTERM_BP_FAT	GO:1903046~meiotic cell cycle process	15	1.5	5.50587e-06	NCU10895, NCU09998, NCU03351, NCU05296, NCU05385, NCU09384, NCU01445, NCU06826, NCU01842, NCU03725, NCU00205, NCU01387, NCU06988, NCU03621, NCU04729	334	41	3752	4.10983	0.00583018	0.000119331	0.000110342
GOTERM_BP_FAT	GO:0022402~cell cycle process	31	3.1	6.20554e-06	NCU09998, NCU06049, NCU06621, NCU03351, NCU02683, NCU05296, NCU05250, NCU06826, NCU00205, NCU06988, NCU01278, NCU00927, NCU04729, NCU09860, NCU10895, NCU03242, NCU06277, NCU00274, NCU00494, NCU05385, NCU09384, NCU01445, NCU01303, NCU01842, NCU03725, NCU01584, NCU06437, NCU01387, NCU08879, NCU01365, NCU03621	334	145	3752	2.40165	0.00656864	0.000131806	0.000121877
GOTERM_BP_FAT	GO:0034645~cellular macromolecule biosynthetic process	107	10.7	6.86346e-06	NCU09315, NCU06324, NCU05994, NCU07374, NCU01951, NCU02249, NCU08628, NCU07535, NCU04827, NCU08294, NCU00730, NCU00611, NCU03725, NCU01789, NCU01386, NCU02994, NCU02752, NCU07007, NCU02356, NCU06799, NCU09549, NCU09706, NCU03070, NCU16667, NCU16668, NCU05411, NCU06068, NCU02265, NCU03072, NCU08000, NCU03878, NCU00124, NCU06908, NCU04848, NCU04729, NCU10155, NCU06173, NCU04390, NCU09205, NCU04671,…	334	822	3752	1.46227	0.00726252	0.000142922	0.000132155
GOTERM_BP_FAT	GO:0022414~reproductive process	18	1.8	9.75236e-06	NCU10895, NCU09998, NCU03351, NCU00152, NCU05296, NCU05385, NCU09384, NCU06252, NCU01445, NCU06826, NCU01842, NCU00138, NCU03725, NCU00205, NCU01387, NCU06988, NCU03621, NCU04729	334	60	3752	3.37006	0.0103036	0.000199173	0.00018417
GOTERM_BP_FAT	GO:0043087~regulation of GTPase activity	11	1.1	1.06241e-05	NCU02524, NCU04514, NCU03116, NCU00553, NCU07688, NCU07710, NCU10647, NCU06257, NCU08331, NCU10309, NCU06362	334	23	3752	5.37256	0.0112194	0.000212882	0.000196846
GOTERM_BP_FAT	GO:0010628~positive regulation of gene expression	22	2.2	1.16026e-05	NCU09641, NCU04353, NCU04671, NCU05994, NCU03725, NCU01789, NCU01910, NCU03675, NCU07669, NCU08879, NCU04851, NCU00155, NCU02896, NCU06028, NCU00124, NCU06656, NCU07007, NCU06799, NCU09804, NCU04827, NCU02934, NCU04729	334	86	3752	2.87369	0.0122464	0.000226068	0.000209038
GOTERM_BP_FAT	GO:0007017~microtubule-based process	16	1.6	1.17079e-05	NCU05260, NCU05180, NCU11235, NCU06621, NCU06277, NCU05296, NCU06144, NCU04581, NCU01413, NCU01387, NCU06988, NCU02420, NCU03621, NCU06733, NCU00927, NCU02626	334	49	3752	3.66809	0.0123568	0.000226068	0.000209038
GOTERM_BP_FAT	GO:0070887~cellular response to chemical stimulus	24	2.4	1.29159e-05	NCU09641, NCU06521, NCU04671, NCU05994, NCU08331, NCU02173, NCU06252, NCU00138, NCU06946, NCU07669, NCU04851, NCU00155, NCU02896, NCU06028, NCU06656, NCU07007, NCU03489, NCU04633, NCU06799, NCU09804, NCU04827, NCU00515, NCU02934, NCU03938	334	100	3752	2.69605	0.0136231	0.000242604	0.000224329
GOTERM_BP_FAT	GO:0006366~transcription from RNA polymerase II promoter	27	2.7	1.30211e-05	NCU06521, NCU05994, NCU09130, NCU03273, NCU01910, NCU03675, NCU06028, NCU00124, NCU04827, NCU03938, NCU04729, NCU09641, NCU04671, NCU02173, NCU03725, NCU01789, NCU07669, NCU00155, NCU08879, NCU04851, NCU02896, NCU06656, NCU07007, NCU03489, NCU06799, NCU09804, NCU02934	334	121	3752	2.50666	0.0137333	0.000242604	0.000224329
GOTERM_BP_FAT	GO:0016070~RNA metabolic process	101	10.1	1.32582e-05	NCU09315, NCU06324, NCU05994, NCU07374, NCU02249, NCU07535, NCU04827, NCU08294, NCU00690, NCU04772, NCU00730, NCU00611, NCU03725, NCU01789, NCU01386, NCU07889, NCU02994, NCU02752, NCU07007, NCU02356, NCU06799, NCU09549, NCU09706, NCU03070, NCU16667, NCU16668, NCU05411, NCU06068, NCU02265, NCU08000, NCU03878, NCU00124, NCU06908, NCU04848, NCU04729, NCU06173, NCU04390, NCU09205, NCU04671, NCU06453,…	334	774	3752	1.46587	0.0139817	0.000242763	0.000224476
GOTERM_BP_FAT	GO:0010557~positive regulation of macromolecule biosynthetic process	22	2.2	1.4072e-05	NCU09641, NCU04353, NCU04671, NCU05994, NCU03725, NCU01789, NCU01910, NCU03675, NCU07669, NCU08879, NCU04851, NCU00155, NCU02896, NCU06028, NCU00124, NCU06656, NCU07007, NCU06799, NCU09804, NCU04827, NCU02934, NCU04729	334	87	3752	2.84066	0.0148334	0.000253296	0.000234215
GOTERM_BP_FAT	GO:0035556~intracellular signal transduction	26	2.6	1.55101e-05	NCU07710, NCU06049, NCU03571, NCU07378, NCU08023, NCU02425, NCU02347, NCU00621, NCU02245, NCU02764, NCU01895, NCU04105, NCU03852, NCU03379, NCU00407, NCU09367, NCU03242, NCU02175, NCU08377, NCU08331, NCU01161, NCU01584, NCU01266, NCU01465, NCU01642, NCU00914	334	115	3752	2.53976	0.016337	0.000274529	0.000253849
GOTERM_BP_FAT	GO:0051173~positive regulation of nitrogen compound metabolic process	22	2.2	1.70056e-05	NCU09641, NCU04353, NCU04671, NCU05994, NCU03725, NCU01789, NCU01910, NCU03675, NCU07669, NCU08879, NCU04851, NCU00155, NCU02896, NCU06028, NCU00124, NCU06656, NCU07007, NCU06799, NCU09804, NCU04827, NCU02934, NCU04729	334	88	3752	2.80838	0.017898	0.000296064	0.000273762
GOTERM_BP_FAT	GO:0000280~nuclear division	22	2.2	2.04787e-05	NCU10895, NCU09998, NCU03351, NCU06621, NCU00494, NCU05296, NCU05385, NCU09384, NCU05250, NCU01445, NCU06826, NCU01303, NCU01842, NCU03725, NCU00205, NCU01584, NCU01387, NCU06988, NCU01278, NCU03621, NCU00927, NCU04729	334	89	3752	2.77683	0.0215138	0.00035078	0.000324356
GOTERM_BP_FAT	GO:0048285~organelle fission	23	2.3	2.53287e-05	NCU10895, NCU09998, NCU03351, NCU06621, NCU00494, NCU05296, NCU05385, NCU09384, NCU05250, NCU01445, NCU06826, NCU01303, NCU01842, NCU03725, NCU00205, NCU00788, NCU01584, NCU01387, NCU06988, NCU01278, NCU03621, NCU00927, NCU04729	334	97	3752	2.66362	0.0265409	0.00042697	0.000394806
GOTERM_BP_FAT	GO:0051321~meiotic cell cycle	15	1.5	3.2541e-05	NCU10895, NCU09998, NCU03351, NCU05296, NCU05385, NCU09384, NCU01445, NCU06826, NCU01842, NCU03725, NCU00205, NCU01387, NCU06988, NCU03621, NCU04729	334	47	3752	3.58517	0.0339687	0.000539977	0.0004993
GOTERM_BP_FAT	GO:0071897~DNA biosynthetic process	9	0.9	4.21621e-05	NCU10155, NCU01951, NCU07519, NCU00611, NCU02053, NCU02791, NCU06264, NCU09706, NCU09240	334	17	3752	5.94716	0.0437894	0.000688864	0.000636972
GOTERM_BP_FAT	GO:0023051~regulation of signaling	12	1.2	7.39389e-05	NCU02347, NCU01584, NCU01465, NCU02764, NCU03852, NCU01642, NCU04105, NCU07710, NCU06621, NCU08331, NCU08023, NCU06252	334	33	3752	4.08492	0.075522	0.00117199	0.0010837
GOTERM_BP_FAT	GO:0009966~regulation of signal transduction	12	1.2	7.39389e-05	NCU02347, NCU01584, NCU01465, NCU02764, NCU03852, NCU01642, NCU04105, NCU07710, NCU06621, NCU08331, NCU08023, NCU06252	334	33	3752	4.08492	0.075522	0.00117199	0.0010837
GOTERM_BP_FAT	GO:0010604~positive regulation of macromolecule metabolic process	23	2.3	9.19457e-05	NCU09641, NCU04353, NCU04671, NCU05994, NCU01572, NCU03725, NCU01789, NCU01910, NCU03675, NCU07669, NCU08879, NCU04851, NCU00155, NCU02896, NCU06028, NCU00124, NCU06656, NCU07007, NCU06799, NCU09804, NCU04827, NCU02934, NCU04729	334	105	3752	2.46068	0.0930344	0.00143597	0.0013278
GOTERM_BP_FAT	GO:0032200~telomere organization	9	0.9	0.000111792	NCU07519, NCU07381, NCU00611, NCU03416, NCU00077, NCU03754, NCU02791, NCU06049, NCU00274	334	19	3752	5.32115	0.111952	0.00167216	0.00154619
GOTERM_BP_FAT	GO:0060249~anatomical structure homeostasis	9	0.9	0.000111792	NCU07519, NCU07381, NCU00611, NCU03416, NCU00077, NCU03754, NCU02791, NCU06049, NCU00274	334	19	3752	5.32115	0.111952	0.00167216	0.00154619
GOTERM_BP_FAT	GO:0000723~telomere maintenance	9	0.9	0.000111792	NCU07519, NCU07381, NCU00611, NCU03416, NCU00077, NCU03754, NCU02791, NCU06049, NCU00274	334	19	3752	5.32115	0.111952	0.00167216	0.00154619
GOTERM_BP_FAT	GO:0044702~single organism reproductive process	15	1.5	0.000139721	NCU10895, NCU09998, NCU03351, NCU05296, NCU05385, NCU09384, NCU01445, NCU06826, NCU01842, NCU03725, NCU00205, NCU01387, NCU06988, NCU03621, NCU04729	334	53	3752	3.1793	0.137909	0.00206088	0.00190564
GOTERM_BP_FAT	GO:0010646~regulation of cell communication	12	1.2	0.000179847	NCU02347, NCU01584, NCU01465, NCU02764, NCU03852, NCU01642, NCU04105, NCU07710, NCU06621, NCU08331, NCU08023, NCU06252	334	36	3752	3.74451	0.173879	0.0026164	0.00241931
GOTERM_BP_FAT	GO:0051056~regulation of small GTPase mediated signal transduction	8	0.8	0.000230325	NCU02347, NCU01584, NCU01465, NCU02764, NCU03852, NCU01642, NCU04105, NCU08023	334	16	3752	5.61677	0.217009	0.00330548	0.00305648
GOTERM_BP_FAT	GO:1902531~regulation of intracellular signal transduction	10	1	0.000245347	NCU02347, NCU01584, NCU01465, NCU02764, NCU03852, NCU01642, NCU04105, NCU07710, NCU08331, NCU08023	334	26	3752	4.32059	0.229404	0.00347412	0.00321241
GOTERM_BP_FAT	GO:0051276~chromosome organization	32	3.2	0.0002808	NCU10346, NCU06049, NCU03351, NCU09130, NCU05250, NCU07519, NCU03416, NCU00205, NCU01278, NCU03754, NCU01476, NCU00421, NCU06928, NCU09860, NCU07381, NCU02791, NCU07863, NCU03461, NCU08357, NCU01461, NCU06453, NCU00274, NCU04035, NCU00494, NCU09384, NCU01445, NCU01303, NCU00611, NCU01584, NCU03785, NCU00077, NCU04512	334	184	3752	1.95366	0.257886	0.00392381	0.00362823
GOTERM_BP_FAT	GO:0006298~mismatch repair	8	0.8	0.000362039	NCU08020, NCU10895, NCU06585, NCU12087, NCU09240, NCU05385, NCU09384, NCU09373	334	17	3752	5.28637	0.319247	0.00499332	0.00461718
GOTERM_BP_FAT	GO:0051336~regulation of hydrolase activity	11	1.1	0.000646178	NCU02524, NCU04514, NCU03116, NCU00553, NCU07688, NCU07710, NCU10647, NCU06257, NCU08331, NCU10309, NCU06362	334	35	3752	3.53054	0.496646	0.00879796	0.00813521
GOTERM_BP_FAT	GO:0006310~DNA recombination	15	1.5	0.000678335	NCU10895, NCU09998, NCU06049, NCU04275, NCU08598, NCU06264, NCU05385, NCU09384, NCU06826, NCU07519, NCU08628, NCU05458, NCU00077, NCU01365, NCU09706	334	61	3752	2.76234	0.513557	0.00911889	0.00843196
GOTERM_BP_FAT	GO:0065009~regulation of molecular function	17	1.7	0.000922457	NCU09288, NCU07688, NCU07710, NCU10647, NCU06257, NCU01572, NCU08331, NCU06362, NCU10309, NCU02524, NCU05726, NCU07519, NCU04514, NCU01789, NCU03116, NCU00553, NCU02409	334	77	3752	2.48013	0.624727	0.0122456	0.0113232
GOTERM_BP_FAT	GO:0000278~mitotic cell cycle	22	2.2	0.00106966	NCU05260, NCU09860, NCU11235, NCU03242, NCU06049, NCU06621, NCU00494, NCU05296, NCU05250, NCU01445, NCU06826, NCU01303, NCU00205, NCU06437, NCU01584, NCU01387, NCU03894, NCU06988, NCU01365, NCU00772, NCU01278, NCU00927	334	116	3752	2.1305	0.679088	0.0140245	0.012968
GOTERM_BP_FAT	GO:0046578~regulation of Ras protein signal transduction	7	0.7	0.00117085	NCU02347, NCU01584, NCU01465, NCU02764, NCU03852, NCU01642, NCU08023	334	15	3752	5.24232	0.711821	0.015164	0.0140217
GOTERM_BP_FAT	GO:0050790~regulation of catalytic activity	16	1.6	0.00128975	NCU09288, NCU07688, NCU07710, NCU10647, NCU06257, NCU01572, NCU08331, NCU06362, NCU10309, NCU02524, NCU05726, NCU07519, NCU04514, NCU03116, NCU00553, NCU02409	334	72	3752	2.49634	0.746046	0.0165026	0.0152595
GOTERM_BP_FAT	GO:0007010~cytoskeleton organization	15	1.5	0.00154876	NCU11176, NCU09740, NCU06202, NCU06621, NCU06277, NCU05296, NCU08331, NCU02425, NCU01335, NCU01413, NCU01387, NCU06988, NCU02420, NCU03621, NCU00927	334	66	3752	2.55308	0.807192	0.0195808	0.0181057
GOTERM_BP_FAT	GO:0000226~microtubule cytoskeleton organization	9	0.9	0.00174276	NCU01413, NCU01387, NCU06988, NCU02420, NCU03621, NCU06621, NCU00927, NCU06277, NCU05296	334	27	3752	3.74451	0.843144	0.0217743	0.020134
GOTERM_BP_FAT	GO:0070647~protein modification by small protein conjugation or removal	19	1.9	0.00444618	NCU06294, NCU09866, NCU03186, NCU05389, NCU04014, NCU01572, NCU04024, NCU08378, NCU02281, NCU02590, NCU01457, NCU04800, NCU06756, NCU03740, NCU00595, NCU00320, NCU04633, NCU00515, NCU02914	334	105	3752	2.03273	0.991194	0.0549052	0.0507692
GOTERM_BP_FAT	GO:0007018~microtubule-based movement	7	0.7	0.00467544	NCU05180, NCU06733, NCU03621, NCU00927, NCU02626, NCU06144, NCU04581	334	19	3752	4.13867	0.993105	0.0570726	0.0527734
GOTERM_BP_FAT	GO:0051225~spindle assembly	5	0.5	0.00535559	NCU01387, NCU06988, NCU06621, NCU00927, NCU05296	334	9	3752	6.24085	0.996664	0.0629943	0.058249
GOTERM_BP_FAT	GO:0090307~mitotic spindle assembly	5	0.5	0.00535559	NCU01387, NCU06988, NCU06621, NCU00927, NCU05296	334	9	3752	6.24085	0.996664	0.0629943	0.058249
GOTERM_BP_FAT	GO:1902850~microtubule cytoskeleton organization involved in mitosis	5	0.5	0.00535559	NCU01387, NCU06988, NCU06621, NCU00927, NCU05296	334	9	3752	6.24085	0.996664	0.0629943	0.058249
GOTERM_BP_FAT	GO:0007265~Ras protein signal transduction	6	0.6	0.00545714	NCU02347, NCU01465, NCU02764, NCU03852, NCU01642, NCU08023	334	14	3752	4.81437	0.997007	0.0629943	0.058249
GOTERM_BP_FAT	GO:0045132~meiotic chromosome segregation	6	0.6	0.00545714	NCU06826, NCU01445, NCU01842, NCU00205, NCU03351, NCU09384	334	14	3752	4.81437	0.997007	0.0629943	0.058249
GOTERM_BP_FAT	GO:0042787~protein ubiquitination involved in ubiquitin-dependent protein catabolic process	9	0.9	0.00557388	NCU04800, NCU06756, NCU03740, NCU04633, NCU09866, NCU03186, NCU04024, NCU00515, NCU02590	334	32	3752	3.15943	0.997357	0.0636501	0.0588554
GOTERM_BP_FAT	GO:0019985~translesion synthesis	4	0.4	0.00605041	NCU10155, NCU01951, NCU02053, NCU09240	334	5	3752	8.98683	0.998412	0.0683568	0.0632075
GOTERM_BP_FAT	GO:0016579~protein deubiquitination	7	0.7	0.00619	NCU06294, NCU01457, NCU00320, NCU00595, NCU04014, NCU08378, NCU02281	334	20	3752	3.93174	0.998632	0.0691977	0.0639851
GOTERM_BP_FAT	GO:0070646~protein modification by small protein removal	8	0.8	0.00759603	NCU06294, NCU01457, NCU00320, NCU00595, NCU05389, NCU04014, NCU08378, NCU02281	334	27	3752	3.32845	0.999696	0.0840311	0.0777011
GOTERM_BP_FAT	GO:0006511~ubiquitin-dependent protein catabolic process	21	2.1	0.00814338	NCU06294, NCU09866, NCU07996, NCU03186, NCU04024, NCU08378, NCU00494, NCU02281, NCU07067, NCU02590, NCU01457, NCU04800, NCU06605, NCU06437, NCU06756, NCU03740, NCU00320, NCU04633, NCU02609, NCU00515, NCU02914	334	128	3752	1.843	0.999831	0.0891574	0.0824412
GOTERM_BP_FAT	GO:0007051~spindle organization	5	0.5	0.00830868	NCU01387, NCU06988, NCU06621, NCU00927, NCU05296	334	10	3752	5.61677	0.999858	0.090039	0.0832564
GOTERM_BP_FAT	GO:0019941~modification-dependent protein catabolic process	21	2.1	0.00965709	NCU06294, NCU09866, NCU07996, NCU03186, NCU04024, NCU08378, NCU00494, NCU02281, NCU07067, NCU02590, NCU01457, NCU04800, NCU06605, NCU06437, NCU06756, NCU03740, NCU00320, NCU04633, NCU02609, NCU00515, NCU02914	334	130	3752	1.81465	0.999967	0.103594	0.0957906
GOTERM_BP_FAT	GO:0051726~regulation of cell cycle	13	1.3	0.0105648	NCU09288, NCU09860, NCU06049, NCU03351, NCU00494, NCU08331, NCU01445, NCU05726, NCU06826, NCU00205, NCU06437, NCU01584, NCU01278	334	65	3752	2.24671	0.999987	0.112198	0.103746
GOTERM_BP_FAT	GO:1903047~mitotic cell cycle process	18	1.8	0.0110326	NCU09860, NCU03242, NCU06049, NCU06621, NCU00494, NCU05296, NCU05250, NCU01445, NCU06826, NCU01303, NCU00205, NCU06437, NCU01584, NCU01387, NCU06988, NCU01365, NCU01278, NCU00927	334	106	3752	1.90758	0.999992	0.116006	0.107268
GOTERM_BP_FAT	GO:0000731~DNA synthesis involved in DNA repair	4	0.4	0.0113092	NCU10155, NCU01951, NCU02053, NCU09240	334	6	3752	7.48902	0.999994	0.117749	0.108879
GOTERM_BP_FAT	GO:0006260~DNA replication	14	1.4	0.0120213	NCU10155, NCU02683, NCU08598, NCU06264, NCU09240, NCU03072, NCU06826, NCU01951, NCU07519, NCU08628, NCU05458, NCU01365, NCU08317, NCU09706	334	74	3752	2.12526	0.999997	0.123948	0.114611
GOTERM_BP_FAT	GO:0007127~meiosis I	7	0.7	0.0128437	NCU06826, NCU10895, NCU03621, NCU09998, NCU03351, NCU05385, NCU09384	334	23	3752	3.4189	0.999999	0.131154	0.121274
GOTERM_BP_FAT	GO:0006468~protein phosphorylation	13	1.3	0.0133937	NCU05260, NCU09288, NCU11235, NCU06202, NCU03242, NCU03571, NCU07378, NCU00274, NCU05726, NCU06626, NCU02245, NCU00914, NCU00800	334	67	3752	2.17964	0.999999	0.135467	0.125263
GOTERM_BP_FAT	GO:0043632~modification-dependent macromolecule catabolic process	21	2.1	0.0144469	NCU06294, NCU09866, NCU07996, NCU03186, NCU04024, NCU08378, NCU00494, NCU02281, NCU07067, NCU02590, NCU01457, NCU04800, NCU06605, NCU06437, NCU06756, NCU03740, NCU00320, NCU04633, NCU02609, NCU00515, NCU02914	334	135	3752	1.74744	1	0.144742	0.133838
GOTERM_BP_FAT	GO:0006928~movement of cell or subcellular component	7	0.7	0.0158803	NCU05180, NCU06733, NCU03621, NCU00927, NCU02626, NCU06144, NCU04581	334	24	3752	3.27645	1	0.157615	0.145742
GOTERM_BP_FAT	GO:1902532~negative regulation of intracellular signal transduction	4	0.4	0.0185025	NCU03852, NCU01642, NCU07710, NCU08331	334	7	3752	6.41916	1	0.181941	0.168236
GOTERM_BP_FAT	GO:0007067~mitotic nuclear division	12	1.2	0.0209881	NCU01445, NCU01303, NCU00205, NCU01584, NCU01387, NCU06988, NCU01278, NCU06621, NCU00927, NCU00494, NCU05296, NCU05250	334	63	3752	2.13972	1	0.20449	0.189086
GOTERM_BP_FAT	GO:0042276~error-prone translesion synthesis	3	0.3	0.0221797	NCU10155, NCU01951, NCU02053	334	3	3752	11.2335	1	0.214135	0.198004
GOTERM_BP_FAT	GO:0000075~cell cycle checkpoint	7	0.7	0.0233698	NCU06826, NCU06437, NCU01584, NCU08879, NCU01278, NCU06049, NCU00274	334	26	3752	3.02441	1	0.223592	0.206749
GOTERM_BP_FAT	GO:0010907~positive regulation of glucose metabolic process	4	0.4	0.0276857	NCU03489, NCU06521, NCU03938, NCU02173	334	8	3752	5.61677	1	0.241002	0.222847
GOTERM_BP_FAT	GO:0045913~positive regulation of carbohydrate metabolic process	4	0.4	0.0276857	NCU03489, NCU06521, NCU03938, NCU02173	334	8	3752	5.61677	1	0.241002	0.222847
GOTERM_BP_FAT	GO:0072364~regulation of cellular ketone metabolic process by regulation of transcription from RNA polymerase II promoter	4	0.4	0.0276857	NCU03489, NCU06521, NCU03938, NCU02173	334	8	3752	5.61677	1	0.241002	0.222847
GOTERM_BP_FAT	GO:0010676~positive regulation of cellular carbohydrate metabolic process	4	0.4	0.0276857	NCU03489, NCU06521, NCU03938, NCU02173	334	8	3752	5.61677	1	0.241002	0.222847
GOTERM_BP_FAT	GO:0006111~regulation of gluconeogenesis	4	0.4	0.0276857	NCU03489, NCU06521, NCU03938, NCU02173	334	8	3752	5.61677	1	0.241002	0.222847
GOTERM_BP_FAT	GO:0048585~negative regulation of response to stimulus	4	0.4	0.0276857	NCU03852, NCU01642, NCU07710, NCU08331	334	8	3752	5.61677	1	0.241002	0.222847
GOTERM_BP_FAT	GO:0009968~negative regulation of signal transduction	4	0.4	0.0276857	NCU03852, NCU01642, NCU07710, NCU08331	334	8	3752	5.61677	1	0.241002	0.222847
GOTERM_BP_FAT	GO:0023057~negative regulation of signaling	4	0.4	0.0276857	NCU03852, NCU01642, NCU07710, NCU08331	334	8	3752	5.61677	1	0.241002	0.222847
GOTERM_BP_FAT	GO:0043255~regulation of carbohydrate biosynthetic process	4	0.4	0.0276857	NCU03489, NCU06521, NCU03938, NCU02173	334	8	3752	5.61677	1	0.241002	0.222847
GOTERM_BP_FAT	GO:0010648~negative regulation of cell communication	4	0.4	0.0276857	NCU03852, NCU01642, NCU07710, NCU08331	334	8	3752	5.61677	1	0.241002	0.222847
GOTERM_BP_FAT	GO:0045722~positive regulation of gluconeogenesis	4	0.4	0.0276857	NCU03489, NCU06521, NCU03938, NCU02173	334	8	3752	5.61677	1	0.241002	0.222847
GOTERM_BP_FAT	GO:0006325~chromatin organization	15	1.5	0.0304914	NCU09860, NCU10346, NCU07863, NCU03461, NCU08357, NCU01461, NCU06453, NCU00274, NCU04035, NCU09130, NCU03785, NCU01476, NCU00421, NCU04512, NCU06928	334	92	3752	1.83155	1	0.263267	0.243436
GOTERM_BP_FAT	GO:0006302~double-strand break repair	8	0.8	0.0311516	NCU06826, NCU07381, NCU05458, NCU00077, NCU04275, NCU06049, NCU08598, NCU06264	334	35	3752	2.56766	1	0.266798	0.2467
GOTERM_BP_FAT	GO:0051603~proteolysis involved in cellular protein catabolic process	21	2.1	0.0315002	NCU06294, NCU09866, NCU07996, NCU03186, NCU04024, NCU08378, NCU00494, NCU02281, NCU07067, NCU02590, NCU01457, NCU04800, NCU06605, NCU06437, NCU06756, NCU03740, NCU00320, NCU04633, NCU02609, NCU00515, NCU02914	334	146	3752	1.61578	1	0.267626	0.247466
GOTERM_BP_FAT	GO:0034728~nucleosome organization	6	0.6	0.0331291	NCU01476, NCU00421, NCU04512, NCU06453, NCU08357, NCU06928	334	21	3752	3.20958	1	0.279231	0.258197
GOTERM_BP_FAT	GO:0044257~cellular protein catabolic process	21	2.1	0.0357822	NCU06294, NCU09866, NCU07996, NCU03186, NCU04024, NCU08378, NCU00494, NCU02281, NCU07067, NCU02590, NCU01457, NCU04800, NCU06605, NCU06437, NCU06756, NCU03740, NCU00320, NCU04633, NCU02609, NCU00515, NCU02914	334	148	3752	1.59395	1	0.299218	0.276678
GOTERM_BP_FAT	GO:0098813~nuclear chromosome segregation	11	1.1	0.0362794	NCU06826, NCU01445, NCU01303, NCU01842, NCU00205, NCU01584, NCU01278, NCU03351, NCU00494, NCU09384, NCU05250	334	60	3752	2.05948	1	0.301006	0.278331
GOTERM_BP_FAT	GO:0048308~organelle inheritance	4	0.4	0.0388508	NCU04125, NCU03621, NCU02067, NCU07584	334	9	3752	4.99268	1	0.306303	0.283229
GOTERM_BP_FAT	GO:0010675~regulation of cellular carbohydrate metabolic process	4	0.4	0.0388508	NCU03489, NCU06521, NCU03938, NCU02173	334	9	3752	4.99268	1	0.306303	0.283229
GOTERM_BP_FAT	GO:0010906~regulation of glucose metabolic process	4	0.4	0.0388508	NCU03489, NCU06521, NCU03938, NCU02173	334	9	3752	4.99268	1	0.306303	0.283229
[truncated: 396 more rows]

## Sheet: Longer genes with good codons 
Functional enrichment analyses for longer genes with optimized codons
[truncated: 903 more rows]
