# Supplementary material for: Codon usage and protein length-dependent feedback from translation elongation regulates translation initiation and elongation speed
Source: Nucleic Acids Res. 2021 Aug 20;49(16):9404–23. doi: 10.1093/nar/gkab729 (PMC8450115; doi:10.1093/nar/gkab729)
Supplement: gkab729_Supplemental_Files [file gkab729_supplemental_files.zip › Table S3.xlsx]

## Sheet: Sheet1
The results of quantitative MS experiment (TMT labelling)
Gene	CBI	tAI	Protein length(#aa)	Normalized abundance (Δcpc-3)				Normalized abundance (Control)				Change fold of average (Δcpc-3/Control)	p-value	FDR
				Rep 1	Rep 2	Rep 3	Rep 4	Rep 1	Rep 2	Rep 3	Rep 4
NCU04569	0.423	0.241268	1375	1147.94	1165.97	1168.45	1153.37	1707.57	1706.58	1722.43	1709.87	0.677102	1.27709e-10	4.1887e-07
NCU09873	0.7	0.26687	605	115.387	118.048	118.937	124.244	393.275	401.74	397.725	389.009	0.301322	2.0299e-10	4.1887e-07
NCU04230	0.71	0.291824	548	422.195	422.591	429.399	434.445	722.2	721.64	725.685	732.97	0.588676	3.49916e-10	4.81368e-07
NCU07192	0.249	0.235873	839	637.108	633.979	626.824	635.291	450.752	452.928	452.751	456.557	1.39725	5.50502e-10	5.6798e-07
NCU08183	0.249	0.234212	283	592.555	611.313	601.904	611.603	262.712	266.643	274.589	272.58	2.24554	1.0337e-09	7.36556e-07
NCU11365	0.351	0.230603	473	112.401	109.281	126.454	125.533	599.064	621.92	609.93	629.657	0.192504	1.2158e-09	7.36556e-07
NCU04907	0.016	0.194684	376	114.502	111.427	112.504	114.647	60.0701	61.5841	59.8527	60.5789	1.87157	1.39839e-09	7.36556e-07
NCU07953	0.212	0.198886	362	88.0669	94.1771	86.9334	91.7367	398.31	421.101	406.549	401.951	0.221704	1.42778e-09	7.36556e-07
NCU00726	0.691	0.305864	223	1116.91	1161.91	1175.83	1207.88	83.1817	90.5243	86.1832	83.8	13.5661	1.96487e-09	8.41672e-07
NCU01187	0.194	0.227223	1646	15.795	17.0042	19.415	17.2397	179.279	193.156	189.778	187.909	0.0925902	2.23363e-09	8.41672e-07
NCU06265	0.403	0.268221	887	645.16	648.694	643.694	656.362	428.371	436.3	440.852	434.879	1.49041	2.24337e-09	8.41672e-07
NCU03651	0.353	0.244534	814	294.264	291.769	297.223	293.986	536.074	554.155	540.898	556.211	0.538208	4.35606e-09	1.49812e-06
NCU11288	0.532	0.257273	513	379.234	384.843	377.704	377.492	571.144	582.993	585.161	571.244	0.65754	5.48017e-09	1.67622e-06
NCU01511	0.269	0.252071	290	198.012	193.586	193.282	193.317	270.844	268.329	271.514	273.8	0.717572	5.87148e-09	1.67622e-06
NCU02930	0.404	0.279977	329	157.308	152.159	145.316	155.499	25.9313	25.0066	24.6035	26.9046	5.95712	6.0924e-09	1.67622e-06
NCU02727	0.377	0.245177	477	199.804	208.404	207.152	198.172	351.281	345.137	351.877	345.354	0.583742	7.14589e-09	1.7395e-06
NCU07240	0.323	0.223613	350	214.405	213.615	223.805	219.641	366.714	365.06	357.839	366.659	0.598422	7.20529e-09	1.7395e-06
NCU03857	0.717	0.273822	462	1203.51	1197.1	1211.03	1191.1	1434.48	1424.63	1424.4	1424	0.841477	7.58687e-09	1.7395e-06
NCU08195	0.629	0.293859	734	1102.11	1093.85	1100.7	1103.74	1366.63	1376.72	1386.08	1394.21	0.796649	8.83839e-09	1.91979e-06
NCU00173	0.259	0.228628	368	427.283	426.066	440.31	425.399	583.329	583.529	580.287	580.975	0.738388	1.22975e-08	2.3858e-06
NCU02136	0.774	0.305701	324	2119.38	2097.79	2080.03	2079.86	2652.05	2663.14	2697.25	2659.55	0.784959	1.25052e-08	2.3858e-06
NCU07153	0.642	0.281363	533	836.027	842.157	824.072	829.006	1079.7	1067.85	1075.83	1061.28	0.777486	1.27181e-08	2.3858e-06
NCU04905	0.117	0.219053	352	153.791	153.774	149.973	155.158	95.5935	98.7747	98.9344	96.6923	1.57103	1.55816e-08	2.7504e-06
NCU04697	0.461	0.269397	351	34.6427	35.6434	39.4811	36.0726	186.001	201.406	186.371	187.834	0.191488	1.59946e-08	2.7504e-06
NCU05805	0.522	0.251232	546	355.851	359.868	348.306	351.016	505.283	512.034	518.116	505.786	0.693232	1.76264e-08	2.90977e-06
NCU08666	0.428	0.265256	342	282.053	284.044	285.049	281.431	334.414	332.697	330.444	330.546	0.85278	2.07201e-08	3.28892e-06
NCU01272	0.258	0.243493	1012	1077.51	1093.97	1066.92	1089.59	1396.29	1423.18	1406.68	1395.11	0.769933	2.94553e-08	4.5023e-06
NCU09817	0.428	0.251968	376	635.095	645.322	633.947	641.607	840.301	828.614	850.949	849	0.758704	3.46573e-08	4.96004e-06
NCU11356	0.007	0.187801	338	95.7653	97.0997	106.072	105.259	309.867	331.062	322.164	307.35	0.318154	3.48537e-08	4.96004e-06
NCU04909	0.12	0.21183	379	293.291	285.168	281.596	286.665	192.471	197.141	193.658	195.002	1.47342	3.72409e-08	5.12311e-06
NCU00629	0.413	0.248253	845	1386.06	1406.38	1400.17	1381.59	1616.76	1627.06	1613.94	1613.93	0.861321	4.35274e-08	5.7583e-06
NCU09732	0.4	0.266866	430	121.913	122.831	122.843	123.125	166.615	173.207	169.007	169.516	0.723396	4.46488e-08	5.7583e-06
NCU04583	0.175	0.217235	250	116.427	107.87	115.622	111.613	259.213	248.176	251.287	241.494	0.451456	5.27871e-08	6.60159e-06
NCU09116	0.26	0.233208	560	78.3333	80.3612	92.4777	87.9436	206.922	211.164	207.97	216.606	0.402434	6.33589e-08	7.69065e-06
NCU05526	0.632	0.27577	425	1203.36	1225.34	1224.23	1235.08	1507.16	1532.2	1536.27	1536.35	0.799742	6.66256e-08	7.85611e-06
NCU09182	0.217	0.200658	163	20.8609	20.1312	20.7567	21.0139	13.8217	13.5633	13.4609	13.2407	1.53019	6.91977e-08	7.93275e-06
NCU02677	0.633	0.289436	1168	2518.9	2550.32	2578.11	2555.79	3151.44	3120.36	3191.45	3139.43	0.8096	7.50254e-08	8.36837e-06
NCU06031	0.798	0.280972	225	950.552	969.566	947.625	973.183	1280.88	1310.94	1308.24	1325.14	0.735076	8.07171e-08	8.39685e-06
NCU05850	0.388	0.256337	611	431.065	431.911	420.619	432.018	547.05	548.178	549.462	537.893	0.786047	8.1475e-08	8.39685e-06
NCU03229	0.373	0.278343	526	670.091	677.715	678.775	677.566	751.807	751.244	754.712	758.207	0.896609	8.31128e-08	8.39685e-06
NCU04020	0.636	0.322555	618	1195.9	1197.18	1185.99	1201.83	1383.15	1374.14	1364.76	1362.55	0.871698	8.34192e-08	8.39685e-06
NCU10387	0.102	0.190001	659	106.937	103.354	104.73	105.79	46.9282	48.0719	45.6347	53.4359	2.16834	8.70996e-08	8.55857e-06
NCU09259	0.31	0.245306	625	155.406	154.939	151.334	154.93	120.316	119.413	117.032	118.296	1.29797	9.24274e-08	8.87088e-06
NCU05137	0.526	0.233932	691	83.9301	85.0006	84.6052	84.5108	70.9965	72.1078	70.6877	72.1521	1.18221	9.47584e-08	8.88791e-06
NCU01754	0.676	0.267002	353	633.701	611.436	637.301	606.786	377.792	364.294	359.566	362.552	1.70005	1.01743e-07	9.33096e-06
NCU06205	0.307	0.264069	604	393.414	387.561	393.154	389.857	337.384	339.083	335.719	333.159	1.16252	1.12058e-07	1.00536e-05
NCU05298	0.094	0.206716	984	418.146	422.285	407.005	419.937	284.741	292.135	282.325	276.836	1.46771	1.20537e-07	1.04465e-05
NCU07503	0.298	0.213528	170	175.868	180.772	182.45	179.965	113.317	120.614	116.322	119.789	1.52976	1.23588e-07	1.04465e-05
NCU08561	0.541	0.264856	324	168.236	168.693	170.197	173.403	256.368	247.384	251.665	259.738	0.67037	1.25508e-07	1.04465e-05
NCU07894	0.278	0.224683	886	10.8176	11.7108	11.6608	11.4363	4.65757	4.62328	4.4239	5.00261	2.43891	1.28756e-07	1.04465e-05
NCU04016	0.139	0.245178	305	84.3726	82.3437	85.059	85.2125	136.907	142.709	145.539	144.752	0.591303	1.29248e-07	1.04465e-05
NCU07966	0.342	0.246181	1109	184.142	172.535	179.608	181.52	101.736	97.2932	100.732	103.313	1.78083	1.3245e-07	1.04465e-05
NCU04343	0.241	0.226099	876	456.284	466.083	449.958	469.077	328.12	332.34	326.256	324.622	1.40422	1.34184e-07	1.04465e-05
NCU07156	0.506	0.261001	553	465.155	477.405	489.617	467.749	700.121	718.524	701.389	689.912	0.676143	1.36688e-07	1.04465e-05
NCU04996	0.197	0.194931	297	62.9586	61.9264	61.8754	62.3969	36.2787	39.1318	37.5913	40.0458	1.62797	1.49101e-07	1.1188e-05
NCU01213	0.406	0.246472	245	397.728	391.342	391.595	411.554	549.618	550.272	556.417	541.85	0.724342	1.68327e-07	1.24051e-05
NCU04720	0.212	0.223093	1176	737.01	752.109	762.571	729.683	510.596	494.308	505.058	486.647	1.49322	1.73196e-07	1.254e-05
NCU05488	0.541	0.319942	283	648.434	649.736	640.991	659.871	753.62	757.732	755.232	754.698	0.860241	1.89325e-07	1.34516e-05
NCU06246	0.276	0.236142	625	279.266	281.162	272.935	281.526	345.667	353.617	353.58	351.477	0.793886	1.92305e-07	1.34516e-05
NCU10007	0.773	0.300791	542	650.182	629.973	665.338	636.353	1005.1	969.305	977.35	958.237	0.66032	2.08141e-07	1.43166e-05
NCU07997	0.396	0.292966	341	44.7966	43.8798	41.8488	44.5313	63.4185	62.5292	63.9691	64.138	0.689051	2.12401e-07	1.43701e-05
NCU07550	0.721	0.331658	248	948.693	967.829	949.934	960.893	1287.86	1313.9	1345.81	1340.87	0.723719	2.23645e-07	1.46526e-05
NCU07281	0.688	0.293795	561	822.843	872.017	830.997	843.211	1217.24	1231.4	1251.39	1268.03	0.678146	2.23676e-07	1.46526e-05
NCU03509	0.38	0.223104	636	486.237	494.757	484.349	482.068	348.185	362.71	367.586	359.69	1.35409	2.31764e-07	1.48726e-05
NCU00537	0.254	0.213841	346	49.3537	48.9893	49.4648	48.8934	67.8998	68.6851	68.8188	65.7308	0.725475	2.34243e-07	1.48726e-05
NCU00102	0.212	0.224855	372	101.628	103.292	104.139	107.573	70.1153	71.2138	68.9371	69.1655	1.491	2.50854e-07	1.54625e-05
NCU06722	0.442	0.270681	491	496.988	513.662	513.333	512.716	640.932	650.682	656.203	658.354	0.781491	2.51026e-07	1.54625e-05
NCU04479	0.443	0.253998	402	50.6147	50.7878	50.5697	51.321	68.0005	67.2802	66.7606	65.0837	0.761041	2.83796e-07	1.72239e-05
NCU00355	0.612	0.295356	719	497.453	490.22	467.242	478.768	298.462	308.15	295.502	291.57	1.61993	2.9416e-07	1.75942e-05
NCU01429	0.63	0.284801	429	761.233	774.12	771.193	777.704	900.422	884.144	889.25	890.141	0.865401	3.10796e-07	1.83236e-05
NCU05387	0.23	0.223191	476	55.2603	56.1833	61.8557	60.4814	172.431	163.526	160.916	153.165	0.359642	3.20524e-07	1.8631e-05
NCU06914	0.632	0.272424	546	869.055	869.135	865.802	869.517	1073.53	1102.2	1067.22	1100.55	0.799701	3.49623e-07	1.98474e-05
NCU00915	0.518	0.284983	594	817.378	811.48	806.117	808.903	984.56	1005.6	1009.59	980.587	0.814975	3.51068e-07	1.98474e-05
NCU02274	0.766	0.303256	480	2982.31	3026.48	3031.15	2947.77	3560.5	3552.93	3525.66	3588.42	0.842573	3.66224e-07	2.04244e-05
NCU08324	0.23	0.231549	355	134.346	139.447	134.682	135.206	185.95	189.81	181.309	186.938	0.730745	3.86675e-07	2.12774e-05
NCU00405	0.587	0.309854	732	1408.1	1415.68	1416.37	1413.98	1610.51	1631.86	1644.41	1607.73	0.8706	3.9907e-07	2.16706e-05
NCU01731	0.168	0.214725	554	14.1358	15.0626	14.5415	15.1156	8.76127	9.0933	8.89511	8.63635	1.66324	4.10802e-07	2.19668e-05
NCU01587	0.625	0.297582	154	237.323	239.449	235.801	240.636	286.881	287.358	280.645	282.386	0.838154	4.15171e-07	2.19668e-05
NCU01667	0.489	0.271341	385	367.133	385.292	392.779	378.724	600.071	625.854	630.464	644.142	0.609442	4.63207e-07	2.39689e-05
NCU06457	0.736	0.322979	580	952.808	969.505	975.367	970.262	1172.17	1202.41	1191.47	1212.87	0.809375	4.64626e-07	2.39689e-05
NCU00304	0.106	0.213179	386	141.58	145.803	140.857	139.777	89.9289	94.0748	93.0674	98.0611	1.51418	4.91578e-07	2.50462e-05
NCU03363	0.416	0.263137	1106	349.724	351.427	353.613	348.398	307.4	312.799	312.18	313.173	1.12654	5.10418e-07	2.54663e-05
NCU08674	0.448	0.26112	1186	68.843	70.1219	72.0565	71.5573	111.001	114.56	119.847	114.139	0.614906	5.14745e-07	2.54663e-05
NCU01479	0.424	0.272697	928	644.629	637.371	646.2	636.6	754.149	761.921	741.582	757.759	0.850564	5.18336e-07	2.54663e-05
NCU08216	0.656	0.273861	528	451.993	432.34	446.486	439.983	584.336	589.149	568.624	587.595	0.760097	5.6724e-07	2.75412e-05
NCU05120	0.428	0.251886	1287	560.323	565.247	558.497	567.698	507.323	511.37	505.956	504.915	1.10948	6.23839e-07	2.9937e-05
NCU01454	0.215	0.191475	348	101.406	102.189	106.329	106.568	143.529	149.937	145.799	148.809	0.708229	6.4383e-07	3.02593e-05
NCU01945	0.232	0.203596	431	324.416	330.151	333.37	330.514	414.574	429.403	422.447	413.275	0.784933	6.56221e-07	3.02593e-05
NCU01258	0.335	0.247888	181	163.923	163.584	158.635	162.744	234.767	247.435	237.802	249.035	0.669617	6.64077e-07	3.02593e-05
NCU04410	0.33	0.234131	840	398.967	410.226	411.464	413.678	326.584	329.607	321.099	329.102	1.25103	6.66239e-07	3.02593e-05
NCU06353	0.348	0.259213	252	165.007	173.21	173.038	174.939	241.992	255.889	251.097	251.002	0.686206	6.67214e-07	3.02593e-05
NCU04910	0.144	0.216795	365	59.0652	61.1702	58.1661	61.6193	41.6412	41.9926	40.785	41.6635	1.44519	6.96014e-07	3.10782e-05
NCU04791	0.26	0.212519	336	51.3889	54.7323	56.923	51.9658	89.7526	86.1564	89.0457	91.1172	0.603839	7.00333e-07	3.10782e-05
NCU00660	0.136	0.218657	542	17.1223	17.0042	17.5011	16.3484	23.4389	23.6783	22.8529	23.5446	0.726901	7.17338e-07	3.14942e-05
NCU01347	0.195	0.212837	384	14.4677	14.0816	13.3379	14.9449	31.319	33.0526	29.5005	30.9614	0.455263	7.34189e-07	3.18947e-05
NCU07931	0.17	0.212449	363	38.691	39.3018	39.0273	39.3157	72.6581	69.247	66.6187	66.801	0.567823	7.60964e-07	3.27135e-05
NCU03076	0.189	0.216391	601	316.873	304.154	310.285	315.114	382.726	390.297	380.952	386.197	0.809277	7.84456e-07	3.33758e-05
NCU02207	0.428	0.277019	530	949.136	956.936	967.948	953.895	1087.23	1075.26	1069.8	1086.99	0.886241	8.05126e-07	3.39057e-05
NCU04449	0.755	0.328543	555	1391.88	1404.13	1449.32	1419.12	1726.7	1697.33	1700.86	1704.77	0.829391	8.16325e-07	3.403e-05
NCU02887	0.664	0.287062	399	366.337	368.145	340.058	370.38	514.825	529.736	529.637	528.286	0.687244	8.45961e-07	3.49128e-05
NCU05881	0.354	0.244344	701	180.271	183.919	181.226	178.03	218.402	221.585	215.139	217.377	0.829162	8.5835e-07	3.50734e-05
NCU06360	0.371	0.259593	401	266.037	267.121	277.887	266.846	386.704	389.684	396.637	411.309	0.680344	8.6695e-07	3.50775e-05
NCU02785	0.45	0.257743	481	477.101	482.494	491.511	476.834	565.454	576.224	575.745	568.232	0.843495	8.82738e-07	3.53695e-05
NCU06461	0.248	0.214972	905	34.5321	35.2347	34.3906	34.8778	40.8859	41.584	40.5721	40.5684	0.849794	9.63631e-07	3.82395e-05
NCU08882	0.383	0.261356	370	333.353	329.661	342.84	342.955	437.812	437.934	451.734	452.823	0.757629	9.76898e-07	3.83508e-05
NCU02361	0.314	0.208744	467	266.346	285.229	276.091	276.727	355.36	358.777	354.432	355.484	0.775529	9.85021e-07	3.83508e-05
NCU08228	0.28	0.235332	665	391.401	379.12	394.91	371.309	267.118	271.215	262.69	261.281	1.44661	9.9625e-07	3.84255e-05
NCU01439	0.476	0.260315	466	1461.19	1480.51	1468.85	1499.93	1738.28	1757.71	1793.95	1770.65	0.837108	1.02623e-06	3.89835e-05
NCU00743	0.318	0.253301	1566	1023.22	1008.05	999.576	1008.46	1205.25	1191.48	1195.21	1169.24	0.848383	1.02961e-06	3.89835e-05
NCU07363	0.487	0.261734	349	355.962	364.793	348.602	345.098	265.607	264.012	265.055	259.688	1.34153	1.09827e-06	4.12051e-05
NCU02018	0.261	0.222251	297	306.254	306.26	297.993	311.34	380.863	386.95	394.176	394.933	0.784783	1.21536e-06	4.51873e-05
NCU07308	0.447	0.280481	1864	4296.83	4328.02	4325.16	4291.52	4035.67	4036.81	3986.19	4016.65	1.07255	1.2627e-06	4.65282e-05
NCU06578	0.341	0.251155	1031	578.153	572.829	568.283	571.737	683.253	660.337	669.309	670.474	0.853777	1.33874e-06	4.88936e-05
NCU06122	0.22	0.222167	780	554.527	556.785	549.756	567.337	473.36	475.125	480.028	481.371	1.16678	1.3515e-06	4.89267e-05
NCU04466	0.372	0.201681	247	35.1958	33.477	34.4498	35.0105	61.9583	59.2852	62.455	66.2037	0.552749	1.40254e-06	5.03329e-05
NCU07687	0.214	0.239768	277	80.7446	85.9611	86.6769	83.9039	59.2393	58.4934	59.1903	58.2394	1.43427	1.42922e-06	5.08397e-05
NCU02566	0.49	0.274985	1105	1762.27	1805.25	1803.07	1805.24	2051.14	2065.94	2076.18	2100.57	0.865199	1.4413e-06	5.08397e-05
NCU00408	-0.081	0.196628	260	206.795	206.544	209.836	209.248	175.427	181.943	178.423	178.178	1.16591	1.47557e-06	5.16074e-05
NCU02124	0.508	0.267769	332	487.918	499.049	486.184	499.194	604.527	630.554	621.995	612.708	0.79859	1.49569e-06	5.18715e-05
NCU07191	0.131	0.223068	828	258.891	261.44	251.507	255.884	212.889	215.685	213.861	211.13	1.20404	1.54277e-06	5.30584e-05
NCU03960	0.19	0.187135	156	97.4244	106.378	99.0875	103.59	60.4729	57.1396	61.5797	58.8367	1.70769	1.58135e-06	5.39358e-05
NCU04292	0.765	0.282268	414	423.212	432.892	419.06	439.149	542.569	567.386	555.258	554.469	0.772324	1.59446e-06	5.39372e-05
NCU11030	0.193	0.194475	499	69.1085	70.4693	68.8009	66.6452	97.9097	105.569	100.709	101.073	0.678635	1.66925e-06	5.5619e-05
NCU02629	0.614	0.278635	594	1772.07	1786.97	1794.05	1776.77	1978.46	1985.15	2002.18	2026.11	0.892137	1.67113e-06	5.5619e-05
NCU01821	0.559	0.260756	446	699.536	709.19	704.859	725.492	819.304	814.489	824.879	818.636	0.866283	1.72696e-06	5.66021e-05
NCU12151	0.354	0.203294	161	46.1018	47.9061	49.4846	48.1347	66.5403	69.2725	67.423	70.4348	0.700211	1.7281e-06	5.66021e-05
NCU02335	0.37	0.234196	282	192.15	194.424	195.571	194.473	168.277	170.321	173.407	171.184	1.13676	1.76515e-06	5.73604e-05
NCU09798	0.567	0.262616	612	108.22	110.2	107.591	108.616	150.628	147.587	154.316	144.105	0.728463	1.86545e-06	5.90568e-05
NCU09598	0.325	0.219317	867	253.405	244.578	243.792	239.593	320.29	327.435	325.215	313.497	0.762858	1.89436e-06	5.90568e-05
NCU08507	0.711	0.3195	455	305.458	304.379	302.235	307.831	372.505	370.067	385.045	384.206	0.806909	1.89848e-06	5.90568e-05
NCU07205	0.213	0.194171	541	37.0098	39.4448	36.7385	37.5899	26.4349	26.2837	25.6207	26.4317	1.43917	1.90018e-06	5.90568e-05
NCU09191	0.255	0.24531	1097	132.023	129.391	133.735	131.09	150.049	152.159	153.133	151.298	0.867466	1.90923e-06	5.90568e-05
NCU09265	0.665	0.335167	578	1095.21	1129.21	1109.69	1128.47	959.636	959.854	960.719	969.735	1.15913	1.91414e-06	5.90568e-05
NCU04817	0.493	0.266336	492	192.15	194.322	193.716	194.454	243.528	253.897	256.823	257.747	0.765461	1.91752e-06	5.90568e-05
NCU09894	0.121	0.216398	1093	557.757	544.339	540.64	556.053	449.921	464.32	458.713	456.159	1.20211	2.01332e-06	6.15479e-05
NCU09460	0.408	0.254453	177	157.153	155.593	158.161	159.615	133.836	132.032	136.597	135.419	1.17223	2.0367e-06	6.18049e-05
NCU07167	0.357	0.221066	343	380.65	389.4	377.251	378.421	470.968	480.744	480.785	462.256	0.805235	2.14334e-06	6.45662e-05
NCU03813	0.821	0.318077	375	328.221	336.875	316.914	327.991	423.411	445.061	440.426	440.13	0.748989	2.22778e-06	6.62229e-05
NCU03166	0.416	0.278777	307	240.774	241.186	237.774	247.293	298.714	309.147	311.873	302.148	0.791424	2.23043e-06	6.62229e-05
NCU17064	0.299	0.206839	273	4.26951	5.64082	5.26809	5.15865	13.3433	13.1802	11.8759	13.2656	0.393633	2.4184e-06	7.1291e-05
NCU00522	0.34	0.272651	419	267.032	273.396	269.127	263.091	363.945	358.291	350.268	343.314	0.757615	2.52687e-06	7.36675e-05
NCU09674	0.369	0.283955	246	10.3309	10.0962	10.1613	9.63453	17.4974	17.8035	17.1278	19.1145	0.56222	2.53472e-06	7.36675e-05
NCU01998	0.212	0.215152	520	169.918	174.252	175.051	177.765	136.077	140.64	134.207	138.704	1.2681	2.58819e-06	7.45859e-05
NCU01692	0.798	0.297586	469	1988.79	1993.62	1979.76	1992.58	1858.9	1849.16	1846.23	1877.25	1.07041	2.61447e-06	7.45859e-05
NCU04197	0.246	0.246584	124	163.701	163.543	151.828	164.678	104.707	107.842	103.997	107.992	1.51635	2.62937e-06	7.45859e-05
NCU01843	0.507	0.24438	540	776.453	763.207	786.939	761.697	939.747	914.745	910.329	922.795	0.837478	2.63861e-06	7.45859e-05
NCU11187	0.159	0.226422	659	240.331	240.593	239.511	232.139	273.311	272.109	272.2	272.132	0.87412	2.79505e-06	7.84706e-05
NCU06080	0.267	0.242184	355	155.096	151.873	150.585	151.744	119.486	115.02	119.563	111.7	1.30815	2.84434e-06	7.93148e-05
NCU09057	0.548	0.325886	273	335.92	338.265	348.089	345.819	258.331	275.047	267.563	268.1	1.27974	3.06027e-06	8.42522e-05
NCU07495	0.359	0.234179	374	309.816	297.696	298.387	308.021	245.517	240.41	246.2	238.632	1.25048	3.11602e-06	8.42522e-05
NCU07914	0.764	0.331434	418	2213.04	2215.84	2150.17	2135.09	3015.16	2888.78	3024.43	2865.05	0.738899	3.1205e-06	8.42522e-05
NCU02705	0.19	0.221048	369	152.043	155.225	154.787	157.168	182.526	185.697	181.167	187.411	0.84042	3.1247e-06	8.42522e-05
NCU03980	0.418	0.282559	550	1191.06	1188.56	1166.75	1178.09	1363.48	1351.22	1351.51	1323.8	0.876519	3.13234e-06	8.42522e-05
NCU04074	0.504	0.25706	283	205.445	204.664	200.858	207.218	172.078	175.812	176.435	177.282	1.16616	3.14389e-06	8.42522e-05
NCU04380	0.59	0.271441	706	1070.45	1094.42	1078.18	1112.54	920.437	931.578	921.093	932.303	1.17547	3.20218e-06	8.52606e-05
NCU04075	0.149	0.206342	598	68.0245	66.811	67.2422	67.1004	57.8546	57.1396	58.1494	59.5087	1.157	3.37976e-06	8.9412e-05
NCU02511	0.43	0.27051	771	511.921	507.98	513.609	510.194	451.105	460.795	455.922	465.069	1.11502	3.50659e-06	9.18527e-05
NCU01443	0.623	0.323436	465	913.033	935.476	930.854	912.625	1108.63	1069.02	1098.31	1102.07	0.843299	3.51653e-06	9.18527e-05
NCU00575	0.337	0.241501	770	729.666	767.539	738.954	734.197	885.266	878.499	887.594	885.363	0.839861	3.55293e-06	9.22198e-05
NCU02639	0.726	0.293643	417	795.168	772.444	805.071	787.092	960.844	937.963	935.074	933.398	0.838742	3.60833e-06	9.30086e-05
NCU03575	0.659	0.299802	1079	1723.64	1712.21	1685.08	1742.41	1934.53	1964.15	1974.71	1948.7	0.87743	3.63581e-06	9.30086e-05
NCU10042	0.745	0.306752	438	3955.51	4094.76	4101.16	4024.98	4681.61	4751.25	4709.89	4801.24	0.853907	3.65093e-06	9.30086e-05
NCU02578	0.187	0.224989	1490	312.714	309.468	305.096	310.145	283.281	282.837	282.609	284.278	1.09216	3.70185e-06	9.37272e-05
NCU08334	0.066	0.19851	1055	57.2291	59.9235	57.2584	58.5279	69.0076	69.9877	70.2146	69.1157	0.83693	3.74788e-06	9.4314e-05
NCU00813	0.412	0.253616	504	342.291	331.602	327.963	335.71	266.614	269.478	268.225	256.054	1.26141	3.84485e-06	9.61679e-05
NCU00337	0.386	0.261487	676	121.781	120.562	121.995	123.409	101.258	105.109	102.98	105.503	1.17572	3.9561e-06	9.83544e-05
NCU05693	0.238	0.218721	750	18.7814	18.4962	19.3755	17.5811	11.9083	12.0818	11.8286	11.1003	1.58218	4.05807e-06	0.000100179
NCU00430	0.178	0.221748	1018	68.5112	71.1029	68.9587	71.178	51.5857	46.2839	48.4026	46.9897	1.44752	4.07805e-06	0.000100179
NCU16402	-0.005	0.169155	161	41.5669	40.0988	47.5115	47.1106	111.555	101.814	102.104	95.9705	0.428461	4.20193e-06	0.000102612
NCU10021	0.623	0.242829	553	27.6301	26.6508	26.3997	25.9639	18.5799	19.5404	18.9731	20.0104	1.38313	4.3441e-06	0.000105
NCU01255	0.29	0.220847	939	249.047	252.222	248.922	247.444	230.814	231.649	231.912	229.125	1.08028	4.35062e-06	0.000105
NCU05079	0.586	0.253119	629	128.284	118.151	118.068	115.956	73.2875	70.0388	70.1672	65.1335	1.72438	4.45414e-06	0.000106873
NCU05410	0.485	0.254983	461	674.914	696.089	707.128	680.373	830.508	836.047	853.481	826.476	0.824292	4.50875e-06	0.000107291
NCU01381	0.282	0.248283	196	53.1366	54.0169	56.0549	52.4399	77.7437	73.998	76.744	72.8988	0.715526	4.52352e-06	0.000107291
NCU09428	-0.026	0.183647	402	8.09658	7.80722	8.05012	7.56728	3.22253	2.34995	1.84526	3.03641	3.01518	4.59008e-06	0.000108247
NCU11381	0.515	0.26537	394	459.381	458.03	455.759	458.228	476.255	473.771	477.686	474.701	0.962671	4.63502e-06	0.000108686
NCU00963	0.563	0.276789	342	723.294	706.328	719.045	729.74	854.047	842.203	875.553	871.052	0.836053	4.73262e-06	0.000110348
NCU08005	0.27	0.219601	528	169.099	178.769	168.184	179.566	235.824	246.285	233.568	235.944	0.730983	4.84009e-06	0.000111642
NCU07788	0.264	0.231317	746	98.9729	98.7756	100.982	94.7143	119.888	121.023	118.641	120.56	0.819484	4.84226e-06	0.000111642
NCU05835	0.18	0.196048	606	219.913	222.914	209.875	222.201	173.186	170.934	169.764	171.358	1.27678	4.9448e-06	0.00011293
NCU01412	0.491	0.238984	445	551.961	545.483	551.058	547.215	620.187	602.686	616.79	610.244	0.896245	4.95283e-06	0.00011293
NCU07126	0.291	0.21242	247	14.6446	14.1429	14.9953	13.5983	36.0018	36.7053	31.0382	33.7739	0.41726	4.99922e-06	0.000113361
NCU06361	0.496	0.283248	329	417.881	431.42	423.48	416.618	363.668	361.459	369.525	362.851	1.1591	5.08832e-06	0.000114751
NCU02200	0.374	0.263304	363	91.7391	92.0107	88.7289	93.235	68.6047	71.0095	69.8124	65.6313	1.32959	5.28088e-06	0.000118447
NCU03781	0.085	0.211223	386	192.924	191.747	185.33	187.627	228.901	239.695	237.566	239.752	0.800949	5.41196e-06	0.000120731
NCU06679	0.444	0.276737	446	498.249	498.947	495.793	503.385	454.982	455.431	463.326	452.5	1.09316	5.46254e-06	0.000121153
NCU03696	0.591	0.286839	269	169.121	172.965	169.526	172.549	190.507	187.741	190.228	188.357	0.903979	5.48962e-06	0.000121153
NCU08277	0.522	0.296063	310	880.89	875.348	876.161	872.57	938.513	960.467	952.652	955.922	0.920531	5.53279e-06	0.000121293
NCU05642	0.43	0.259573	853	903.388	897.891	903.724	909.344	1108.83	1167.34	1127.93	1175.84	0.78917	5.57006e-06	0.000121293
NCU02380	0.638	0.333167	788	1404.65	1462.89	1453.64	1442.13	1647.55	1650.02	1646.71	1673.19	0.870923	5.58414e-06	0.000121293
NCU06556	0.605	0.294419	147	700.996	711.908	708.943	695.298	906.64	882.714	884.069	851.763	0.799148	5.7715e-06	0.000123776
NCU04856	0.497	0.26732	394	254.666	252.631	249.277	248.032	292.974	289.504	286.086	284.029	0.871606	5.78414e-06	0.000123776
NCU02193	0.528	0.255281	570	331.871	326.718	326.306	321.998	272.959	284.242	273.808	273.053	1.18371	5.83552e-06	0.000123776
NCU03339	0.47	0.277173	503	632.418	633.488	639.274	633.3	575.071	585.138	571.582	584.484	1.09593	5.84682e-06	0.000123776
NCU02328	0.259	0.212762	414	18.7593	16.248	18.5468	20.1605	33.3583	36.6797	34.1137	35.8894	0.526378	5.87591e-06	0.000123776
NCU08767	0.443	0.250831	543	264.953	258.026	257.268	262.2	308.583	301.892	312.464	314.244	0.842597	5.8784e-06	0.000123776
NCU02941	0.264	0.216294	226	39.3104	39.3835	38.5735	38.3295	50.8808	49.4512	47.6929	49.2297	0.788813	5.98631e-06	0.000125409
NCU04457	0.197	0.208246	798	3.89344	4.70068	4.08425	4.72244	1.00704	1.02172	0.922631	0.597327	4.90341	6.02289e-06	0.000125538
NCU04605	0.6	0.312821	135	178.169	172.168	182.943	173.934	127.391	126.438	120.699	132.457	1.39494	6.20334e-06	0.000128322
NCU02044	0.673	0.286547	395	1036.07	1055.18	1053.72	1061.85	1179.35	1200.67	1209	1220.24	0.874733	6.22285e-06	0.000128322
NCU02475	0.321	0.236219	1100	1003.14	1037.6	1038.82	1009.94	1164.64	1171.17	1177.47	1186.94	0.870065	6.27013e-06	0.000128322
NCU10051	0.153	0.2165	465	530.414	526.967	521.364	552.696	651.506	654.028	667.677	645.66	0.813878	6.28084e-06	0.000128322
NCU07967	0.241	0.253471	344	53.579	54.7118	54.3778	51.9089	44.2595	42.9633	43.2454	42.8333	1.23817	6.32622e-06	0.000128535
NCU05007	0.29	0.213175	666	213.453	223.936	223.332	212.586	169.561	170.321	172.603	166.555	1.28609	6.35866e-06	0.000128535
NCU03906	0.287	0.243043	452	175.913	179.464	174.143	178.542	158.106	158.494	158.763	156.749	1.12015	6.38468e-06	0.000128535
NCU03795	0.53	0.306065	385	367.509	373.786	373.916	365.619	326.408	322.812	328.457	332.363	1.13037	6.47683e-06	0.000129757
NCU07926	0.662	0.312844	651	800.101	811.971	827.288	826.256	961.625	987.951	973.139	1005.13	0.831402	6.75203e-06	0.000134617
NCU01965	0.431	0.289189	1093	1669.4	1669.46	1669.93	1669.87	1743.11	1749.16	1770.22	1758.93	0.951182	6.89285e-06	0.000136175
NCU10073	0.107	0.223151	805	524.751	525.005	545.257	539.667	445.541	452.596	444.732	455.337	1.18712	6.89619e-06	0.000136175
NCU08909	0.737	0.30462	542	480.618	486.316	482.889	482.827	443.375	429.045	438.297	437.542	1.10547	6.94343e-06	0.000136455
NCU05221	0.429	0.252155	218	251.105	255.124	251.389	257.079	214.651	222.811	219.397	222.106	1.15442	7.00401e-06	0.000136993
NCU09111	0.384	0.265245	506	1307.91	1329.58	1336.52	1319.87	1430.35	1455.23	1455.77	1445.26	0.914849	7.23476e-06	0.000140699
NCU08894	0.759	0.298471	636	795.898	793.434	791.22	798.889	879.198	911.935	902.546	905.523	0.883374	7.26165e-06	0.000140699
NCU02765	0.584	0.312097	115	120.365	127.491	118.305	123.144	92.9248	94.3302	93.6352	93.631	1.30648	7.32597e-06	0.000141255
NCU01328	0.667	0.297576	686	2113.85	2189.88	2172.78	2162.86	2553.25	2559.1	2585.9	2663.38	0.833785	7.3588e-06	0.000141255
NCU06649	0.257	0.234865	1010	241.459	235.525	236.768	240.541	210.27	205.927	204.587	211.155	1.14707	7.6722e-06	0.000146589
NCU07589	0.382	0.238601	191	88.9296	87.3305	86.006	93.1781	131.923	137.728	130.044	125.339	0.676994	7.82663e-06	0.00014885
NCU03779	0.221	0.218079	649	252.321	245.192	239.826	245.434	314.096	332.263	311.755	320.192	0.768809	8.0669e-06	0.000152716
NCU03086	0.142	0.219929	276	72.2056	72.9832	70.2412	75.9004	94.234	98.3404	96.7816	100.45	0.747372	8.29509e-06	0.000156319
NCU08297	0.374	0.280449	458	652.615	660.078	664.273	677.736	542.771	557.629	546.197	568.481	1.19847	8.39447e-06	0.000156918
NCU08931	0.559	0.403729	492	461.063	482.596	475.075	482.675	390.808	383.63	395.643	378.805	1.2276	8.40291e-06	0.000156918
NCU04815	0.352	0.267236	352	195.468	190.01	191.684	189.087	233.709	243.016	230.658	241.146	0.807829	8.4797e-06	0.000157492
NCU00582	0.185	0.216438	745	232.721	227.574	224.792	231.722	199.47	197.703	201.441	195.898	1.15393	8.51e-06	0.000157492
NCU00177	0.5	0.302994	789	1626.06	1680.37	1662.65	1641.15	1836.34	1823.64	1844.1	1824.34	0.901999	8.62471e-06	0.000158903
NCU09806	0.247	0.225049	202	163.148	158.249	165.422	158.059	130.135	122.836	124.768	121.631	1.29139	8.74672e-06	0.000159851
NCU09223	0.635	0.308704	505	1429.47	1461.46	1444.17	1451.61	1253.31	1251.17	1271.1	1210.73	1.16052	8.75365e-06	0.000159851
NCU09133	0.557	0.267686	257	270.351	281.346	270.685	270.45	216.262	220.18	228.221	223.35	1.23065	8.99417e-06	0.00016352
NCU08131	0.607	0.283863	533	488.228	485.233	478.686	475.544	428.32	418.7	426.421	414.644	1.14194	9.03935e-06	0.00016362
NCU17177	0.46	0.281549	569	1058.51	1065.38	1051.98	1046.69	1161.62	1139.32	1153	1140	0.919158	9.12392e-06	0.00016443
NCU06362	0.125	0.211026	1092	33.4039	33.6201	32.5754	32.7916	28.3734	27.7397	27.6316	26.8548	1.19703	9.39496e-06	0.000168578
NCU09911	0.487	0.248682	287	437.746	441.843	455.562	433.288	560.016	537.705	544.328	533.886	0.812726	9.9421e-06	0.000177624
NCU08823	0.416	0.25317	213	249.224	251.241	252.888	245.965	219.51	216.17	223.537	221.882	1.13417	1.01335e-05	0.000180263
NCU06211	0.656	0.267576	331	658.389	712.766	706.497	688.604	883.277	902.357	908.318	933.298	0.762632	1.03272e-05	0.000180504
NCU03151	0.549	0.251111	166	250.198	233.869	266.502	232.196	429.403	423.068	392.473	397.073	0.598511	1.03637e-05	0.000180504
NCU00294	0.745	0.323605	217	1268.77	1285.27	1267.85	1281.79	1143.09	1158.94	1157.07	1179.07	1.10037	1.03995e-05	0.000180504
NCU02955	0.686	0.292085	800	919.537	944.653	964.258	940.467	1102.38	1074.92	1086.05	1085.87	0.866571	1.04062e-05	0.000180504
NCU04768	0.61	0.26784	645	446.927	452.328	451.32	453.809	498.058	495.406	490.911	485.751	0.915872	1.04194e-05	0.000180504
NCU08957	0.229	0.230698	1401	119.237	115.943	115.76	112.466	140.835	148.43	147.834	145.35	0.795617	1.04411e-05	0.000180504
NCU03731	0.32	0.265633	246	231.571	222.935	220.076	224.515	296.851	283.425	294.012	279.997	0.778922	1.04532e-05	0.000180504
NCU08268	0.235	0.218926	406	26.5462	26.3442	26.6167	28.695	35.7248	36.7563	35.9353	37.6565	0.74074	1.05749e-05	0.000181844
NCU05343	0.308	0.239913	645	99.9463	98.4077	99.561	103.097	79.934	84.113	82.1141	83.0284	1.21818	1.06528e-05	0.000181898
NCU00422	0.621	0.327525	410	1365.67	1357.56	1356.68	1364.35	1462.83	1477.05	1442.99	1468.55	0.930415	1.06662e-05	0.000181898
NCU01169	0.381	0.250105	263	450.643	466.287	452.129	448.897	390.909	397.423	399.452	394.037	1.14928	1.07555e-05	0.000182666
NCU05828	0.467	0.257919	956	249.998	244.374	256.657	253.153	196.952	208.226	199.619	204.908	1.24018	1.09338e-05	0.000184934
NCU03801	0.28	0.252871	626	201.375	204.52	201.036	204.013	171.222	173.258	164.725	174.743	1.18568	1.10346e-05	0.000185877
NCU02505	0.595	0.284638	1192	2105.4	2136.52	2177.28	2106.45	2382.38	2442.16	2443.15	2431.94	0.878966	1.1591e-05	0.000193358
NCU05264	0.228	0.230801	244	219.47	207.607	213.762	215.506	253.422	251.113	248.543	248.339	0.855134	1.16152e-05	0.000193358
NCU01638	0.462	0.260642	1701	725.971	727.665	716.48	722.552	688.238	681.308	680.878	681.077	1.059	1.16193e-05	0.000193358
NCU06672	0.183	0.22616	699	190.447	185.493	182.963	187.798	229.379	238.393	230.279	243.212	0.793296	1.1705e-05	0.000194002
NCU01675	0.447	0.285181	1275	625.87	622.922	615.361	609.081	553.672	556.862	557.86	565.519	1.10713	1.18745e-05	0.000195707
NCU02098	0.069	0.186129	396	79.5279	83.9174	73.1416	80.8504	42.5727	44.9556	46.4391	48.3088	1.74152	1.19666e-05	0.000195707
NCU01369	0.612	0.305079	688	1100.91	1088.68	1115.99	1076.15	963.79	946.725	961.05	933.945	1.15142	1.20128e-05	0.000195707
NCU02148	0.229	0.20909	627	54.0214	56.1425	57.3374	56.7831	67.8495	66.9737	68.0854	69.6881	0.82277	1.20638e-05	0.000195707
NCU01419	0.291	0.259414	338	144.389	145.558	148.375	147.913	122.884	127.715	125.407	121.357	1.17868	1.20696e-05	0.000195707
NCU08468	0.235	0.224174	1051	83.6647	84.0604	85.1576	82.1211	75.4526	74.892	74.1653	74.641	1.11985	1.20924e-05	0.000195707
NCU02450	0.308	0.229528	584	349.126	344.703	350.377	343.183	301.534	306.158	291.007	297.369	1.15996	1.21835e-05	0.000196411
NCU08162	0.6	0.289767	466	978.115	974.083	952.4	985.548	1391.05	1356.08	1431.45	1292.84	0.710994	1.22981e-05	0.000197487
NCU02322	0.354	0.240915	410	147.442	146.723	148.079	142.527	119.334	124.471	124.981	122.452	1.1904	1.24701e-05	0.000199355
NCU09345	0.504	0.291873	342	1513.35	1548.2	1555.07	1542.45	1705.83	1708.59	1717.84	1751.14	0.894772	1.2511e-05	0.000199355
NCU09866	0.13	0.218714	2020	82.3152	82.9568	82.6124	80.9263	68.9069	71.929	69.1027	71.5299	1.1682	1.25911e-05	0.000199859
NCU06549	0.083	0.193496	252	286.898	300.067	307.838	286.703	363.165	370.756	368.887	374.673	0.799676	1.3188e-05	0.000208532
NCU03982	0.617	0.306492	661	1430.51	1464.49	1450.46	1469.32	1298.76	1314.95	1330.15	1314.94	1.10572	1.35906e-05	0.000214078
NCU09504	0.135	0.190099	544	46.6991	48.0287	48.0639	50.9985	30.7903	34.0488	33.4986	34.0476	1.46384	1.37736e-05	0.000215823
NCU10292	0.33	0.240581	337	556.629	563.244	558.003	551.255	708.555	678.268	675.555	664.75	0.817391	1.3806e-05	0.000215823
NCU02325	0.645	0.289203	543	1351.2	1388.23	1352.1	1369.75	1494.5	1516.36	1528.14	1504.89	0.903606	1.38842e-05	0.000216227
NCU05776	0.427	0.227965	561	43.8897	44.636	41.8882	44.2468	31.7218	32.414	34.4685	32.3801	1.33345	1.40413e-05	0.000217851
NCU06652	0.663	0.27666	380	682.303	700.606	694.066	678.76	1027.91	959.854	1003.87	928.196	0.703024	1.43721e-05	0.000222149
NCU03282	0.372	0.228824	180	136.801	140.591	135.55	141.218	159.717	166.208	162.951	164.066	0.848713	1.45762e-05	0.000224463
NCU06720	0.36	0.246859	577	20.3078	19.4363	20.5396	19.5725	13.6958	15.2747	14.3836	14.7589	1.37415	1.47569e-05	0.000226342
NCU03101	0.081	0.214589	716	264.665	267.53	259.971	267.757	233.936	238.75	239.387	237.288	1.11646	1.48599e-05	0.000226342
NCU02984	0.382	0.305926	187	41.8544	48.5601	42.7367	43.6588	64.7025	64.5215	63.3303	66.3282	0.682974	1.48628e-05	0.000226342
NCU05400	0.282	0.258033	1037	394.365	387.275	385.005	396.249	349.393	340.692	342.84	349.834	1.13027	1.50403e-05	0.000228203
NCU07868	0.384	0.298001	1551	1393.39	1409.53	1401.37	1444.02	1258.55	1260.8	1268.83	1273	1.11601	1.53058e-05	0.000230845
NCU02815	0.314	0.234602	1298	836.536	841.074	828.787	837.901	739.169	760.363	740.92	762.811	1.11355	1.53704e-05	0.000230845
NCU07175	0.246	0.199633	573	28.8911	29.1851	28.8265	27.7467	20.8458	22.0947	22.0485	22.9224	1.30415	1.53822e-05	0.000230845
NCU03313	0.34	0.272693	169	88.7084	86.7378	89.2616	87.3936	119.46	123.96	112.868	116.379	0.744923	1.65532e-05	0.000246641
NCU04784	0.375	0.261129	1844	704.115	712.971	720.979	709.049	654.326	646.442	635.716	648.498	1.10141	1.65543e-05	0.000246641
NCU01808	0.832	0.358252	108	1114.3	1118.33	1143.37	1134.28	1245.36	1273.8	1276.8	1289.85	0.886835	1.66152e-05	0.000246658
NCU08390	0.084	0.225292	238	339.371	341.985	366.576	335.578	465.203	460.157	451.072	482.317	0.744323	1.71192e-05	0.000253229
NCU01654	0.467	0.265761	705	512.031	504.097	499.009	499.289	466.663	463.196	463.87	465.641	1.08339	1.73538e-05	0.000255783
NCU00931	0.342	0.231054	609	78.5766	79.6663	81.0142	78.2142	106.671	99.5154	100.851	99.5545	0.780812	1.78337e-05	0.000261921
NCU08411	0.703	0.272168	428	715.441	739.315	752.864	714.757	949.414	910.76	924.239	891.386	0.795032	1.79886e-05	0.000262788
NCU00602	0.16	0.219373	622	213.674	214.985	211.335	216.644	187.939	191.521	195.03	189.651	1.12105	1.80201e-05	0.000262788
NCU02895	0.149	0.224662	157	27.2983	25.6494	26.4391	24.5984	60.8002	56.6543	52.3297	50.4741	0.472106	1.83104e-05	0.000266081
NCU05290	0.6	0.353705	233	651.73	669.786	676.111	670.833	748.006	745.063	744.918	733.343	0.898069	1.8742e-05	0.000271397
NCU08900	0.323	0.244753	437	174.453	181.119	178.563	176.039	151.786	145.799	153.677	148.685	1.18373	1.89012e-05	0.000272746
NCU04415	0.489	0.273956	561	813.795	849.27	795.502	851.973	642.543	659.494	659.728	652.804	1.26619	1.93193e-05	0.000276849
NCU04044	0.527	0.264132	493	513.381	498.742	512.82	503.158	454.075	459.186	447.145	449.165	1.12076	1.93197e-05	0.000276849
NCU07819	0.211	0.228235	385	77.2272	74.6386	75.3515	80.7177	51.8627	56.3478	57.1558	55.7256	1.39279	1.94524e-05	0.000277786
NCU08110	0.383	0.245075	771	164.077	165.341	165.935	163.066	152.24	154.765	154.411	152.318	1.07281	2.00399e-05	0.00028482
NCU02623	0.634	0.275641	241	243.362	230.517	233.375	234.017	331.569	350.833	329.332	365.912	0.683246	2.01473e-05	0.00028482
NCU05706	0.337	0.259691	264	88.0448	86.2268	89.2616	84.1504	73.1616	73.1295	72.1071	71.2063	1.20055	2.0152e-05	0.00028482
NCU01807	0.368	0.238017	245	71.0552	73.1058	71.4251	72.828	84.365	84.1641	81.5227	85.4924	0.859541	2.02669e-05	0.000285466
NCU02204	0.269	0.242255	265	99.172	99.1844	99.6597	98.6212	89.2995	91.6482	88.3833	88.255	1.10921	2.03594e-05	0.000285793
NCU07832	0.328	0.24707	2374	943.672	927.71	926.139	929.258	867.265	869.202	853.836	870.23	1.07694	2.05711e-05	0.000287786
NCU01147	0.086	0.204626	557	11.8573	11.0364	12.2528	11.569	22.8347	25.1854	21.0549	24.7642	0.497825	2.0683e-05	0.000288074
NCU06301	0.213	0.217371	168	65.1487	79.8502	76.8707	78.5556	118.856	125.748	127.015	131.138	0.597555	2.07495e-05	0.000288074
NCU09377	0.18	0.204653	481	288.446	292.607	288.206	283.498	266.111	265.672	266.143	265.537	1.08397	2.08011e-05	0.000288074
NCU03877	0.438	0.249444	1133	1415.26	1402.46	1409.4	1384.57	1508.5	1493.14	1489.81	1493.76	0.937592	2.13042e-05	0.000294055
NCU09789	0.705	0.273527	430	1009.29	1034.42	1051.98	988.393	1317.14	1241.8	1270.15	1262.08	0.802189	2.15159e-05	0.000295987
NCU06290	0.226	0.206089	462	125.585	124.343	121.107	129.952	148.211	150.576	147.928	147.365	0.843299	2.1745e-05	0.000298145
NCU06217	0.475	0.290038	772	335.167	332.277	333.212	335.729	304.655	314.076	306.928	308.27	1.08303	2.21132e-05	0.000302189
NCU00880	0.246	0.234098	809	391.313	395.062	389.977	390.18	428.824	444.703	443.123	434.481	0.894582	2.26428e-05	0.000308405
NCU03737	0.805	0.259935	437	940.066	944.591	920.101	941.377	1041	1051.43	1055.42	1081.71	0.885704	2.29768e-05	0.000311925
NCU07117	0.432	0.254104	526	144.411	151.607	151.985	149.297	120.744	114.586	112.088	120.336	1.27695	2.32017e-05	0.000313946
NCU02595	0.428	0.256395	135	275.571	286.374	281.912	266.619	335.546	330.066	334.087	327.783	0.836527	2.3682e-05	0.000319397
NCU00721	0.292	0.208509	550	48.0264	45.5148	47.255	46.4468	30.3623	33.5379	33.6878	35.2921	1.40911	2.38263e-05	0.00032007
NCU05261	0.376	0.276507	1107	676.573	673.607	684.596	673.583	723.384	729.865	721.119	736.554	0.930413	2.3887e-05	0.00032007
NCU03669	0.467	0.291857	831	158.724	153.794	155.576	154.873	141.263	143.041	140.122	141.741	1.10033	2.41792e-05	0.000322937
NCU01197	0.349	0.273503	1365	755.349	763.39	756.198	780.151	694.582	682.942	688.022	678.837	1.11321	2.4311e-05	0.000323546
NCU09450	0.433	0.27145	1188	485.507	483.904	486.105	488.972	457.373	462.507	458.666	451.803	1.06236	2.43816e-05	0.000323546
NCU03548	0.475	0.232298	590	317.293	322.753	334.04	314.071	403.748	392.723	385.021	387.267	0.821131	2.49037e-05	0.000328082
NCU01768	0.324	0.231161	1048	314.837	315.64	307.7	310.827	366.286	367.921	352.965	372.184	0.85586	2.4944e-05	0.000328082
NCU09794	0.363	0.257817	357	247.189	238.999	238.169	254.291	306.166	327.997	321.88	330.396	0.760742	2.49619e-05	0.000328082
NCU02943	0.527	0.291351	540	576.848	563.407	559.898	576.46	621.697	632.827	634.013	634.062	0.902487	2.51011e-05	0.000328864
NCU03485	0.17	0.22404	366	108.397	107.952	106.033	106.283	96.6005	97.9828	97.2074	99.206	1.09634	2.54148e-05	0.000331921
NCU01002	0.282	0.25105	296	398.126	400.784	405.683	395.528	358.759	369.658	363.99	361.656	1.10045	2.56447e-05	0.000333866
NCU03893	0.52	0.304842	364	205.711	201.475	201.49	205.018	168.529	169.835	172.556	159.138	1.21436	2.61661e-05	0.000338618
NCU03290	0.234	0.213604	751	298.843	296.756	304.898	291.938	412.208	397.551	375.085	387.939	0.758169	2.61738e-05	0.000338618
NCU05342	0.137	0.210384	392	120.719	124.629	129.71	121.001	93.2018	87.076	88.2177	81.5102	1.41729	2.65132e-05	0.000341937
NCU00725	0.308	0.231807	521	125.851	129.698	122.449	131.014	88.2169	98.8768	92.6889	94.5767	1.35969	2.66755e-05	0.000342959
NCU09657	0.405	0.263715	1499	492.829	504.894	484.191	501.641	428.295	427.053	436.641	438.936	1.14595	2.68378e-05	0.000343974
NCU09131	0.36	0.275155	594	292.848	303.827	298.604	292.715	249.293	260.181	253.25	258.643	1.16314	2.72248e-05	0.000347854
NCU09909	0.373	0.214851	704	38.0937	40.4872	38.4354	41.8192	27.2405	28.4549	25.7154	28.2735	1.44812	2.77978e-05	0.000353097
NCU06561	0.647	0.31865	201	562.779	548.181	572.644	551.824	497.554	494.87	493.82	492.571	1.12968	2.78063e-05	0.000353097
NCU03757	0.791	0.286855	361	2617.67	2644.58	2633.95	2652.42	2448.17	2499.28	2451.03	2484.98	1.0673	2.85559e-05	0.000361504
NCU00396	0.211	0.221614	1209	391.136	383.31	385.025	382.897	342.898	348.432	349.937	336.195	1.11972	2.88856e-05	0.000364559
NCU08893	0.471	0.281577	303	287.362	288.683	288.029	290.572	319.736	312.85	316.368	324.896	0.906422	2.9919e-05	0.00037645
NCU04140	0.692	0.300102	175	1206.85	1277.62	1281.78	1270.07	1602.88	1650.66	1625.01	1742.5	0.760653	3.0148e-05	0.000378179
NCU06832	0.227	0.244938	1755	169.342	172.004	168.5	174.92	141.716	146.872	141.612	148.983	1.1823	3.03003e-05	0.000378937
NCU07982	0.632	0.269055	689	1126.35	1159.54	1157.76	1167.41	1284.81	1259.14	1288.75	1284.13	0.901155	3.0399e-05	0.000379023
NCU06711	0.48	0.260882	245	36.324	34.0697	33.996	34.9157	59.6924	60.7156	53.2997	54.0332	0.611684	3.07827e-05	0.000382651
NCU09892	0.068	0.197519	587	50.5041	48.4579	45.9528	49.8606	37.0088	36.6797	34.6815	35.7649	1.35134	3.10716e-05	0.000384082
NCU04898	0.496	0.277865	1318	581.538	580.043	578.227	588.807	549.518	544.065	536.829	541.775	1.07201	3.10839e-05	0.000384082
NCU06856	0.274	0.247678	382	224.426	229.72	230.849	237.677	187.184	196.885	193.137	188.357	1.20522	3.11942e-05	0.000384294
NCU09420	0.256	0.251016	215	5.50833	5.33425	5.48513	5.86038	3.75123	3.93362	3.33566	3.7084	1.50643	3.15423e-05	0.000387426
NCU02385	0.354	0.26097	360	122.842	126.305	126.651	125.894	111.354	110.652	114.241	110.406	1.12323	3.21976e-05	0.000394301
NCU09821	0.353	0.255888	300	107.534	111.631	106.526	106.188	87.3861	81.4565	83.1077	78.1005	1.30852	3.24655e-05	0.000396406
NCU09347	0.269	0.225149	447	69.02	71.9613	72.5103	73.0176	88.6197	84.8027	87.1058	90.1715	0.816965	3.27342e-05	0.000397679
NCU00147	0.386	0.272511	178	490.529	503.484	493.879	502.001	577.086	598.625	590.578	616.964	0.834948	3.27625e-05	0.000397679
NCU01720	0.418	0.265319	373	138.239	138.854	135.155	134.201	152.416	152.364	150.294	154.558	0.896359	3.33998e-05	0.000404226
NCU02839	0.511	0.23887	533	648.7	653.803	657.762	646.234	741.712	715.842	729.162	715.573	0.898084	3.45894e-05	0.000417399
NCU07779	0.273	0.220882	793	205.025	202.354	198.944	204.715	180.034	183.628	185.236	183.852	1.10684	3.47388e-05	0.00041798
NCU02998	0.387	0.27972	321	159.52	159.435	162.443	161.928	191.993	205.008	201.63	209.338	0.796226	3.5086e-05	0.00042093
NCU02256	0.289	0.257936	822	236.991	240.941	238.682	240.048	201.635	212.339	204.753	212.574	1.1508	3.57365e-05	0.000427491
NCU00260	0.409	0.234141	361	48.7786	48.8871	48.5769	47.1865	63.0157	63.4232	69.3392	67.7219	0.734076	3.69656e-05	0.000440916
NCU09266	0.473	0.221481	583	106.605	103.967	107.157	104.595	88.5945	85.0581	86.2541	80.3405	1.24123	3.7252e-05	0.000441805
NCU05542	0.735	0.287762	210	203.764	199.758	194.17	197.091	224.042	227.562	221.55	225.939	0.883983	3.72542e-05	0.000441805
NCU02797	0.727	0.290457	521	1782.29	1819.04	1780.02	1758.15	2001.35	1941.98	1977.22	1973	0.904474	3.84264e-05	0.000453629
NCU04411	0.314	0.234781	436	86.8502	99.777	92.5369	91.9074	124.168	130.627	126.684	123.448	0.734901	3.84711e-05	0.000453629
NCU11195	0.293	0.246504	378	163.79	161.111	159.799	165.968	179.858	183.96	182.87	186.266	0.887732	3.85841e-05	0.000453665
NCU08364	0.228	0.233919	628	124.325	118.682	125.665	119.787	102.844	101.84	101.868	104.482	1.18836	3.94365e-05	0.000462371
NCU08895	0.295	0.206399	554	63.1577	65.7891	63.1579	67.3469	50.5787	51.7756	50.3189	47.3879	1.29686	4.00565e-05	0.000468309
NCU00692	0.715	0.284438	571	1259.11	1273.5	1285.49	1291.46	1176.83	1181.13	1192.82	1196.15	1.07639	4.02354e-05	0.000469072
NCU00472	0.242	0.245396	490	490.573	476.772	447.748	470.252	575.348	572.597	585.516	566.863	0.8196	4.05148e-05	0.000470999
NCU00506	0.073	0.230191	167	66.4539	65.0942	64.835	62.3779	76.2331	80.1538	79.3699	76.9307	0.827539	4.08547e-05	0.000473616
NCU05204	0.354	0.268724	776	476.703	464.938	470.024	474.254	430.536	432.8	424.15	437.517	1.09328	4.12629e-05	0.000477008
NCU03892	0.178	0.221201	1043	225.421	213.963	214.394	219.394	179.757	187.051	184.715	178.003	1.1969	4.28679e-05	0.000494178
NCU00194	0.405	0.25344	452	555.478	563.468	575.406	558.044	509.513	501.715	492.827	491.003	1.12899	4.50774e-05	0.000518202
NCU00265	0.742	0.265594	314	65.2372	59.8008	57.6136	54.6779	101.963	98.4426	95.5514	89.0017	0.616506	4.54651e-05	0.000521207
NCU00896	0.456	0.242259	707	441.219	439.064	443.881	446.545	410.47	418.981	407.874	413.251	1.07278	4.56718e-05	0.000522126
NCU03118	0.497	0.281968	372	979.575	1003.23	1043.04	987.786	1184.11	1197.84	1158.16	1206.58	0.845566	4.61886e-05	0.000526576
NCU04533	0.233	0.242036	207	108.109	108.3	110.61	103.951	80.362	85.0836	81.641	88.5288	1.28412	4.72376e-05	0.000537051
NCU02066	0.52	0.285433	790	474.557	481.738	478.351	490.603	421.548	432.443	438.084	432.017	1.11667	4.76989e-05	0.000540806
NCU08669	0.314	0.247276	467	290.393	276.216	283.905	280.881	332.072	337.831	334.513	320.964	0.853638	4.90702e-05	0.000554829
NCU08663	0.431	0.264764	519	313.665	312.718	314.132	320.936	336.629	340.616	340.593	336.096	0.931694	4.92124e-05	0.000554917
NCU04676	0.2	0.228153	333	168.922	150.606	168.322	151.63	109.541	101.201	100.212	99.4051	1.55834	4.96923e-05	0.000558801
NCU07481	0.248	0.243368	1093	87.359	90.2939	85.9469	87.7729	73.8917	67.9954	67.0208	67.9459	1.26916	5.02481e-05	0.000563516
NCU05454	0.544	0.271477	694	514.133	507.755	526.277	506.439	565.555	561.588	559.233	560.989	0.914228	5.16975e-05	0.000578199
NCU03066	0.516	0.281664	550	288.402	283.88	284.595	291.957	263.971	266.081	267.563	262.5	1.08369	5.21915e-05	0.000582147
NCU00951	0.474	0.259144	513	510.947	509.431	498.575	492.556	628.52	618.268	643.902	592.747	0.80997	5.30518e-05	0.000590148
NCU16676	0.185	0.228118	612	53.8887	53.0564	54.2002	55.152	62.3107	63.3466	66.2875	63.2918	0.847439	5.42904e-05	0.000600776
NCU04963	0.224	0.198808	527	6.63654	5.96782	6.72816	7.05521	3.12183	2.22224	3.40664	3.31019	2.18788	5.42984e-05	0.000600776
NCU05041	0.422	0.266646	1015	665.999	659.015	661.609	659.264	734.159	776.532	775.554	766.594	0.866697	5.46067e-05	0.000602572
NCU04463	0.241	0.23524	1441	614.92	590.017	594.328	599.219	541.889	541.204	546.789	538.664	1.10603	5.48765e-05	0.000603934
NCU09903	0.567	0.292942	1110	925.289	952.869	908.894	944.564	816.006	820.619	831.361	803.554	1.14063	5.58118e-05	0.000612594
NCU09536	0.215	0.234114	959	205.312	208.669	219.385	219.925	151.283	163.73	163.471	167.774	1.32036	5.65409e-05	0.00061895
NCU03231	0.309	0.231582	473	143.991	150.095	152.202	147.97	177.164	188.66	177.098	183.578	0.817973	5.71649e-05	0.000624126
NCU08380	0.147	0.240018	448	130.895	133.295	128.545	130.313	111.454	111.495	111.615	104.034	1.19254	5.82778e-05	0.000634598
NCU06783	0.519	0.277773	487	1399.73	1430.13	1416.8	1415.48	1320.41	1317.25	1345.41	1324.72	1.06676	5.88122e-05	0.000637617
NCU04280	0.605	0.278307	809	881.598	878.598	889.952	870.711	808.73	771.858	798.738	793.15	1.10981	5.91467e-05	0.000637617
NCU07807	0.747	0.32552	362	1911.43	1994.13	2000.89	1913.99	2251.6	2202.37	2240.9	2275.29	0.871829	5.91633e-05	0.000637617
NCU09043	0.366	0.253348	299	179.341	204.153	191.585	192.311	248.815	255.762	261.885	269.743	0.740578	5.91731e-05	0.000637617
NCU03061	0.559	0.268761	607	623.127	628.604	631.421	642.877	587.634	575.202	572.126	578.337	1.09196	5.95847e-05	0.000639068
NCU04130	0.288	0.222475	603	37.054	33.0887	39.1062	38.6709	71.072	76.7055	63.0464	66.577	0.533235	5.96174e-05	0.000639068
NCU03850	0.14	0.197715	256	28.8247	33.2113	30.7601	31.7484	21.2738	22.299	20.7947	21.5038	1.45036	5.98708e-05	0.000639138
NCU03274	0.201	0.247256	422	145.805	146.089	142.594	149.07	128.473	132.032	129.878	127.455	1.12691	6.00529e-05	0.000639138
NCU07959	0.409	0.250725	484	114.746	117.946	108.736	111.006	138.569	134.688	134.136	138.356	0.829014	6.02151e-05	0.000639138
NCU05548	0.564	0.31106	379	822.754	872.671	840.961	850.494	964.545	965.524	993.247	964.16	0.871228	6.02434e-05	0.000639138
NCU09435	0.273	0.23829	1167	299.33	297.86	306.556	312.174	260.497	270.704	262.855	262.575	1.15075	6.05837e-05	0.0006411
NCU00088	0.236	0.230834	306	64.9054	71.2255	70.2807	65.1659	85.951	84.2407	88.0994	87.4835	0.785417	6.11722e-05	0.000645672
NCU12068	0.059	0.195433	342	76.3866	77.7043	77.0878	79.7883	59.2644	59.6173	65.6724	60.3798	1.2696	6.13827e-05	0.000646241
NCU03092	0.757	0.356816	428	202.923	208.894	205.87	205.568	182.476	189.912	183.58	186.092	1.10942	6.16966e-05	0.000647151
NCU09541	0.113	0.195259	437	30.2847	32.8843	36.0874	31.8622	52.5676	56.6543	54.4589	62.0722	0.580806	6.17828e-05	0.000647151
NCU07539	0.437	0.27282	382	182.217	191.624	190.401	188.367	155.739	163.194	151.761	153.961	1.20484	6.26531e-05	0.000654606
NCU01428	0.234	0.183537	138	109.127	102.965	106.329	103.325	139.274	141.431	134.468	129.047	0.774954	6.30065e-05	0.000656636
NCU07452	0.792	0.289628	434	178.081	175.887	177.142	178.087	163.216	155.046	155.12	157.694	1.12379	6.38367e-05	0.000663612
NCU04461	0.426	0.245483	175	177.35	169.347	167.218	175.318	146.978	148.635	143.741	143.458	1.1826	6.46319e-05	0.000667288
NCU06974	0.151	0.221983	316	111.671	111.917	112.958	117.321	129.43	135.838	132.196	135.668	0.851323	6.46731e-05	0.000667288
NCU02096	0.345	0.22361	480	42.6951	40.0375	38.5538	42.4261	31.4952	30.2684	30.0683	29.4183	1.3502	6.46754e-05	0.000667288
NCU06644	0.199	0.225321	1384	807.556	794.067	808.504	812.828	724.642	742.049	716.718	706.737	1.11515	6.52197e-05	0.000671226
NCU01092	0.242	0.199875	314	41.0802	43.3689	44.0192	42.5019	59.2896	63.602	55.8783	61.5495	0.711429	6.56226e-05	0.000672303
NCU07682	0.096	0.201747	712	117.445	120.337	121.758	120.147	133.937	132.389	130.209	130.939	0.909404	6.56501e-05	0.000672303
NCU01784	0.3	0.26051	669	156.976	157.882	151.098	160.866	130.211	132.032	133.9	125.762	1.20103	6.64762e-05	0.000679077
NCU00364	0.142	0.220042	337	145.495	143.984	144.646	141.787	152.013	152.466	151.619	153.115	0.945337	6.76951e-05	0.000689821
NCU00112	0.25	0.230351	684	296.83	299.76	291.324	296.338	319.207	316.299	315.918	322.357	0.929714	6.82272e-05	0.000693531
NCU09499	0.445	0.259102	966	415.337	431.277	425.019	427.713	389.524	385.367	391.787	384.678	1.09539	6.88692e-05	0.000698098
NCU08018	0.359	0.240862	290	93.6416	87.8414	95.9306	85.1367	131.746	122.811	122.095	121.332	0.728036	6.90155e-05	0.000698098
NCU09709	0.454	0.256363	544	787.381	762.553	784.748	783.697	867.944	878.218	846.549	871.251	0.900235	6.91901e-05	0.000698098
NCU03350	0.312	0.239337	1375	131.16	124.588	125.231	129.213	101.308	109.528	104.849	103.512	1.21707	6.93531e-05	0.000698098
NCU03935	0.55	0.265085	365	981.766	1000.86	983.831	980.39	1039.12	1060.65	1059.01	1059.06	0.93575	6.99057e-05	0.000701948
NCU07922	0.736	0.313399	1056	5651.9	5556.63	5481.07	5619.04	5180.25	5041.16	5093.32	5138.01	1.09074	7.05826e-05	0.000707025
NCU07987	0.424	0.253885	457	235.774	233.011	239.53	235.743	258.533	259.21	260.135	252.271	0.916429	7.12573e-05	0.000712055
NCU02540	0.27	0.231091	339	109.658	104.621	100.054	105.638	81.3438	75.6583	82.1141	74.5165	1.33905	7.24843e-05	0.000721209
NCU08946	0.496	0.257831	276	352.511	342.25	337.947	349.252	376.206	383.681	383.176	382.638	0.905788	7.25228e-05	0.000721209
NCU05032	0.571	0.361655	52	409.032	392.527	400.75	411.668	357.575	347.308	359.542	353.518	1.13825	7.31424e-05	0.000723128
NCU04936	0.281	0.22214	682	33.4703	33.3135	35.4955	32.9622	26.6111	25.1598	26.7563	24.1171	1.31758	7.33402e-05	0.000723128
NCU16657	0.177	0.217191	421	25.9268	25.7516	25.9853	26.8932	28.6503	29.5277	29.2876	29.269	0.89568	7.33536e-05	0.000723128
NCU06836	0.61	0.280504	667	1449.51	1436.32	1444.52	1441.33	1346.69	1298.55	1322.37	1287.41	1.09832	7.34167e-05	0.000723128
NCU01601	0.372	0.274311	188	41.0138	39.8945	39.4614	40.7002	51.4095	55.556	54.9084	50.3248	0.759052	7.41499e-05	0.000728611
NCU02438	0.388	0.265073	423	715.109	760.611	760.559	733.723	640.202	632.725	627.554	632.818	1.17238	7.44942e-05	0.000730135
NCU04039	0.243	0.229773	185	2.58825	2.57516	2.56499	2.06725	5.03521	6.59009	5.60676	5.99816	0.421677	7.46588e-05	0.000730135
NCU10028	0.551	0.258745	352	59.8174	57.9001	60.1786	56.3279	67.4466	67.8166	69.7178	69.1157	0.85453	7.49512e-05	0.000731261
NCU06622	0.285	0.237146	252	213.144	214.085	205.278	215.26	190.759	187.741	189.849	189.701	1.11835	7.55983e-05	0.000735835
NCU02263	0.649	0.302135	334	913.21	870.014	864.105	906.917	767.14	758.396	772.313	755.146	1.16418	7.59813e-05	0.000737823
NCU10276	0.341	0.228003	543	25.794	29.7369	28.8068	28.2398	16.868	18.723	18.9731	19.4629	1.52076	7.79333e-05	0.000755002
NCU04904	0.129	0.216422	370	44.0666	36.6449	42.1053	43.1468	22.1549	24.2658	25.9046	24.1171	1.72086	7.83098e-05	0.000756872
NCU03309	0.335	0.258567	78	25.9046	29.1238	27.9584	27.1967	36.0269	38.621	36.2665	35.5907	0.752079	7.85877e-05	0.000757784
NCU07839	0.585	0.282119	562	1376.02	1409.77	1362.32	1401.48	1227.03	1225.93	1270.96	1247.59	1.11628	7.98634e-05	0.000767082
NCU06748	0.347	0.244657	214	43.5799	42.8579	40.7636	45.9916	57.0489	57.4972	58.5516	54.1576	0.762108	7.99237e-05	0.000767082
NCU05169	0.479	0.255901	516	233.031	244.088	240.951	240.598	208.785	215.71	215.139	212.474	1.12505	8.15468e-05	0.000778473
NCU02133	0.834	0.304097	154	489.71	520.508	521.285	493.239	583.48	590.426	590.318	596.232	0.857776	8.16334e-05	0.000778473
NCU00685	0.543	0.287533	384	450.024	450.611	459.271	470.29	410.898	413.668	411.328	413.574	1.10957	8.16765e-05	0.000778473
NCU02252	0.651	0.306738	519	1536.87	1552.63	1597.32	1543.73	1743.32	1762.24	1732.94	1809.6	0.884005	8.27841e-05	0.000787212
NCU08226	0.333	0.233504	676	100.19	94.6063	96.8974	93.4436	81.1424	76.5012	79.6301	76.2587	1.22838	8.35e-05	0.000792194
NCU16466	0.675	0.327026	344	353.816	349.69	351.088	348.531	391.664	399.824	380.597	387.441	0.899712	8.47377e-05	0.000802093
NCU07713	0.327	0.281683	229	36.6779	37.0741	38.4748	37.2485	31.4197	32.0053	32.0318	33.301	1.1609	8.52779e-05	0.000804018
NCU02223	0.119	0.226384	836	14.5783	14.2451	14.7783	16.0828	11.1026	11.1878	10.9296	11.2248	1.34289	8.53307e-05	0.000804018
NCU07379	0.05	0.206974	395	110.852	98.7552	103.685	113.149	71.9028	76.3479	71.6813	75.3627	1.44412	8.56366e-05	0.000805062
NCU08604	0.223	0.235061	1492	441.441	464.305	452.365	458.608	398.688	403.119	392.497	406.78	1.13468	8.61946e-05	0.000808466
NCU01364	0.195	0.204888	359	32.5412	33.2318	34.0157	33.6829	38.8467	40.2557	38.4193	37.9551	0.858466	8.6462e-05	0.000809135
NCU03156	0.267	0.255298	94	82.7355	79.8094	79.1595	81.3815	72.8847	72.6442	73.29	71.6543	1.11227	8.7015e-05	0.000812468
NCU04673	0.105	0.211334	882	89.1951	81.6896	85.059	88.4556	65.7095	68.0976	65.2466	69.8375	1.28081	8.75752e-05	0.000815853
NCU07253	0.66	0.289294	466	779.86	799.443	794.219	764.504	713.842	695.075	695.474	694.343	1.12123	8.96716e-05	0.000833502
NCU11357	0.351	0.258596	478	556.341	553.107	569.96	561.401	479.125	488.586	488.521	509.669	1.13984	9.02108e-05	0.000836629
NCU01164	0.359	0.253694	1032	333.553	337.488	332.896	333.548	313.039	318.597	312.157	308.743	1.06782	9.0497e-05	0.000837402
NCU05301	0.612	0.316786	892	853.503	837.988	830.208	849.849	775.422	749.15	774.489	755.046	1.10394	9.1037e-05	0.000840514
NCU03009	0.681	0.34883	445	886.089	878.986	895.102	903.863	797.779	823.505	813.098	825.008	1.09347	9.32845e-05	0.000858206
NCU08476	0.15	0.179206	371	4.33587	4.61893	3.9856	4.38106	6.04225	6.87106	6.38744	6.19727	0.679326	9.33691e-05	0.000858206
NCU06424	0.315	0.237242	439	70.4579	76.8255	72.1748	70.078	92.3458	90.8819	93.9427	87.6328	0.793678	9.43574e-05	0.000865362
NCU08930	0.394	0.261669	201	338.464	370.618	348.819	350.086	284.087	280.564	292.143	276.488	1.2424	9.60328e-05	0.000878775
NCU08943	0.494	0.238708	282	96.3626	88.475	91.4714	90.7505	111.329	111.01	110.053	106.697	0.835957	9.64012e-05	0.000880194
NCU08518	0.606	0.355134	438	296.299	284.923	277.847	291.198	244.359	252.288	243.03	241.992	1.17175	9.80585e-05	0.00089335
NCU04344	0.439	0.240242	344	163.613	160.865	162.66	165.93	198.689	209.606	190.724	202.618	0.814668	9.84159e-05	0.000894631
NCU04304	0.745	0.317927	283	2440.17	2499.56	2468.64	2415.78	2632.08	2689.96	2675.51	2707.43	0.917718	9.93025e-05	0.000899166
NCU03755	0.173	0.213617	477	318.067	321.2	324.688	320.898	300.048	300.896	299.003	306.503	1.06499	9.93505e-05	0.000899166
NCU01469	0.246	0.270143	285	64.3302	61.7833	66.7292	65.5262	79.2542	78.4936	75.8923	81.4604	0.819957	9.96659e-05	0.000900046
NCU16006	#N/A	#N/A	#N/A	85.8326	88.4954	85.3352	86.2177	74.8484	76.0414	77.9978	73.3716	1.14432	0.000100471	0.000905336
NCU01550	0.695	0.314556	278	1085.16	1102.86	1070.78	1092.67	1006.09	995.461	1021.33	993.703	1.08338	0.000103004	0.000926138
NCU08578	0.211	0.227398	418	573.397	558.625	557.668	573.881	503.043	517.756	494.01	495.98	1.12571	0.000103483	0.000928422
NCU08565	0.203	0.213462	1619	70.1482	67.4854	67.8144	71.69	55.337	56.45	56.8246	59.658	1.21408	0.000104791	0.000938118
NCU02111	0.339	0.24409	1235	700.996	705.94	693.257	689.798	615.177	618.498	646.504	621.344	1.11532	0.000106914	0.000953096
NCU06429	0.258	0.210454	1027	272.098	269.615	262.635	280.255	224.369	232.364	236.43	232.435	1.17179	0.000106926	0.000953096
NCU04452	0.252	0.24261	379	472.544	447.464	478.015	468.773	389.977	408.126	391.219	395.231	1.17812	0.000107534	0.000955804
NCU02177	0.273	0.228873	236	38.6025	39.6697	41.395	41.0795	33.2576	33.7423	31.3458	32.1561	1.23176	0.000107693	0.000955804
NCU03777	0.52	0.273459	508	936.327	954.994	931.071	946.138	997.047	1000.42	1002.26	988.402	0.944938	0.000108149	0.000956801
NCU08936	0.677	0.288221	411	599.7	618.855	601.667	600.622	557.952	548.637	557.86	542.049	1.09714	0.000108269	0.000956801
NCU01904	0.188	0.195411	280	38.3813	41.8565	38.1789	40.7192	31.6211	30.7793	31.8899	30.4886	1.27534	0.000108572	0.000957429
NCU03030	0.352	0.248623	669	172.948	174.64	169.27	174.635	201.358	205.033	204.966	217.925	0.833846	0.000109029	0.000958562
NCU00168	0.582	0.28011	305	446.971	434.384	423.006	432.871	385.043	368.457	380.526	367.406	1.15705	0.000109165	0.000958562
NCU04059	0.27	0.266854	2111	593.196	551.451	540.364	576.441	460.772	454.793	460.085	452.599	1.23695	0.000109808	0.000960655
NCU04644	0.27	0.255592	264	92.6461	93.5231	93.6813	96.1367	104.959	109.145	107.096	103.96	0.884343	0.000109869	0.000960655
NCU00843	0.419	0.243306	231	546.497	555.293	545.04	565.915	597.705	601.435	610.923	610.443	0.914167	0.000111682	0.000973075
NCU08332	0.827	0.28873	176	668.366	657.993	664.806	686.309	554.301	580.541	574.42	595.535	1.1617	0.000111761	0.000973075
NCU06647	0.248	0.234445	290	84.0628	87.167	86.0652	89.8212	73.3378	73.4616	75.3718	76.0347	1.16401	0.00011457	0.000992725
NCU05522	0.297	0.225273	170	26.9886	24.4844	25.9064	25.6605	31.5959	30.4472	31.6533	30.6628	0.828566	0.000114571	0.000992725
NCU11395	0.585	0.267659	455	442.768	475.321	452.069	456.427	386.805	385.878	398.813	383.31	1.1748	0.000114765	0.000992725
NCU03100	0.684	0.314884	492	1994.63	2061.76	2120.32	2060.29	2422.64	2515.52	2419.21	2589.29	0.828118	0.00011498	0.000992725
NCU02020	0.144	0.208799	961	89.5269	85.5319	83.7173	85.1935	70.7951	63.0401	67.7069	63.3415	1.29857	0.000116627	0.00100484
NCU09485	0.468	0.27726	1005	804.304	816.406	804.617	834.165	738.137	755.204	743.924	744.195	1.09325	0.000117335	0.00100884
NCU07608	0.314	0.226106	366	104.725	111.283	104.474	110.721	130.664	125.212	127.536	131.76	0.837009	0.000117583	0.00100887
NCU10572	0.315	0.276489	177	19.5114	16.9224	16.2778	19.6673	10.3977	10.3449	10.1726	9.1839	1.805	0.000120618	0.00103276
NCU05652	0.495	0.28764	110	75.5238	63.6431	66.5121	72.5814	45.9463	42.8867	45.9896	44.3017	1.55345	0.000121058	0.00103423
NCU00166	0.164	0.209781	231	10.3309	11.8743	11.4635	11.9294	16.3644	16.5518	14.9513	16.5509	0.707841	0.000121291	0.00103423
NCU00968	0.287	0.21975	500	88.5536	86.84	86.3612	90.6936	79.5563	76.4501	77.9032	77.4783	1.13186	0.000124189	0.00105676
NCU03741	0.172	0.191597	612	12.6979	11.7926	12.6079	11.7587	16.012	16.0665	15.1169	16.8496	0.762855	0.000126483	0.00107406
NCU03814	0.369	0.253379	994	761.875	744.649	738.263	745.937	830.961	853.34	851.02	814.953	0.89268	0.000129137	0.00109258
NCU04265	0.428	0.259133	695	363.196	361.83	362.295	350.333	324.645	319.491	313.482	306.155	1.13759	0.000129193	0.00109258
NCU08436	0.335	0.234021	552	137.819	132.661	137.069	125.571	107.023	109.196	109.367	105.802	1.23583	0.000131641	0.00111101
NCU02510	0.407	0.281344	1678	1804.74	1765.8	1805.44	1792.1	1712.95	1702.16	1687.63	1696.93	1.05418	0.000132575	0.00111661
NCU01613	0.413	0.237219	798	272.187	267.775	269.935	274.527	284.993	287.92	288.5	291.645	0.940477	0.000134916	0.00113401
NCU03018	0.373	0.255673	623	83.5983	81.2196	81.1523	82.1211	75.5785	75.173	76.0815	77.08	1.07956	0.0001359	0.00113996
NCU02701	0.356	0.253001	770	855.118	839.991	858.719	849.432	813.539	814.668	810.164	804.574	1.04943	0.000137453	0.00115065
NCU06643	0.599	0.304069	126	168.126	175.785	178.543	175.432	202.415	204.752	206.551	195.724	0.86218	0.000137805	0.00115126
NCU06099	0.487	0.277734	676	380.583	364.793	361.289	386.462	317.269	309.862	313.103	323.029	1.18196	0.000138848	0.00115763
NCU09700	0.608	0.263768	557	824.48	842.873	877.029	820.509	1022.27	1002.41	977.208	1049.8	0.83049	0.000139499	0.00116071
NCU08340	0.495	0.254472	185	1775.34	1767.09	1762.31	1767.54	1662.78	1640.7	1682.85	1690.91	1.05916	0.000139797	0.00116085
NCU01195	0.752	0.323005	454	3559.31	3672.15	3675	3513.89	3245.37	3158.87	3217.83	3244.85	1.12073	0.000140426	0.00116253
NCU08070	0.255	0.231255	236	89.4384	88.8633	84.7236	90.3712	73.64	77.5995	75.5611	74.0436	1.17468	0.000140563	0.00116253
NCU02619	0.375	0.250501	737	238.23	238.733	234.203	233.96	224.193	219.184	222.165	219.094	1.06838	0.000144169	0.00118997
NCU08152	0.396	0.238088	537	94.8804	100.411	96.266	98.8867	113.771	123.577	116.559	118.843	0.8259	0.000145394	0.00119769
NCU02606	0.059	0.183101	722	14.9543	16.0232	16.2778	15.9311	11.0775	12.3117	11.2845	12.5688	1.33749	0.000146939	0.001208
NCU05525	0.195	0.211524	372	35.8152	35.3573	38.1197	39.4485	50.05	56.9097	54.3879	50.7977	0.701126	0.000147496	0.00121017
NCU00904	0.595	0.279591	595	515.703	537.594	547.822	537.979	465.984	474.435	457.365	474.029	1.1428	0.000148148	0.00121311
NCU02464	0.443	0.263235	390	605.938	632.139	613.466	634.817	545.716	543.197	556.015	561.637	1.1268	0.000150183	0.00122734
NCU05974	0.73	0.292967	364	459.558	473.134	474.03	457.413	422.253	413.106	416.177	427.86	1.11	0.000151197	0.00123318
NCU03139	0.522	0.284308	870	1041.3	1007.27	1024.85	1038.23	1231.79	1164.33	1214.82	1160.33	0.861753	0.000151922	0.00123465
NCU01643	0.253	0.234032	1072	172.174	167.63	170.828	172.796	145.442	152.773	154.008	153.364	1.12854	0.000151979	0.00123465
NCU00463	0.286	0.236362	472	113.153	112.265	106.388	106.132	131.419	128.175	131.913	125.837	0.846512	0.000152275	0.00123465
NCU09463	0.728	0.318542	1123	2046.07	2066.58	2079.63	2039.75	2294.24	2220.17	2229.67	2207.84	0.919583	0.0001526	0.00123486
NCU11259	0.42	0.279501	344	184.164	188.988	187.106	184.023	155.94	163.628	153.086	165.161	1.16692	0.000154406	0.00124703
NCU09646	0.685	0.27937	415	400.604	385.456	402.348	389.099	445.792	437.423	435.411	431.643	0.901293	0.000154953	0.00124901
NCU00395	0.29	0.222482	527	144.101	146.661	143.343	139.682	161.882	164.292	158.006	166.231	0.882191	0.000156488	0.00125892
NCU09600	0.322	0.212269	295	137.465	135.502	138.746	130.483	201.559	187.204	189.873	172.503	0.721832	0.000158331	0.00127127
NCU02006	0.093	0.222214	773	18.2062	17.3721	17.9944	17.7139	15.8357	16.0154	15.2589	15.9038	1.13128	0.000159049	0.00127455
NCU04611	0.289	0.250202	1407	561.496	577.141	576.708	578.451	508.33	524.346	519.134	531.472	1.10105	0.000160495	0.00128149
NCU04443	0.275	0.217024	454	169.63	182.202	173.156	175.679	203.146	213.309	210.289	219.891	0.827591	0.000160535	0.00128149
NCU00461	0.364	0.246809	1051	286.212	283.328	289.804	276.803	325.526	331.011	312.795	323.776	0.878617	0.000161663	0.001288
NCU07853	0.572	0.26925	295	135.717	133.131	130.558	134.485	119.309	120.946	119.989	123.871	1.10282	0.000162729	0.00129287
NCU16888	0.298	0.252797	508	63.1135	59.4534	62.4081	62.6245	49.9241	51.6223	50.0586	54.0083	1.2042	0.000162901	0.00129287
NCU02810	0.684	0.252977	511	838.372	852.438	839.166	845.658	945.89	907.516	942.077	915.553	0.90962	0.000164544	0.0013034
NCU03010	0.481	0.2768	1174	1195.84	1233.97	1247.02	1226.77	1312.78	1326.83	1321.21	1334.53	0.926021	0.000165015	0.00130463
NCU07468	0.398	0.261386	375	300.37	289.807	293.967	292.146	315.657	313.285	319.041	314.194	0.931954	0.000168289	0.00132797
NCU09722	0.255	0.262478	538	38.6468	37.5441	38.0408	37.9692	33.1317	33.5379	34.5868	34.9436	1.11748	0.000169726	0.00133675
NCU06966	0.26	0.265391	188	73.2895	71.3686	73.2206	75.5021	63.8968	66.3862	63.3776	64.3371	1.13714	0.000171114	0.00134325
NCU06419	0.256	0.215401	518	189.23	185.636	189.789	180.097	163.72	167.383	166.783	161.95	1.12869	0.000171202	0.00134325
NCU07567	0.54	0.262276	547	707.101	679.146	663.799	688.566	773.182	755.791	772.171	764.404	0.893352	0.000172456	0.00135052
NCU04187	0.353	0.261121	829	254.423	247.848	246.732	254.689	233.382	230.347	233.851	231.813	1.07994	0.000173345	0.00135491
NCU01568	0.058	0.185648	335	46.3894	41.4477	41.4147	42.9761	54.632	53.1549	54.2933	52.3159	0.803317	0.000176313	0.00137551
NCU06238	0.244	0.220905	748	72.294	72.9627	69.4323	74.1366	63.5947	61.7374	64.0164	62.3958	1.1473	0.000177163	0.00137953
NCU00627	0.4	0.255725	569	198.012	193.505	196.241	206.82	230.411	244.932	237.258	249.583	0.825807	0.000178192	0.00138493
NCU00535	0.211	0.229764	281	10.1539	10.0962	9.21423	10.6776	14.7783	15.5557	16.0159	17.9447	0.624345	0.00018104	0.00140442
NCU04799	0.696	0.339958	764	2101.77	2196.32	2187.96	2166.21	1892.33	1963.11	1915.62	1965.95	1.1183	0.000182198	0.00141075
NCU03973	0.588	0.272738	566	287.937	275.848	289.429	276.007	346.095	330.066	329.545	323.154	0.849767	0.000183885	0.00142115
NCU06666	0.7	0.298465	537	1700.3	1799.07	1749.24	1767.73	1506.89	1525.04	1508.9	1583.74	1.14561	0.000185368	0.00142993
NCU08791	0.539	0.261688	765	974.377	1050.99	1009.76	1013.47	835.518	841.539	875.174	876.627	1.18074	0.000186119	0.00143305
NCU08003	0.222	0.244842	690	313.776	302.908	302.728	305.574	279.756	272.518	276.009	265.114	1.12035	0.000188224	0.00144656
NCU06242	0.357	0.258703	317	228.408	225.898	221.852	219.034	204.329	202.964	204.8	197.815	1.1053	0.00018866	0.00144721
NCU07408	0.713	0.297631	313	1167.54	1206.13	1164.07	1179.89	1063.91	1084.55	1080.87	1099.48	1.08982	0.000190677	0.0014525
NCU06977	0.397	0.231884	289	60.658	57.2665	57.5544	61.0883	48.3128	49.0936	46.3918	50.3994	1.21818	0.000190751	0.0014525
NCU07200	0.572	0.265805	285	45.0179	45.0039	48.0048	44.9106	38.7963	38.5443	38.23	36.188	1.20545	0.000190851	0.0014525
NCU05645	0.256	0.225042	284	112.688	111.713	106.921	105.923	92.4968	91.9802	94.1556	87.6079	1.19387	0.000191254	0.0014525
NCU03264	0.13	0.203502	771	43.0711	44.7382	43.7627	43.7537	37.5627	38.621	40.0516	37.8058	1.13817	0.000191393	0.0014525
NCU06743	0.768	0.297713	163	997.76	1008.52	998.195	985.226	915.754	903.889	940.208	929.839	1.08131	0.000191461	0.0014525
NCU07451	0.637	0.294114	663	673.1	718.857	702.669	698.124	775.246	774.693	789.346	778.615	0.895715	0.000193002	0.00145917
NCU04118	0.428	0.221262	522	506.368	496.433	487.249	495.192	573.435	553.746	559.374	542.423	0.890651	0.000193048	0.00145917
NCU08983	0.214	0.2321	632	108.153	114.329	108.874	113.699	96.3739	98.1106	98.7451	97.7127	1.13842	0.00019388	0.00146271
NCU05299	0.515	0.290277	273	315.346	304.604	293.967	316.309	252.793	264.957	262.287	260.932	1.18181	0.000194575	0.00146271
NCU01744	0.362	0.259143	2116	1998.33	1994.85	2021.43	1964.23	1889.24	1833.99	1836.84	1830.13	1.07965	0.000194579	0.00146271
NCU11370	0.214	0.21898	306	72.4489	67.8329	72.747	74.0038	84.088	82.0696	85.2369	83.8249	0.856253	0.000200122	0.00150164
NCU03944	0.392	0.245706	618	313.599	320.934	312.968	318.091	343.275	363.374	351.096	354.912	0.895894	0.000201125	0.0015046
NCU00838	0.31	0.248147	340	161.445	159.639	160.332	159.178	129.43	135.378	126.708	141.616	1.20157	0.000201354	0.0015046
NCU02966	0.204	0.216708	504	80.1915	79.3802	80.1263	79.2763	75.6792	73.8192	74.3073	72.4508	1.07668	0.00020161	0.0015046
NCU06413	0.307	0.240555	761	639.74	625.804	615.479	618.374	678.847	675.05	675.105	665.596	0.927558	0.000205763	0.00153282
NCU04759	0.66	0.301845	124	164.586	156.206	159.325	161.834	177.239	187.204	181.309	183.205	0.880642	0.000210103	0.00156233
NCU02780	0.345	0.240447	198	128.638	138.077	134.622	137.235	110.724	117.753	114.643	113.617	1.17918	0.000213162	0.00157944
NCU00866	0.091	0.191764	314	92.2258	95.0559	93.4642	98.9436	109.063	108.302	105.961	109.883	0.876459	0.000213382	0.00157944
NCU08962	0.358	0.241768	684	226.439	221.382	220.234	220.532	203.8	193.284	200.613	192.762	1.12414	0.000213552	0.00157944
NCU03546	0.2	0.225062	1466	13.627	13.2437	13.1604	13.788	9.81866	9.91067	11.3791	10.4283	1.2957	0.000216483	0.00159826
NCU07422	0.278	0.224509	424	52.8711	51.217	52.4836	52.5537	66.5907	73.3594	65.0336	65.7806	0.772352	0.000218035	0.00160684
NCU09118	0.346	0.273656	923	454.669	446.953	461.224	453.297	429.101	431.216	425.356	429.901	1.05862	0.000219207	0.00161077
NCU09175	0.692	0.310192	410	394.034	398.372	399.941	390.711	372.53	362.608	369.928	359.068	1.08122	0.000219736	0.00161077
NCU00895	0.299	0.247511	220	452.302	426.331	434.983	443.776	389.599	389.939	378.917	371.039	1.149	0.000219739	0.00161077
NCU08409	0.648	0.283282	708	468.031	479.449	478.509	467.597	567.921	556.811	555.376	524.503	0.85892	0.00022021	0.00161136
NCU00200	0.472	0.263287	762	582.799	582.619	595.097	603.088	650.398	663.147	653.577	684.337	0.891434	0.000222684	0.00162658
NCU06247	0.234	0.279846	1324	395.892	390.913	388.359	402.28	353.547	359.594	363.327	345.603	1.10926	0.00022371	0.00162931
NCU00301	0.42	0.297696	627	146.645	139.181	141.114	139.663	124.647	124.42	127.914	127.803	1.12247	0.000224159	0.00162931
NCU10058	0.338	0.227345	554	1117.95	1105.87	1142.72	1088.72	1010.87	960.646	963.439	943.677	1.14867	0.00022474	0.00162931
NCU00657	0.185	0.223676	431	12.6537	12.7123	12.4895	12.0621	9.86901	10.8302	9.86505	10.503	1.21551	0.00022489	0.00162931
NCU03366	0.289	0.251097	587	225.797	229.414	222.325	227.606	210.598	213.693	212.039	207.994	1.07203	0.000225032	0.00162931
NCU03992	0.446	0.247405	649	764.441	780.374	769.299	762.835	738.741	724.858	726.276	726.424	1.05509	0.000225941	0.00163303
NCU08333	0.303	0.221503	516	107.711	105.54	107.611	105.544	92.1192	90.3199	95.9536	96.6425	1.13698	0.000226417	0.00163361
NCU01486	0.358	0.229488	1342	262.962	272.353	264.056	259.108	241.111	231.802	227.89	228.826	1.1386	0.000227645	0.0016396
NCU06168	0.213	0.218249	602	124.28	120.542	126.474	134.277	155.437	165.084	152.281	162.05	0.796362	0.000229875	0.00165278
NCU11321	0.578	0.315398	388	469.447	471.172	470.024	487.644	435.47	442.762	433.897	437.044	1.08525	0.000234366	0.00167955
NCU08861	0.544	0.287647	447	483.848	482.719	500.429	487.89	539.145	560.157	532.713	549.989	0.895913	0.000234653	0.00167955
NCU00432	0.089	0.209106	1262	158.812	154.939	150.486	151.478	135.397	128.532	131.676	136.912	1.15624	0.000234819	0.00167955
NCU09079	0.106	0.222163	764	76.6299	75.9671	75.9434	77.1521	69.2341	63.602	67.2811	67.5477	1.14207	0.000236801	0.00169079
NCU10905	0.156	0.218219	1147	72.8471	69.7131	74.4241	69.7745	63.1667	61.7374	60.8227	60.8527	1.16295	0.000237962	0.00169343
NCU05219	0.162	0.222974	1272	302.095	305.83	301.879	312.041	268.654	278.802	277.736	281.789	1.10377	0.000238333	0.00169343
NCU05233	0.476	0.280896	452	263.272	265.507	253.894	267.188	229.102	238.112	232.952	237.164	1.12005	0.00023874	0.00169343
NCU03605	0.223	0.21023	453	84.815	82.2415	81.9218	83.297	91.2884	96.016	97.9171	94.9003	0.874128	0.000238812	0.00169343
NCU04603	0.445	0.288341	265	37.5407	39.9967	44.3743	39.5243	53.7005	58.4934	53.205	57.866	0.723069	0.00024006	0.00169902
NCU02669	0.28	0.229433	1528	350.321	342.271	351.838	344.359	381.795	377.193	380.55	368.227	0.921091	0.000240424	0.00169902
NCU02948	0.603	0.29325	205	553.288	552.166	546.007	549.453	486.855	509.455	507.234	511.959	1.09199	0.000242124	0.00170811
NCU01435	0.13	0.22548	559	218.674	212.92	209.007	211.941	197.33	194.254	197.751	195.749	1.08593	0.000242771	0.00170975
NCU05231	0.301	0.227043	190	12.4325	12.1196	12.3909	12.3277	10.1711	10.6514	9.77042	10.8514	1.18883	0.000244989	0.00172244
NCU04266	0.632	0.351173	91	23.2058	22.6246	22.6706	22.3984	27.8699	31.3668	30.8017	28.3481	0.767818	0.00024557	0.00172358
NCU03690	0.229	0.254923	944	590.763	599.398	580.082	590.57	557.75	554.18	550.479	543.169	1.07038	0.000249684	0.00174948
NCU06560	0.306	0.256976	484	273.647	252.651	256.282	272.138	222.657	223.271	215.825	216.78	1.20054	0.000250665	0.00175338
NCU04404	0.338	0.249601	957	893.323	874.694	882.356	883.229	839.294	853.748	838.198	840.464	1.04802	0.000256712	0.00179264
NCU07467	0.429	0.251928	198	406.289	412.25	397.297	403.55	363.29	372.417	364.203	350.307	1.11665	0.000259233	0.0018067
NCU00227	0.405	0.251137	340	238.141	239.694	238.366	244.656	255.134	257.729	256.231	251.873	0.941126	0.000259601	0.0018067
NCU09770	0.771	0.282906	525	358.727	373.07	361.979	359.19	399.997	400.693	411.517	393.638	0.904799	0.000261831	0.00181915
NCU01912	0.346	0.283977	1167	506.523	513.539	494.707	515.827	458.355	457.398	465.929	442.918	1.1129	0.00026539	0.00184078
NCU05345	0.348	0.223766	295	95.8759	98.9595	89.5773	101.409	73.6651	75.5306	78.0214	72.3761	1.28782	0.000269723	0.0018677
NCU08976	0.625	0.274351	442	382.442	367.184	370.562	359.702	333.205	314.076	323.891	322.258	1.14416	0.000273876	0.00189328
NCU16890	0.097	0.207704	576	18.5823	19.2115	18.7441	19.2691	21.8276	24.0104	23.3497	22.35	0.828151	0.000275107	0.00189861
NCU06327	0.378	0.242177	529	828.108	833.41	804.065	800.102	888.463	877.324	885.276	879.862	0.924881	0.000276265	0.00190342
NCU08685	0.485	0.283016	1357	1612.08	1691.12	1627.68	1649.27	1817.21	1804.23	1890.94	1847.88	0.894011	0.000278057	0.00191257
NCU00913	0.268	0.221304	504	103.596	96.6092	101.495	99.0005	81.0921	88.0211	84.6691	82.7049	1.19084	0.000279862	0.00192178
NCU03396	0.666	0.335426	597	1387.06	1449.16	1400.84	1424.64	1275.97	1307.29	1294.66	1309.84	1.09136	0.000280986	0.00192629
NCU00520	0.353	0.261879	663	219.736	222.403	224.377	222.58	197.38	204.012	201.394	208.766	1.09555	0.000282448	0.00193311
NCU06497	0.304	0.220134	488	181.908	172.433	185.291	175.584	200.98	204.395	201.701	207.77	0.87773	0.000283124	0.00193452
NCU02786	0.296	0.236891	347	245.795	246.827	258.571	237.07	293.981	287.512	280.314	284.825	0.861883	0.000284609	0.00194146
NCU00050	0.402	0.280334	426	597.842	604.651	598.984	620.365	560.494	549.966	560.628	565.793	1.08269	0.000289021	0.0019683
NCU05269	0.692	0.297732	707	1721.45	1700.42	1716.55	1732.15	1827.96	1836.28	1824.14	1891.41	0.930998	0.000295445	0.00200873
NCU00884	0.357	0.26071	416	645.824	623.964	652.671	623.495	702.286	699.392	692.896	715.199	0.906107	0.00029918	0.00203078
NCU07465	0.401	0.242423	382	167.927	172.351	166.014	163.977	189.878	192.16	189.423	202.12	0.866449	0.00030085	0.00203877
NCU06459	0.472	0.278743	798	174.143	186.781	187.126	177.044	158.005	155.199	154.387	155.504	1.1637	0.000301626	0.00204067
NCU03380	0.353	0.252802	654	361.935	353.634	356.968	358.602	332.878	340.743	335.222	341.472	1.05985	0.000304584	0.00205731
NCU10036	0.316	0.24798	504	33.9791	34.2537	32.5359	34.6881	26.6866	29.2212	28.5779	26.5064	1.22042	0.000306305	0.00206556
NCU07321	0.115	0.203879	272	87.0493	83.2634	85.7693	88.8349	104.783	104.241	97.3021	105.802	0.836919	0.000307681	0.00207145
NCU02685	0.261	0.236647	2209	624.897	624.843	600.74	627.724	573.208	565.675	572.954	561.96	1.0899	0.000309371	0.00207944
NCU02455	0.35	0.285985	217	136.226	134.072	138.391	131.451	119.561	109.528	114.69	108.39	1.19455	0.000310104	0.00208097
NCU00911	0.221	0.20708	510	85.545	77.5612	81.1918	79.8642	69.1334	64.0362	63.3776	63.6153	1.246	0.000316774	0.00211912
NCU00232	0.317	0.239453	1099	279.797	289.623	280.215	284.351	263.065	260.564	264.677	255.382	1.08652	0.000317046	0.00211912
NCU08973	0.407	0.255871	198	167.993	161.703	164.81	164.28	141.565	146.668	150.72	149.257	1.11999	0.000317329	0.00211912
NCU06145	0.277	0.245276	367	100.344	106.194	97.1539	102.244	87.5623	86.7439	88.0994	87.1599	1.16126	0.000318625	0.00212434
NCU00542	0.405	0.216536	423	57.6052	60.3935	60.9283	59.7796	48.8919	52.0821	49.3253	52.739	1.17567	0.000321213	0.00213814
NCU01510	0.362	0.253903	1281	38.7132	39.3426	38.4551	40.7192	33.2576	34.0232	35.4858	34.2965	1.14714	0.000323388	0.00214915
NCU00864	0.28	0.225132	283	61.9632	61.6607	60.4154	60.4624	56.1678	55.1473	55.2869	57.5923	1.09058	0.000324072	0.00215023
NCU07929	0.621	0.292086	359	612.376	595.821	589.947	592.258	558.002	562.712	558.783	554.842	1.06985	0.000329521	0.00218288
NCU03889	0.306	0.231355	98	17.0338	16.9224	17.1854	17.0122	15.6092	14.6361	15.2589	14.4105	1.13751	0.000333651	0.00220669
NCU02950	0.143	0.228208	451	18.2947	18.3122	18.0536	18.8329	15.8106	14.8405	16.2998	16.0532	1.16649	0.000336905	0.00222465
NCU10066	0.41	0.264078	1223	970.373	1003.8	977.636	985.093	907.496	908.18	928.285	926.379	1.07263	0.000338117	0.00222907
NCU01635	0.857	0.314291	136	390.56	411.248	413.338	400.573	356.568	351.931	346.389	365.863	1.13723	0.000338654	0.00222907
NCU04237	0.133	0.221838	256	60.6801	55.8972	54.2396	59.7038	69.6621	72.491	70.3092	75.0392	0.801807	0.00033989	0.00223364
NCU02482	0.561	0.278585	470	196.641	194.69	192.867	199.158	162.914	178.826	168.368	169.267	1.15305	0.000342179	0.00224511
NCU08719	0.583	0.254226	586	16.5692	16.2684	16.4159	16.538	15.4581	15.428	15.046	15.6549	1.06827	0.00034327	0.00224708
NCU03717	0.309	0.24601	282	159.343	144.883	152.814	161.549	182.275	193.82	185.496	186.963	0.826379	0.000343569	0.00224708
NCU09243	0.262	0.267872	388	76.3202	73.4532	71.3264	76.109	65.2563	63.1167	65.2702	62.122	1.16204	0.000345598	0.00225678
NCU03258	0.158	0.220992	529	329.571	331.745	334.988	317.655	377.288	371.701	366.474	358.396	0.891509	0.000350439	0.00228477
NCU08898	0.594	0.263513	784	820.852	828.178	806.196	836.782	742.593	745.574	761.998	717.837	1.10917	0.000351587	0.00228864
NCU09320	0.566	0.279097	337	646.51	646.671	625.62	644.755	696.168	677.527	686.39	687.847	0.932904	0.000355601	0.00231113
NCU06603	0.432	0.263656	242	1125.27	1127.92	1175.26	1128.09	1053.79	1050.05	1053.72	1042.61	1.08485	0.000358077	0.00232356
NCU00199	0.253	0.224913	1858	761.521	726.93	725.754	742.826	670.715	674.309	650.904	646.258	1.11916	0.000362312	0.00234735
NCU06278	0.315	0.244381	1083	260.462	255.022	255.611	263.774	277.616	286.081	288.192	278.927	0.915152	0.000366334	0.00236969
NCU02833	0.265	0.221296	1421	112.799	111.856	110.689	109.09	93.7556	100.435	99.3366	100.177	1.12885	0.000367983	0.0023755
NCU05836	0.361	0.237929	612	97.9775	101.269	104.336	100.973	84.3398	88.7107	84.3143	90.1466	1.16415	0.000368384	0.0023755
NCU00665	0.252	0.216756	628	108.485	107.666	108.124	108.256	117.748	125.467	118.475	121.307	0.895514	0.000370221	0.00238362
NCU05143	0.461	0.27302	470	51.0571	47.3134	49.2478	48.6089	59.6169	55.6071	56.659	58.5131	0.851695	0.000371929	0.00239089
NCU03335	0.222	0.215785	359	40.682	38.3003	39.4614	43.5451	31.5456	28.4293	30.5414	26.7055	1.3819	0.000373722	0.00239868
NCU03949	0.284	0.22052	378	113.219	123.607	114.083	126.197	141.842	144.548	143.008	146.644	0.828251	0.000374889	0.00240243
NCU09819	0.214	0.21919	632	101.915	101.433	98.5745	102.357	94.6871	92.0058	90.891	90.6195	1.09798	0.000376478	0.00240888
NCU07913	0.565	0.347138	91	110.344	116.168	112.702	107.535	95.7445	98.5448	98.0827	98.6087	1.14264	0.000378033	0.00241488
NCU02358	0.105	0.203706	542	157.751	154.244	156.543	165.058	140.382	142.938	140.169	140.944	1.12253	0.000378587	0.00241488
NCU02627	0.165	0.20402	339	17.0117	15.7575	17.7182	16.4053	19.8136	20.2811	20.1323	21.1553	0.821955	0.000382432	0.00243564
NCU02010	0.41	0.271491	625	602.332	588.239	616.268	599.996	698.031	669.762	679.861	656.661	0.889998	0.000386644	0.00245867
NCU04826	0.397	0.295648	1422	2497.04	2382.82	2316.91	2488.23	2037.04	2023.44	2128.79	1984.02	1.18496	0.000387407	0.00245974
NCU06854	0.443	0.265142	481	568.066	557.092	570.375	572.079	534.211	513.184	530.252	517.185	1.08248	0.000389063	0.00246646
NCU03910	0.638	0.322848	139	582.887	554.905	517.852	572.837	446.447	437.883	461.883	428.333	1.2558	0.00039219	0.00248247
NCU00160	0.474	0.312805	75	44.5754	44.9222	45.716	45.2899	34.9192	38.953	39.0107	35.3667	1.21756	0.000397683	0.00251338
NCU00587	0.156	0.20847	683	138.372	134.828	135.175	135.13	128.146	124.241	125.833	122.054	1.08641	0.000407566	0.0025719
NCU16028	#N/A	#N/A	#N/A	597.289	579.512	583.377	589.793	521.673	513.618	543.24	540.531	1.10897	0.000408813	0.00257583
NCU06405	0.132	0.204615	404	33.5145	31.5763	32.3978	31.6726	28.9776	27.8163	28.7198	27.4521	1.14336	0.000412591	0.00259449
NCU07506	0.514	0.224801	291	272.673	277.483	287.141	288.372	311.025	329.658	329.947	320.491	0.871855	0.000413032	0.00259449
NCU00202	0.51	0.266017	606	911.861	888.572	875.608	916.855	797.225	819.342	828.57	799.198	1.10744	0.000414511	0.00259983
NCU09659	0.628	0.26275	567	113.706	115.044	113.984	111.707	106.243	106.31	104.659	101.794	1.08457	0.000424187	0.00265648
NCU03488	0.402	0.263462	397	963.205	972.857	961.397	966.279	912.984	915.818	924.665	937.977	1.04667	0.000425051	0.00265786
NCU00605	0.376	0.247913	510	196.419	192.667	191.585	192.804	183.836	183.577	184.739	186.515	1.04712	0.000426924	0.00266508
NCU08036	0.293	0.230511	829	178.081	169.919	170.887	176.608	148.488	155.531	153.464	157.968	1.13006	0.000427497	0.00266508
NCU03083	0.51	0.319225	458	225.045	234.973	224.081	236.824	185.472	200.589	197.656	200.677	1.17406	0.000430865	0.00268202
NCU06300	0.566	0.286821	215	226.527	228.882	213.407	229.598	259.842	266.745	272.933	254.163	0.852642	0.000434034	0.00269384
NCU01065	0.481	0.240898	481	64.2417	60.6183	66.3543	57.6175	47.6834	47.4844	44.8067	41.4893	1.37125	0.000434491	0.00269384
NCU01404	0.225	0.236748	644	88.0669	90.7844	87.4069	90.8074	107.779	100.92	109.012	101.794	0.851158	0.000434722	0.00269384
NCU03007	0.267	0.234493	385	84.2619	84.694	85.0984	83.0884	76.7114	80.256	78.3053	78.3494	1.075	0.000437353	0.00270402
NCU06881	0.425	0.264763	516	63.7993	63.3161	64.4601	56.9158	82.4012	78.6213	75.6084	76.4081	0.793803	0.000437675	0.00270402
NCU05232	0.379	0.220019	748	25.9046	23.5443	25.2355	24.6743	21.0975	20.1279	21.4098	20.9064	1.18933	0.000442087	0.00272346
NCU02809	0.246	0.226921	702	79.2845	79.9116	76.5353	76.9245	70.2412	66.565	66.4058	63.2171	1.17351	0.000442395	0.00272346
NCU07726	0.447	0.283908	293	497.94	514.602	482.672	509.872	441.009	442.915	456.584	441.599	1.12512	0.000442802	0.00272346
NCU03981	0.159	0.22395	782	156.622	148.664	152.952	155.556	166.64	172.262	169.007	174.494	0.89946	0.00045187	0.00277213
NCU03042	0.294	0.249142	1215	485.087	484.517	498.338	498.208	446.925	463.937	447.712	454.416	1.08448	0.000452273	0.00277213
NCU02149	0.434	0.28817	132	30.5945	31.188	29.1028	32.9433	37.3361	40.8688	41.7786	38.9756	0.778996	0.000452729	0.00277213
NCU04329	0.22	0.23269	1240	63.9984	64.1132	63.0593	63.8952	57.779	57.7271	58.6935	60.6784	1.08595	0.000453586	0.00277326
NCU00379	0.358	0.246687	671	143.261	146.273	140.305	150.378	122.532	127.178	130.257	123.871	1.1516	0.00045468	0.00277583
NCU00573	0.25	0.219001	748	254.998	262.707	260.504	253.134	242.697	233.488	234.49	236.143	1.08927	0.000457103	0.00278651
NCU08888	0.6	0.277209	608	1132.3	1141.92	1158.09	1132	1241.86	1208.62	1202.66	1209.04	0.938739	0.000458446	0.00279057
NCU16742	0.442	0.227701	202	111.251	125.242	119.943	119.123	90.1554	86.3863	95.1966	97.7874	1.28694	0.000463519	0.00281318
NCU08954	0.421	0.244433	201	224.315	241.922	228.639	236.084	260.975	258.878	264.369	259.514	0.89195	0.000463854	0.00281318
NCU08045	0.38	0.24756	965	710.597	728.054	730.311	733.609	760.77	777.426	765.831	772.966	0.943314	0.000464205	0.00281318
NCU01665	0.228	0.221925	523	95.8095	93.6253	94.7862	92.2488	86.5804	81.6864	86.3015	83.6506	1.11309	0.000468377	0.0028343
NCU01759	0.367	0.24426	322	141.668	146.232	149.973	137.558	166.212	177.294	172.627	165.659	0.843998	0.000470443	0.00284223
NCU02772	-0.042	0.186659	476	7.25595	8.48166	8.32635	8.85694	17.2456	18.723	14.0524	14.6096	0.50937	0.000471065	0.00284223
NCU02547	0.092	0.183915	276	81.6958	81.7918	82.8097	83.3349	69.637	73.8192	70.9716	65.2828	1.17848	0.000475072	0.00285665
NCU04747	0.288	0.228943	869	262.409	257.291	260.425	257.515	239.424	247.639	243.078	246.522	1.06243	0.000475206	0.00285665
NCU04348	0.426	0.256982	1160	550.634	557.828	555.813	560.074	504.025	527.36	522.919	520.147	1.07226	0.000475531	0.00285665
NCU01353	0.487	0.259973	725	96.1635	96.2209	95.5162	95.6436	86.4797	89.4259	86.2305	82.5555	1.11272	0.000477348	0.00286178
NCU02110	0.321	0.204496	553	127.621	131.701	123.336	133.063	102.215	106.157	105.038	113.442	1.2082	0.000477773	0.00286178
NCU09442	0.532	0.314675	170	241.725	230.149	232.053	242.76	265.305	270.653	272.886	285.721	0.864897	0.000483043	0.00288916
NCU06270	0.413	0.242575	577	205.954	206.748	215.597	205.72	229.052	225.621	231.651	225.043	0.91513	0.000486542	0.00290293
NCU04493	0.581	0.30543	172	149.411	153.263	155.103	156.315	134.365	136.476	132.031	141.666	1.12773	0.000486752	0.00290293
NCU11102	0.243	0.239502	426	66.653	70.5102	64.9337	71.3866	56.8224	56.2712	57.9838	58.3887	1.19183	0.000492513	0.00293305
NCU00792	0.4	0.248571	413	453.563	472.459	459.666	471.258	502.338	524.755	525.568	536.748	0.888742	0.000494097	0.00293824
NCU05009	0.36	0.234462	219	24.4888	22.8698	23.0454	23.9536	19.8387	20.6387	21.0549	20.2096	1.15434	0.000498472	0.00295999
NCU06661	0.824	0.364854	126	960.064	981.543	949.223	956.588	902.662	905.601	917.592	895.468	1.06243	0.000501517	0.00297379
NCU07430	0.332	0.231015	224	109.06	112.387	115.661	111.48	100.176	101.252	103.145	102.666	1.10154	0.000502371	0.00297458
NCU09192	0.487	0.238824	259	152.11	153.14	147.073	146.13	129.052	130.116	131.368	119.341	1.17372	0.000503741	0.00297842
NCU00969	0.29	0.245063	186	108.131	105.254	104.691	109.128	94.234	93.6916	86.7746	85.9404	1.18457	0.00050472	0.00297994
NCU07459	0.655	0.300135	346	725.728	740.684	732.068	736.416	667.165	657.425	695.167	678.837	1.08756	0.0005071	0.00298972
NCU03732	0.249	0.227087	371	222.413	229.148	220.747	229.92	203.876	206.975	207.497	210.707	1.08826	0.00052014	0.00306222
NCU01503	0.413	0.273134	817	400.117	412.209	397.159	400.231	378.723	376.452	380.668	372.508	1.0672	0.000526506	0.00309529
NCU02376	0.186	0.20387	350	15.6401	14.6947	14.3047	15.5518	17.1449	17.3692	17.2461	17.5963	0.867856	0.000527995	0.00309962
NCU11000	0.158	0.202369	684	55.8354	54.7731	56.3903	60.2348	47.482	47.6887	49.2779	45.9444	1.1935	0.000530615	0.00311058
NCU00551	0.217	0.243076	2418	66.299	61.6607	65.5453	65.5831	55.4377	56.3733	55.3342	58.2891	1.14928	0.000534296	0.00312772
NCU06187	0.671	0.288928	482	1127.68	1053.91	1089.19	1084.4	1209.71	1189.77	1186.03	1197.96	0.910466	0.000543045	0.00317443
NCU03782	0.457	0.317755	133	318.089	317.929	328.674	316.309	290.607	285.57	278.398	296.971	1.11242	0.000546301	0.00318895
NCU06803	0.359	0.245008	521	156.025	161.581	157.254	157.396	172.758	167.46	173.644	169.143	0.925696	0.000550497	0.0032089
NCU07400	0.296	0.243506	872	248.915	256.575	248.33	258.824	221.801	233.207	228.387	231.589	1.10673	0.000555666	0.00323102
NCU01183	0.383	0.233167	372	294.928	291.687	281.379	286.229	320.516	312.876	327.747	314.069	0.905125	0.000555858	0.00323102
NCU01669	0.489	0.297824	587	266.413	244.803	246.929	254.348	221.449	217.575	222.094	216.879	1.15319	0.000558623	0.00324253
NCU02534	0.43	0.246447	478	274.841	268.879	278.104	272.005	251.081	239.925	238.512	252.819	1.1135	0.000561089	0.00325227
NCU02103	0.376	0.252896	1761	368.151	356.659	364.09	371.404	345.038	336.197	333.543	338.734	1.0789	0.00056256	0.00325622
NCU06118	0.303	0.248611	775	152.972	147.377	141.785	146.604	131.545	131.725	128.553	132.258	1.12337	0.000569686	0.00329285
NCU04150	0.487	0.290565	324	90.1242	90.8253	88.6697	90.7884	86.1776	83.6532	82.54	83.4266	1.07329	0.000571393	0.00329535
NCU09469	0.251	0.256241	1286	532.228	473.338	444.828	496.027	363.844	366.388	364.132	344.284	1.35295	0.000571716	0.00329535
NCU01680	0.674	0.27772	920	2949.83	2986.53	3017	2942.86	2798.9	2769.62	2826.75	2850.77	1.05781	0.000574929	0.00330925
NCU08956	0.399	0.24361	279	286.234	280.488	282.642	292.317	262.914	269.121	263.092	267.105	1.0748	0.000578193	0.0033234
NCU04578	0.295	0.232278	258	79.1297	75.6401	74.0295	78.4987	66.918	68.7361	65.8616	63.7397	1.1585	0.00057969	0.00332737
NCU08693	0.753	0.302676	668	2682.4	2755.89	2756.24	2721.49	2922.21	2972.41	2963.16	3084.27	0.914082	0.000581586	0.00333048
NCU05289	0.602	0.287857	666	802.778	819.921	826.242	801.715	760.418	723.913	744.161	717.738	1.10333	0.000581845	0.00333048
NCU06781	0.693	0.279422	494	591.692	567.822	592.986	567.982	534.286	508.28	509.742	500.834	1.13021	0.000583137	0.00333325
NCU03572	0.248	0.224135	570	292.096	308.446	304.721	306.162	275.124	278.265	275.441	280.42	1.09211	0.000586372	0.00334711
NCU02437	0.555	0.334609	134	55.946	49.8068	53.4307	55.8727	44.9141	43.704	43.1744	41.9124	1.23805	0.000591459	0.00336939
NCU06776	0.225	0.22935	632	235.442	230.252	231.836	231.286	220.844	219.031	224.459	222.206	1.04769	0.000592724	0.00336939
NCU06344	0.451	0.275521	813	565.19	577.223	559.503	581.182	507.751	508.663	524.244	532.915	1.10105	0.000592725	0.00336939
NCU02373	0.428	0.235994	375	203.675	214.167	202.614	211.125	179.354	178.29	189.991	182.434	1.13905	0.000597399	0.00339129
NCU00892	0.326	0.215302	528	182.416	174.559	196.971	177.101	227.315	221.56	217.41	214.714	0.829795	0.00060024	0.00340273
NCU03173	0.229	0.206347	458	107.556	107.298	106.763	107.668	100.83	102.887	102.743	99.1811	1.05829	0.000602374	0.00341015
NCU02208	0.565	0.292962	747	1365.56	1400.29	1355.95	1387.66	1276.68	1298.58	1306.37	1305.98	1.06204	0.000608282	0.00343588
NCU06674	0.047	0.196608	274	110.277	115.044	109.683	118.801	100.83	96.1182	96.4977	97.4887	1.16082	0.000608585	0.00343588
NCU09032	0.245	0.209086	897	3.16342	3.78098	3.05826	2.93967	1.86303	1.89018	1.30115	1.79198	1.8904	0.000610376	0.00344129
NCU02075	0.804	0.290965	585	3200.18	3265.05	3252.98	3199.67	3099.12	3124.67	3111.65	3111.67	1.03782	0.000612864	0.0034506
NCU07418	0.107	0.209903	747	4.95528	4.37368	4.38021	4.8552	3.60018	3.19287	3.50127	3.0613	1.39001	0.000615658	0.00346161
NCU06550	0.437	0.243573	308	2183.05	2197.42	2229.35	2176.23	2506.23	2414.73	2439.36	2345.18	0.905265	0.000624296	0.0035054
NCU00182	0.332	0.235888	554	97.1368	99.4705	96.9368	98.204	86.228	91.6226	89.4242	90.5946	1.09467	0.000639543	0.00358613
NCU00501	0.306	0.233495	547	123.948	120.828	119.726	115.425	106.193	106.412	101.702	108.017	1.1364	0.000643368	0.00360269
NCU09513	0.251	0.207578	650	48.1592	50.2768	46.1501	51.1313	57.8294	62.6058	63.2593	58.4136	0.808388	0.000644988	0.00360334
NCU03561	0.619	0.298639	304	866.577	872.61	905.836	896.315	971.947	1023.94	1008.06	1057.49	0.871942	0.000645231	0.00360334
NCU03947	0.198	0.218645	817	321.983	330.049	318.749	323.648	294.358	297.857	298.696	307.698	1.07994	0.000648428	0.0036163
NCU01991	0.061	0.217884	844	143.57	146.661	138.608	142.621	132.048	132.491	129.736	129.097	1.09188	0.000651276	0.00362648
NCU04732	0.295	0.227958	633	135.43	116.699	114.833	139.833	87.6127	82.606	84.7164	84.6711	1.4923	0.000652011	0.00362648
NCU03591	0.386	0.259052	1704	425.513	420.69	433.799	420.43	400.047	385.392	392.875	378.904	1.09197	0.000652958	0.00362686
NCU10732	0.348	0.206041	331	10.0875	10.5254	8.78015	11.0001	14.4511	14.3807	13.6502	13.0167	0.727822	0.000655424	0.00363567
NCU03953	0.408	0.25552	226	244.07	227.145	248.015	244.619	207.979	202.377	189.873	205.107	1.19683	0.000663855	0.00367749
NCU11186	0.238	0.220504	332	54.309	50.563	52.3455	53.8055	62.915	67.2546	61.1775	68.1948	0.813059	0.000668133	0.00369623
NCU02650	0.357	0.25465	494	971.302	965.172	955.419	960.817	908.83	914.515	926.534	890.067	1.05845	0.000684193	0.00378001
NCU03315	0.277	0.261832	407	101.628	104.682	99.9556	105.714	91.7164	94.3557	94.5105	93.5314	1.10121	0.000687584	0.00379366
NCU02684	0.413	0.322523	640	432.614	434.69	411.148	420.847	368.728	358.47	382.844	346.226	1.16689	0.000691336	0.00380927
NCU02278	0.324	0.230087	614	137.73	144.883	148.335	140.004	125.125	128.481	122.402	121.158	1.14841	0.00069352	0.00381621
NCU08275	0.449	0.255204	508	54.7515	58.4519	54.7132	54.8106	62.6884	66.4628	62.5733	63.9886	0.871004	0.000696169	0.00382569
NCU00981	0.521	0.285487	261	95.6547	99.8384	97.4893	102.225	87.7637	90.2433	88.336	85.8657	1.12208	0.000702484	0.00385525
NCU06189	0.569	0.275458	629	287.738	279.384	294.737	281.734	310.37	320.462	309.957	321.71	0.905817	0.000703918	0.00385799
NCU05888	0.247	0.220919	485	119.989	124.302	117.694	123.466	102.039	106.259	110.621	107.021	1.13972	0.000707979	0.00387511
NCU08899	0.152	0.210272	863	65.1266	67.9759	60.6916	65.4693	77.0135	77.2675	83.4863	77.1796	0.823197	0.000713498	0.00389729
NCU04837	0.663	0.264516	307	645.89	666.086	638.288	649.402	603.52	603.989	616.696	600.264	1.07226	0.00071392	0.00389729
NCU09537	0.282	0.236645	879	761.388	767.294	762.315	774.689	725.347	739.903	739.808	723.612	1.04678	0.000715218	0.00389921
NCU06232	0.641	0.276911	368	481.746	501.849	476.634	485.008	525.273	529.301	545.819	527.34	0.91423	0.000725102	0.00394788
NCU08949	0.664	0.270774	169	211.86	198.655	197.327	192.956	165.86	168.047	177.074	169.79	1.17631	0.000729287	0.00396544
NCU00905	0.301	0.224223	610	196.176	211.204	211.355	207.673	179.681	171.598	184.361	172.951	1.16627	0.000731844	0.00397411
NCU04243	0.331	0.238596	295	153.923	150.851	144.784	156.637	132.678	136.808	134.87	132.208	1.12977	0.000738738	0.00400627
NCU06929	0.356	0.26262	1054	241.172	252.488	247.423	252.262	227.44	229.376	230.35	233.007	1.07952	0.000740416	0.00400643
NCU05278	0.549	0.280482	533	703.584	706.982	729.345	696.645	656.264	666.161	662.662	648.846	1.07693	0.000741144	0.00400643
NCU08138	0.218	0.212642	317	163.812	174.538	175.07	166.082	187.31	188.711	187.791	189.427	0.902107	0.000742156	0.00400643
NCU04258	0.226	0.23486	1752	32.143	31.5763	32.4175	32.6019	26.7118	29.2722	28.6489	28.7961	1.13497	0.00074265	0.00400643
NCU04667	0.671	0.294778	327	49.5307	53.2607	54.7329	52.1175	59.1889	59.5662	61.9109	60.7282	0.868463	0.000744088	0.00400894
NCU07732	0.614	0.296061	453	625.981	661.651	657.229	627.781	583.984	553.465	568.482	544.737	1.14306	0.000752608	0.00404956
NCU01283	0.29	0.297769	1354	8.33992	9.44224	8.425	8.17418	6.19331	5.33848	6.71864	5.92349	1.42225	0.00075538	0.00405918
NCU09663	0.39	0.247743	297	33.8906	37.1967	35.4758	34.3088	28.4238	29.9874	30.2102	27.4521	1.21364	0.000765487	0.00410735
NCU01142	0.267	0.240011	216	181.487	177.216	181.937	187.949	157.577	159.771	161.035	168.595	1.12614	0.000766333	0.00410735
NCU06875	0.404	0.231883	202	143.482	135.257	139.989	134.94	163.871	168.43	158.858	154.384	0.857678	0.000769459	0.00411574
NCU04171	0.358	0.239345	352	320.058	316.989	333.883	317.295	352.515	363.809	347.453	358.147	0.905973	0.000769893	0.00411574
NCU01745	0.315	0.242375	800	157.153	161.479	159.128	157.377	145.769	149.861	141.872	140.994	1.09791	0.000774599	0.00413554
NCU09041	0.375	0.226689	340	414.319	436.264	427.584	409.43	385.068	361.612	366.474	356.853	1.14802	0.000778368	0.00415029
NCU09285	0.73	0.293945	346	840.252	782.622	867.006	816.053	963.664	998.832	932.851	986.062	0.851735	0.000782526	0.00416708
NCU02268	0.22	0.215422	816	64.3302	65.7278	64.7956	65.9814	61.8324	60.3836	59.8527	58.3389	1.08497	0.000788422	0.00418782
NCU06870	0.41	0.244181	521	95.6104	94.1567	95.8319	96.3074	82.804	89.8857	85.0003	84.3226	1.11664	0.000788451	0.00418782
NCU07289	0.42	0.280233	348	55.5036	59.7395	58.4028	58.3003	47.482	49.349	52.1168	50.275	1.16426	0.000789754	0.00418935
NCU08678	0.398	0.257818	217	305.148	280.958	264.036	274.47	411.301	377.985	414.734	351.577	0.722946	0.000794303	0.00420394
NCU09380	0.407	0.272377	679	455.222	455.721	428.116	450.832	388.618	406.874	401.131	402.972	1.11897	0.000794541	0.00420394
NCU01938	0.099	0.20231	421	150.495	146.825	134.622	150.758	122.658	120.92	123.065	119.789	1.19791	0.000796556	0.0042092
NCU06976	0.293	0.247408	4367	685.289	679.8	667.292	692.473	638.716	636.531	641.796	651.659	1.06079	0.000799632	0.00421468
NCU01517	0.563	0.244482	663	9.77784	9.29917	9.86534	9.50177	7.02412	8.04604	8.25636	7.51636	1.24645	0.000799636	0.00421468
NCU09194	0.336	0.236291	324	100.123	102.087	96.1476	99.7402	107.98	108.609	106.363	108.265	0.923195	0.000805463	0.00423998
NCU02549	0.597	0.303078	476	1330.47	1363.5	1329.57	1351.49	1393.22	1402.79	1420.59	1415.59	0.954342	0.000809794	0.00425331
NCU03055	0.259	0.232055	456	96.9377	95.4442	96.3647	97.7109	90.6841	87.0504	89.3769	91.7146	1.07701	0.000810538	0.00425331
NCU01008	0.381	0.291456	183	42.319	41.7339	40.5663	41.6106	36.2535	37.165	37.3547	33.9232	1.14882	0.000811087	0.00425331
NCU05295	0.486	0.257125	245	418.943	411.575	399.171	406.983	381.896	363.732	377.687	370.218	1.09584	0.000813851	0.00426239
NCU01695	0.161	0.198382	739	59.2422	54.998	57.6925	55.3986	49.043	46.4627	41.9206	43.4306	1.25697	0.000815297	0.00426455
NCU07367	0.403	0.252134	390	520.88	505.916	497.785	532.649	460.168	468.305	468.01	458.249	1.10918	0.000824818	0.00430367
NCU09896	0.222	0.247508	211	291.72	276.4	287.733	284.276	321.825	329.453	311.092	337.191	0.877317	0.000824861	0.00430367
NCU06054	0.355	0.231822	485	376.336	383.698	380.052	382.138	364.65	346.644	352.894	346.972	1.0787	0.000829984	0.00432493
NCU01436	0.258	0.254273	83	170.426	153.835	152.222	172.853	132.325	124.011	126.684	122.278	1.28505	0.000831213	0.00432587
NCU05605	0.228	0.221853	399	123.528	111.263	115.799	115.254	132.703	142.581	136.029	135.743	0.851549	0.000846833	0.00439871
NCU04651	0.187	0.22297	310	66.5645	65.7686	61.8952	65.9055	57.1496	56.6288	52.0695	55.8252	1.1735	0.00084734	0.00439871
NCU04288	0.487	0.25602	357	203.299	212.43	202.654	203.046	185.12	186.872	192.333	187.859	1.09206	0.000851316	0.0044138
NCU01633	0.514	0.249256	532	123.373	124.466	120.259	124.794	130.236	130.295	133.427	133.826	0.93389	0.000852595	0.00441488
NCU02284	0.392	0.269958	1062	754.088	723.005	735.678	725.435	689.648	688.971	690.554	676	1.07032	0.000856096	0.00442745
NCU07871	0.245	0.22324	830	240.398	232.254	228.501	235.268	248.639	258.929	254.622	257.597	0.918252	0.000859178	0.00443783
NCU02513	0.253	0.224619	353	383.304	379.856	370.661	372.655	401.18	400.054	396.021	409.368	0.937666	0.000864166	0.00445467
NCU03839	0.168	0.264988	392	14.9765	14.7765	14.4231	17.4673	11.3292	10.0895	11.0952	9.80611	1.4566	0.000864596	0.00445467
NCU01956	0.321	0.251804	1053	486.348	497.352	495.97	505.965	455.661	467.207	463.019	471.44	1.06908	0.000866721	0.00446005
NCU00712	0.417	0.262448	1173	407.638	373.806	370.74	389.573	329.378	338.955	328.598	327.982	1.16367	0.000869902	0.00447084
NCU04743	0.3	0.210335	854	150.849	143.555	150.683	149.923	161.681	168.66	160.798	166.181	0.905205	0.000882011	0.00452744
NCU07438	0.128	0.223384	636	71.6746	68.8956	67.913	72.9418	62.7387	59.6428	60.4205	63.1424	1.14426	0.000884054	0.00453229
NCU02459	0.181	0.217488	355	258.272	263.218	258.097	261.384	240.834	247.741	245.775	250.031	1.05749	0.000886971	0.0045416
NCU07688	0.142	0.213983	1170	131.757	128.574	123.218	130.161	112.31	117.804	113.389	115.906	1.1182	0.000894055	0.0045722
NCU06417	0.219	0.204321	394	220.09	203.192	205.317	213.041	242.194	248.763	242.888	264.342	0.843169	0.000896598	0.00457953
NCU06934	0.119	0.194722	608	78.5766	81.8531	76.2986	81.0401	69.5614	72.3377	67.7069	69.8126	1.13725	0.000901658	0.00459968
NCU00513	0.313	0.221427	388	305.701	283.41	287.279	297.115	251.207	264.114	258.691	260.733	1.1341	0.000907829	0.00462544
NCU04471	0.24	0.19266	250	63.6002	62.7439	76.0618	63.5538	42.044	43.9339	38.7741	48.707	1.53327	0.000909388	0.00462767
NCU06740	0.69	0.280875	96	178.656	160.252	163.765	177.973	131.797	142.147	139.814	129.197	1.2536	0.000922239	0.00468729
NCU06697	0.18	0.204556	705	84.8592	81.3218	83.6778	78.2901	69.9391	70.7285	74.2836	69.6881	1.15286	0.000924551	0.00469326
NCU02387	0.167	0.21624	1276	247.543	249.586	239.965	244.524	224.168	233.284	222.898	225.466	1.08368	0.000927239	0.00470112
NCU00021	0.532	0.305845	1282	1504.66	1545.73	1538.64	1550.02	1600.95	1669.23	1650.7	1653.7	0.933754	0.000933673	0.00472794
NCU08291	0.298	0.251375	421	278.624	285.985	284.615	285.584	305.662	308.661	322.519	325.966	0.898639	0.000936794	0.00473414
NCU07393	0.417	0.293931	911	189.274	178.748	177.695	184.896	165.608	167	166.428	163.692	1.10243	0.000937192	0.00473414
NCU04242	0.391	0.243791	1093	456.461	448.874	453.865	440.325	406.316	425.086	406.596	419.448	1.08572	0.000945826	0.00477191
NCU08568	0.152	0.19354	280	62.295	56.5512	59.0737	62.4538	73.2875	68.072	74.7804	74.0436	0.82835	0.00097037	0.00488976
NCU05427	0.203	0.202105	640	42.1863	42.9806	40.3887	42.1037	38.3683	38.3145	38.9871	37.98	1.09118	0.000973288	0.00489849
NCU04841	0.193	0.219301	745	110.631	100.431	100.982	110.19	86.656	85.2114	90.4178	82.904	1.2232	0.000976014	0.00490622
NCU01882	0.422	0.243628	594	214.449	205.767	212.026	198.229	185.976	182.428	178.162	172.354	1.15516	0.000980081	0.00492067
NCU01190	0.165	0.222229	343	111.649	104.6	110.512	108.066	98.2621	100.333	96.8999	98.5838	1.1034	0.00100715	0.00505041
NCU03539	0.528	0.282913	929	597.443	592.122	579.431	590.267	548.863	548.101	567.844	548.894	1.06576	0.00100934	0.00505527
NCU01207	0.474	0.266432	607	930.2	925.278	909.545	922.298	897.35	883.634	889.392	880.733	1.03836	0.0010149	0.00507694
NCU06855	0.195	0.237011	500	18.4938	18.5983	18.389	18.1122	16.0875	17.2926	16.8912	16.8496	1.09643	0.00101717	0.00508216
NCU04448	0.495	0.276055	566	576.671	573.483	586.771	549.605	708.882	664.628	673	637.248	0.851988	0.00102304	0.00510532
NCU00669	0.412	0.259314	466	360.298	360.42	334.672	360.366	312.838	315.302	317.953	306.379	1.13037	0.00102552	0.0051115
NCU06488	0.256	0.242257	1482	395.25	396.513	404.045	405.58	369.509	381.816	360.701	369.123	1.08118	0.00102713	0.00511337
NCU02404	0.328	0.236177	483	462.346	490.22	486.105	481.177	428.371	443.86	442.981	432.315	1.09861	0.00102842	0.00511358
NCU02432	0.142	0.206672	552	18.2284	19.9881	19.5334	21.0708	16.3141	16.322	15.8503	16.1776	1.21893	0.0010428	0.00517885
NCU07655	0.206	0.210803	622	165.139	167.079	165.994	166.499	146.323	156.425	141.683	145.748	1.12629	0.00105982	0.00525704
NCU01648	0.423	0.263475	750	213.011	214.208	217.965	216.17	195.568	196.911	205.534	192.414	1.08973	0.00106194	0.00526125
NCU00633	0.171	0.215016	370	21.3697	19.3137	20.3029	20.6536	23.8669	26.5391	26.3778	24.2166	0.808311	0.00106429	0.00526657
NCU07325	0.632	0.317548	86	101.141	100.411	112.524	117.72	82.0488	81.6098	82.4217	73.6952	1.35031	0.00106964	0.00528296
NCU02025	0.341	0.22158	438	210.821	198.41	189.691	219.015	160.422	159.618	169.149	166.405	1.24763	0.00107016	0.00528296
NCU02936	0.295	0.227988	550	9.60086	9.40136	10.4967	9.74833	11.6565	11.0856	11.8049	11.4239	0.85374	0.00107265	0.0052865
NCU06240	0.25	0.234271	536	226.571	230.436	215.341	224.534	194.233	194.816	207.261	195.201	1.13312	0.00107344	0.0052865
NCU01702	0.353	0.237813	1161	358.749	343.538	331.89	349.1	311.78	308.406	314.404	313.472	1.10834	0.00108267	0.00532562
NCU05577	0.235	0.203391	873	31.8333	31.3106	32.3583	30.8571	33.7863	35.096	35.6751	36.2129	0.897627	0.00108501	0.00533074
NCU07188	0.189	0.219715	410	122.643	121.278	123.968	120.963	146.827	136.348	142.038	133.826	0.874449	0.00109364	0.00535966
NCU00385	0.665	0.268559	165	265.019	269.165	269.324	266.448	277.516	285.954	287.056	291.247	0.937101	0.00109395	0.00535966
NCU00480	0.163	0.225842	1516	474.468	471.887	483.402	455.877	434.816	433.796	432.122	416.337	1.09817	0.00109479	0.00535966
NCU00114	0.437	0.238891	268	388.724	401.152	383.979	398.885	414.222	420.361	420.436	423.53	0.936965	0.00111171	0.00543604
NCU03515	0.662	0.26986	337	534.175	541.089	582.509	542.568	478.32	484.065	473.475	492.148	1.14125	0.00111873	0.00546392
NCU02800	0.396	0.241428	900	229.956	223.446	223.983	226.98	203.951	215.429	210.644	207.048	1.08039	0.00112978	0.00551133
NCU08040	0.176	0.211286	548	170.957	169.592	170.276	167.941	159.566	164.65	162.217	159.237	1.05126	0.00113559	0.00553246
NCU02541	0.3	0.233325	501	387.242	399.435	400.04	401.862	358.406	361.356	372.908	374.325	1.08288	0.00113679	0.00553246
NCU09402	0.167	0.219757	474	17.3214	16.7589	18.2312	17.7329	14.3252	12.8226	14.4072	11.6728	1.31594	0.00115956	0.00563662
NCU16448	0.41	0.346548	403	26.7674	26.5691	24.9199	25.3001	23.3886	22.5544	21.5281	21.9766	1.15773	0.0011629	0.00564622
NCU07320	0.272	0.24271	400	446.44	455.292	447.295	464.866	415.329	411.446	420.388	430.175	1.08141	0.00116523	0.00564839
NCU05200	0.416	0.237999	1163	367.996	375.503	353.653	362.698	323.21	340.59	331.792	327.036	1.10375	0.00116608	0.00564839
NCU04764	0.27	0.249202	479	75.745	71.4095	75.9829	74.9142	81.6208	89.2471	86.2778	84.9448	0.871265	0.00116761	0.00564917
NCU04176	0.315	0.232321	916	27.8513	26.9165	29.7144	28.2588	20.2667	22.8099	17.8848	22.3998	1.35244	0.00118208	0.00571247
NCU03126	0.553	0.31022	314	789.085	822.476	788.103	830.239	718.575	727.566	747.189	741.631	1.10049	0.00119595	0.00577273
NCU04439	0.372	0.268343	823	242.831	249.422	244.503	245.794	227.34	228.507	221.999	235.073	1.07627	0.0012058	0.00581347
NCU02109	0.441	0.282114	487	572.556	602.607	566.724	582.396	629.25	632.112	659.019	654.172	0.902791	0.0012275	0.0059112
NCU04063	0.408	0.256075	304	671.684	708.352	683.885	685.835	615.152	612.75	646.48	627.044	1.09928	0.00123589	0.00594466
NCU08826	0.166	0.215568	744	21.6794	22.9107	20.5988	20.957	16.3141	15.3513	15.732	18.5669	1.30595	0.00123861	0.00595082
NCU00550	0.077	0.21476	1226	28.7805	28.3471	27.7019	31.4071	24.6474	23.1419	21.2205	21.8771	1.27891	0.00125083	0.00600255
NCU09068	0.171	0.211332	1036	48.1592	46.9864	45.499	48.8365	42.7489	39.6171	41.8969	42.236	1.13803	0.00125244	0.00600327
NCU01634	0.852	0.272739	103	535.436	507.796	519.469	517.591	489.574	486.568	480.501	486.224	1.07073	0.00126301	0.00604178
NCU01440	0.336	0.253867	1594	920.842	920.373	935.59	930.263	873.382	902.816	878.699	883.048	1.0478	0.0012634	0.00604178
NCU01528	0.799	0.271804	338	2867.14	2947.47	2964.4	2832.17	3207	3354.02	3205.93	3470.67	0.877135	0.00126959	0.00606437
NCU06943	0.767	0.310512	521	825.541	878.843	860.929	859.939	774.038	795.28	789.417	791.682	1.08724	0.00127563	0.00608614
NCU00900	0.171	0.231036	607	14.9765	13.1823	14.4626	13.6742	11.0523	11.8264	11.8759	11.4737	1.21777	0.0012836	0.0061171
NCU02230	0.346	0.236145	937	93.2213	89.9465	92.3593	90.0108	86.9833	86.1309	86.4671	86.6622	1.05573	0.00128601	0.00612154
NCU03662	0.205	0.229785	745	473.429	481.901	459.015	474.368	415.506	432.11	439.906	436.87	1.09529	0.00129139	0.00613475
NCU00373	0.305	0.228031	343	46.4115	43.4915	47.0379	47.0158	38.8718	40.4345	36.4084	40.0707	1.18083	0.00129176	0.00613475
NCU02693	0.4	0.228026	372	142.995	129.289	136.221	139.113	119.158	122.504	117.458	118.196	1.14728	0.00129603	0.00614491
NCU05623	0.469	0.25092	155	101.495	97.1201	98.3969	95.2833	122.104	114.841	108.705	115.458	0.850766	0.00129688	0.00614491
NCU06307	0.678	0.315401	419	584.635	588.178	574.123	586.701	659.059	635.611	653.909	616.367	0.90982	0.00129912	0.00614849
NCU02588	0.383	0.249966	191	304.507	305.176	298.584	310.714	331.518	345.111	323.299	337.689	0.911308	0.00132125	0.00624603
NCU03302	0.645	0.368846	104	250.618	249.32	250.935	251.522	234.641	238.137	244.237	239.354	1.04813	0.00132541	0.00625357
NCU05304	0.737	0.358751	485	1283.44	1349.52	1344.72	1300.79	1196.97	1223.41	1211.7	1235.05	1.08452	0.00132587	0.00625357
NCU06986	0.352	0.233562	902	297.671	303.051	291.008	305.574	268.452	280.028	277.31	265.86	1.09678	0.00134731	0.00634745
NCU07282	0.357	0.280763	964	82.9346	84.4487	81.3299	79.7504	76.9884	75.4795	73.8814	75.1636	1.08939	0.00134912	0.00634871
NCU09778	0.441	0.246092	328	142.177	138.936	144.468	144.708	152.365	152.44	151.477	149.033	0.942133	0.00135604	0.006374
NCU05770	0.481	0.258524	753	499.931	490.465	493.405	522.996	458.38	462.583	461.126	455.362	1.09216	0.00136163	0.00638862
NCU04823	0.486	0.254434	456	776.652	761.939	803.769	739.868	701.833	656.94	662.26	639.662	1.15843	0.00136225	0.00638862
NCU07747	0.455	0.267666	128	112.865	103.538	107.749	113.699	91.2632	97.3443	90.678	94.7759	1.17053	0.00136708	0.00640401
NCU01066	0.404	0.240622	696	14.3128	13.305	14.0877	13.4656	10.9768	10.677	8.2327	10.3288	1.3719	0.00137102	0.0064152
NCU04370	0.473	0.277279	1035	1070.47	1050.7	1080.98	1057.31	1123.93	1118.83	1106	1144.18	0.948037	0.00138342	0.00646588
NCU06552	0.279	0.20508	442	24.2897	22.0114	22.9468	23.2898	19.4359	20.23	20.1796	20.6824	1.14914	0.00138612	0.00647116
NCU01399	0.125	0.210469	307	103.464	102.311	106.881	106.283	95.4676	97.472	90.7727	95.199	1.10564	0.00139177	0.00649019
NCU09843	0.564	0.237946	556	297.516	297.717	278.795	285.945	262.108	260.283	263.494	250.081	1.1197	0.00139376	0.00649215
NCU00293	0.162	0.219614	511	189.761	195.548	193.361	194.246	207.476	214.382	211.07	224.047	0.901912	0.00141222	0.00657074
NCU08964	0.748	0.303211	221	741.456	757.157	742.308	755.192	726.128	719.622	727.435	722.517	1.03468	0.00142711	0.00663137
NCU01283	0.29	0.297769	1354	459.979	452.635	419.198	448.271	375.299	387.64	397.819	365.315	1.16645	0.00142847	0.00663137
NCU04883	0.373	0.251976	485	7.36656	7.82765	8.26716	8.30694	9.74313	10.3704	9.15534	10.0052	0.808886	0.00143623	0.0066599
NCU06372	0.273	0.224707	253	99.1942	96.6909	94.5889	99.1712	87.3609	89.1961	88.9747	91.8888	1.09016	0.00145236	0.00672715
NCU00445	0.171	0.204771	1115	11.4591	11.486	10.8519	12.138	9.91937	8.37809	8.84779	9.38301	1.25752	0.00145558	0.00673341
NCU03410	0.212	0.244729	290	42.0093	40.0784	40.7636	39.6761	47.1296	50.6006	47.6693	45.0235	0.853507	0.00145697	0.00673341
NCU00964	0.271	0.220635	1164	292.295	299.679	292.369	284.598	314.751	324.319	319.798	309.241	0.921799	0.00146095	0.00673756
NCU07544	0.18	0.233754	724	198.632	195.283	183.416	191.685	176.912	170.065	169.551	170.611	1.11916	0.00146114	0.00673756
NCU02234	0.117	0.204349	1778	13.5164	13.305	11.9173	13.1242	10.1208	10.8558	9.36825	10.6772	1.26427	0.00147815	0.00680839
NCU00162	0.451	0.255093	436	206.662	203.907	194.702	198.949	178.372	188.431	180.575	179.024	1.10713	0.0014886	0.00684889
NCU08368	0.202	0.206042	382	90.8542	90.8866	93.5037	92.2677	83.5845	84.1896	85.0476	78.2996	1.1099	0.00149628	0.00687199
NCU09528	0.54	0.288523	232	203.543	207.034	192.493	203.311	181.645	185.033	185.118	180.741	1.10081	0.00149965	0.00687199
NCU00326	0.356	0.237658	305	119.259	124.854	119.726	123.466	112.033	114.228	114.761	112.173	1.07526	0.00149974	0.00687199
NCU00222	0.314	0.250584	795	58.3352	58.7176	61.4413	58.2434	52.5928	53.9212	50.0823	53.9834	1.12422	0.0015021	0.00687199
NCU06394	0.169	0.218928	762	150.052	146.375	148.237	150.777	142.975	135.378	138.016	137.136	1.07576	0.00150257	0.00687199
NCU00269	0.254	0.234896	954	126.758	125.815	121.561	125.192	111.001	118.034	115.305	112.447	1.09312	0.00150361	0.00687199
NCU00676	0.374	0.218252	431	270.041	255.451	263.582	254.538	310.345	297.244	299.311	283.232	0.876887	0.0015189	0.00692872
NCU16652	0.081	0.211553	1183	322.956	324.245	324.807	328.56	304.857	313.898	296.851	301.675	1.06842	0.00151938	0.00692872
NCU03909	0.276	0.25718	302	74.3293	81.3831	78.903	76.4125	69.4356	69.7834	69.0554	68.8668	1.12227	0.00152132	0.0069299
NCU08951	0.774	0.349324	242	475.53	486.071	490.584	479.603	445.188	462.762	449.676	458.822	1.0635	0.00152379	0.00693351
NCU09474	0.244	0.215404	278	55.7912	54.2826	54.3383	54.8486	58.7357	62.1205	58.386	60.7282	0.913699	0.00153728	0.00698717
NCU03479	0.423	0.24244	850	88.6421	87.3305	81.7837	81.5142	76.1072	72.542	72.9351	71.2312	1.15865	0.00154285	0.0070026
NCU09056	0.261	0.213006	770	168.767	165.219	168.658	170.747	161.429	158.724	154.056	156.45	1.06776	0.00154407	0.0070026
NCU03897	0.395	0.285729	1283	2246.25	2328.06	2282.45	2337.02	2136.99	2190.39	2169.58	2174.05	1.06029	0.00155602	0.00704907
NCU01859	0.316	0.246801	189	57.1849	56.4899	53.9831	57.7882	47.4317	51.9033	48.8285	49.7772	1.13896	0.00155867	0.00705333
NCU03994	0.121	0.235935	741	49.5086	49.9498	48.1034	47.6227	43.2273	45.9518	44.1443	44.5257	1.09747	0.00156419	0.00707031
NCU03087	0.305	0.261016	318	207.126	214.167	227.475	205.91	263.14	243.68	243.385	256.054	0.849362	0.00156585	0.00707031
NCU16653	0.097	0.223251	210	4.04829	4.47586	4.63671	4.95003	2.69384	3.4483	3.33566	3.16085	1.43298	0.00157622	0.00710935
NCU07965	0.521	0.262652	244	292.561	306.137	295.289	308.59	256.745	265.775	264.251	279.872	1.12744	0.0015891	0.00715827
NCU00965	0.151	0.227841	245	81.0322	83.4882	81.9218	82.4056	77.0639	79.03	77.2408	79.096	1.05255	0.00159053	0.00715827
NCU10476	0.088	0.185557	778	113.153	113.859	112.919	117.321	122.129	122.095	123.254	128.127	0.922613	0.00159586	0.00717441
NCU03526	0.257	0.227069	662	209.825	212.144	208.83	209.361	196.121	189.273	195.929	181.388	1.10154	0.00159857	0.00717879
NCU04540	0.17	0.210206	977	53.8002	53.2812	52.4836	52.971	48.8919	46.8458	45.2326	42.7586	1.15679	0.00161005	0.00722247
NCU09571	0.301	0.235455	619	114.923	122.299	114.043	117.814	108.182	106.872	105.251	106.25	1.0997	0.00161952	0.00725709
NCU00263	0.547	0.245688	876	11.1273	11.2203	12.5093	11.4742	9.99489	9.83404	9.39191	9.28345	1.20327	0.00162364	0.00726764
NCU01703	0.149	0.208173	495	69.5731	62.9687	62.053	64.4072	47.759	51.8522	53.9148	55.0785	1.24159	0.00163543	0.0073125
NCU04077	0.627	0.304649	1030	1318.19	1322.4	1299.88	1346.1	1242.31	1269.46	1266.89	1262.48	1.04869	0.00163871	0.00731922
NCU01689	0.647	0.262895	316	537.272	618.63	546.5	585.677	443.552	450.885	477.568	472.635	1.24039	0.0016443	0.00733627
NCU08748	0.267	0.19773	591	43.4472	41.6317	44.7492	41.895	54.4558	52.4142	47.7402	51.3203	0.833889	0.00166062	0.00740108
NCU02808	0.286	0.233187	682	225.576	231.641	234.933	236.103	206.821	207.767	213.151	219.493	1.09563	0.00166485	0.00740418
NCU07874	0.424	0.269398	480	111.051	115.126	109.762	115.387	99.9993	103.04	100.188	105.702	1.10368	0.00166491	0.00740418
NCU02481	0.54	0.264156	618	245.795	250.587	246.89	253.684	231.67	239.67	230.185	227.905	1.07265	0.00166959	0.00741701
NCU04086	0.226	0.215257	341	89.8809	95.4647	90.0706	97.2367	76.0317	75.5306	78.9441	83.9742	1.18498	0.001674	0.00742727
NCU08357	0.095	0.199127	732	12.72	10.7298	11.3451	12.2708	8.53468	9.55307	7.78322	8.7359	1.36001	0.0016755	0.00742727
NCU06091	0.293	0.260225	349	145.827	132.334	138.726	139.549	119.108	122.606	122.781	125.712	1.1351	0.00168103	0.00744377
NCU08741	0.183	0.222003	862	166.931	166.302	162.66	167.732	152.592	153.743	154.529	159.984	1.0689	0.00168892	0.0074707
NCU16368	0.241	0.223472	494	31.7227	32.2303	33.7395	31.6915	37.3613	36.0411	40.3355	39.7969	0.842701	0.00169519	0.00749043
NCU00150	0.351	0.241533	257	283.115	287.314	291.777	288.202	275.98	258.367	262.477	261.803	1.0867	0.00170372	0.00752006
NCU03482	0.481	0.269839	458	328.597	335.669	328.279	332.05	297.405	316.733	310.028	306.03	1.07674	0.00171034	0.00754119
NCU05429	0.433	0.25125	705	685.909	670.215	675.401	684.298	650.272	657.374	651.33	660.793	1.03666	0.00172934	0.00761083
NCU01431	0.185	0.233133	1817	129.612	131.108	129.552	127.714	124.596	117.089	117.576	118.47	1.08426	0.00172982	0.00761083
NCU02295	0.18	0.228576	1012	46.2788	43.7572	45.1833	47.8882	40.8104	40.5112	40.1936	41.6884	1.12196	0.00174496	0.00766136
NCU06366	0.215	0.20239	504	22.52	19.191	22.1181	21.5449	17.8498	16.1176	14.8804	15.3812	1.32921	0.00174502	0.00766136
NCU09995	0.632	0.354787	103	230.288	258.456	250.481	247.274	203.8	210.219	219.491	205.68	1.17554	0.0017495	0.00766999
NCU05129	0.489	0.259122	582	405.094	397.861	380.782	417.756	446.976	441.331	456.276	439.956	0.897427	0.00175168	0.00766999
NCU03125	0.487	0.277842	795	399.365	405.076	395.916	400.706	380.989	382.608	387.741	389.731	1.03893	0.00175283	0.00766999
NCU03560	0.255	0.243199	624	144.743	149.911	142.811	150.53	137.134	137.064	136.431	134.399	1.07884	0.00175442	0.00766999
NCU02626	0.056	0.206078	1009	16.2816	15.1035	16.9092	15.7415	11.5558	11.5454	13.5083	13.3154	1.28264	0.00178009	0.00777401
NCU02260	0.391	0.242066	421	342.246	342.25	330.075	339.826	322.984	323.068	321.43	324.075	1.04866	0.00178363	0.00778123
NCU05270	0.641	0.315176	1102	1185.62	1236.2	1224.13	1215.15	1149.01	1114.34	1148.84	1100.5	1.07721	0.00179182	0.00780868
NCU03276	0.265	0.211535	320	37.0761	34.6011	36.7385	35.8071	30.2616	32.2863	30.7544	27.7757	1.19116	0.00179891	0.00783134
NCU04047	0.549	0.334081	502	394.764	411.923	406.274	414.759	377.49	380.309	383.341	385.5	1.06621	0.00180716	0.00785897
NCU03711	0.291	0.238093	205	301.078	306.403	303.221	305.062	292.193	291.164	284.407	279.325	1.05987	0.00182423	0.00792486
NCU08151	0.246	0.210128	524	22.0554	22.3384	22.2759	22.1329	19.8639	20.0768	18.287	20.4336	1.12893	0.00183477	0.00796222
NCU00466	0.293	0.233143	656	277.518	258.129	275.993	276.955	302.667	317.984	296.874	308.519	0.887891	0.00184976	0.00801886
NCU03749	0.346	0.245592	282	354.436	359.03	361.584	355.226	370.138	369.3	377.167	368.551	0.963048	0.00185739	0.00804349
NCU07712	0.289	0.250787	934	251.237	270.207	264.411	257.363	240.255	226.209	236.643	231.315	1.11643	0.00186158	0.00805264
NCU02494	0.248	0.23638	2626	587.4	576.344	566.172	580.139	531.29	552.111	545.204	547.973	1.06132	0.0018634	0.00805264
NCU05803	0.391	0.261696	2692	2171.06	2251.52	2174.93	2225.44	2038.78	2065.43	2112.42	2079.97	1.06344	0.0018707	0.00807573
NCU04385	0.651	0.264449	779	1523.93	1539.39	1521.57	1524.95	1460.99	1466.47	1486.74	1428.91	1.04565	0.00187515	0.00808646
NCU02635	0.304	0.22856	373	92.9116	95.5873	97.3315	98.8109	89.0477	88.4298	84.8111	88.6035	1.09618	0.00188788	0.00813286
NCU01016	0.294	0.273844	233	94.0177	84.6327	84.9998	95.2643	75.9562	73.8703	74.4965	73.6703	1.20444	0.00189992	0.00817618
NCU07974	0.543	0.254856	472	241.946	236.608	251.645	247.653	223.614	228.175	218.782	226.138	1.09049	0.00191696	0.00824092
NCU03480	0.183	0.226065	893	82.0276	84.4692	80.146	82.5384	69.36	76.0159	74.3309	74.1432	1.12024	0.0019307	0.00829136
NCU01652	0.312	0.231009	454	91.3409	92.8895	88.0975	93.1212	100.075	99.9752	96.3558	100.102	0.921669	0.00193553	0.0082995
NCU03440	0.271	0.231088	988	260.241	259.702	263.03	253.931	242.168	247.741	237.802	246.746	1.06408	0.00193662	0.0082995
NCU03035	0.144	0.222082	347	25.4843	24.5866	22.8876	21.9053	16.868	20.0768	18.0504	17.7705	1.30369	0.00194369	0.00832116
NCU08218	0.34	0.216345	729	24.4446	25.7311	26.2813	26.1726	22.6836	23.2441	20.913	21.4042	1.16301	0.00195209	0.00834409
NCU05274	0.785	0.313979	163	1885	1866.35	1901.15	1909.04	1976.55	1983.03	1944.67	2013.81	0.954975	0.00195309	0.00834409
NCU06942	0.234	0.223669	441	356.028	363.363	335.501	359.304	319.736	317.269	325.026	315.563	1.10692	0.00196403	0.00838215
NCU06664	0.284	0.235119	239	103.84	101.024	106.782	105.582	85.9007	95.7351	93.304	91.391	1.13894	0.00197448	0.00841806
NCU01615	0.212	0.216442	965	27.785	29.1033	28.1754	30.9898	24.1942	25.543	22.9238	24.6397	1.19273	0.00198079	0.00843626
NCU02559	0.142	0.19992	288	15.0871	16.5137	16.0608	15.2484	13.5951	13.4867	12.562	11.7225	1.22473	0.00199728	0.00849768
NCU03635	0.624	0.337324	80	635.294	557.439	578.563	639.312	510.268	463.375	487.528	466.836	1.25031	0.00199947	0.00849828
NCU03064	0.118	0.21158	648	65.1708	63.0096	63.6906	64.8245	61.8827	60.0515	59.3559	59.658	1.06536	0.00200207	0.00850055
NCU04368	0.252	0.218919	419	334.172	335.261	328.22	349.195	311.982	311.701	316.415	310.436	1.07702	0.00200744	0.00851461
NCU03263	0.255	0.243634	1493	380.827	380.98	377.922	366.473	347.505	352.544	349.157	361.283	1.06786	0.00202433	0.00857743
NCU06369	0.253	0.235985	420	141.646	136.054	137.72	139.758	128.045	129.324	128.08	133.378	1.07006	0.00202935	0.00858987
NCU04474	0.343	0.23584	518	119.878	125.835	117.95	123.087	108.307	110.601	111.236	113.741	1.09657	0.00205658	0.00869621
NCU09643	0.423	0.237057	449	71.1658	69.7949	69.6888	66.8348	74.3952	75.8115	75.3718	73.521	0.927732	0.00206317	0.00871516
NCU01267	0.183	0.189324	622	18.9363	18.2713	20.0464	19.7432	15.4329	15.9388	17.388	16.302	1.18345	0.00207162	0.00874191
NCU00388	0.167	0.229764	1609	24.9976	23.0538	24.5844	23.176	21.45	20.4855	19.3279	20.8318	1.16708	0.00208164	0.00877173
NCU07855	0.324	0.24318	555	114.37	118.089	114.458	111.764	100.88	107.587	105.109	105.528	1.09443	0.00208294	0.00877173
NCU00320	0.103	0.20418	2567	124.214	127.777	126.632	130.18	138.267	137.523	135.106	143.856	0.917169	0.00209912	0.00882602
NCU08999	0.184	0.241442	302	169.918	163.502	163.252	174.047	138.544	128.481	151.974	132.059	1.21715	0.00210164	0.00882602
NCU00209	0.228	0.227947	888	167.506	163.42	158.477	164.83	141.792	142.223	152.802	149.282	1.11625	0.00210225	0.00882602
NCU03556	0.392	0.220686	328	131.58	127.143	126.73	127.866	144.032	143.552	134.68	144.478	0.905738	0.002109	0.00884538
NCU02028	0.304	0.228873	354	32.4527	32.9048	34.0354	35.845	28.8014	24.368	27.9155	28.2486	1.23693	0.0021162	0.00886657
NCU06171	0.282	0.272758	1533	498.78	530.094	524.442	534.603	463.969	486.44	457.554	471.565	1.11087	0.0021387	0.00895174
NCU01068	0.248	0.243991	465	6.96837	6.56051	6.92547	6.03107	4.85898	4.11242	5.15727	3.50929	1.50161	0.00214259	0.00895893
NCU00585	0.241	0.224517	602	21.8121	20.8669	21.7629	21.1846	19.4611	18.1866	18.0978	16.4763	1.18561	0.00215661	0.00900534
NCU02610	0.424	0.293195	103	212.745	225.326	214.315	221.139	186.152	200.053	200.542	188.481	1.1268	0.00215903	0.00900534
NCU16012	#N/A	#N/A	#N/A	291.101	270.289	281.971	270.545	248.916	256.094	250.577	250.579	1.10708	0.00216024	0.00900534
NCU02490	0.475	0.280758	461	54.7957	60.1074	56.6468	57.39	49.5465	47.0246	50.0586	51.8679	1.15336	0.00218722	0.00910864
NCU04736	0.319	0.25159	1449	245.795	231.641	239.965	234.187	207.023	220.18	220.059	211.827	1.10767	0.00219369	0.0091193
NCU00145	0.343	0.237595	155	128.771	134.378	128.289	139.416	119.083	119.924	119.445	116.653	1.11734	0.00219462	0.0091193
NCU07420	0.657	0.283102	397	2418.4	2402.31	2409.83	2384.43	2354.19	2336.98	2370.12	2350.63	1.02157	0.00219641	0.0091193
NCU03970	0.195	0.240434	237	40.328	38.7091	38.3762	36.1105	46.0974	42.9122	43.1744	44.5506	0.868669	0.00220398	0.00913624
NCU03131	0.177	0.19992	439	71.6304	71.2664	68.2484	71.9745	82.7537	79.8729	79.914	75.5618	0.890027	0.00220737	0.00913624
NCU02356	0.116	0.19937	1167	50.0174	48.0083	48.3007	48.6468	43.907	46.1306	42.0862	43.3809	1.11093	0.00220747	0.00913624
NCU06311	0.276	0.204321	307	198.764	201.148	210.684	201.756	225.326	231.598	218.971	239.005	0.887914	0.00220935	0.00913624
NCU03112	0.658	0.302496	343	1072.35	1110.06	1103.16	1081.76	1146.34	1129.87	1147.47	1142.34	0.956487	0.00221206	0.0091383
NCU07020	0.369	0.231389	662	190.026	191.522	182.055	187.475	172.406	166.642	173.218	177.257	1.08927	0.00222464	0.00918107
NCU00225	0.765	0.339808	318	1176.19	1135.36	1102.96	1197.41	1028.72	1007.75	1062.94	1006.27	1.1233	0.00224321	0.00924849
NCU06403	0.215	0.225423	672	135.231	128.042	139.733	131.64	149.949	148.456	148.449	144.304	0.904406	0.00225673	0.00929495
NCU04192	0.553	0.272244	535	522.428	550.204	531.091	541.411	489.347	504.448	500.302	506.135	1.07244	0.00226351	0.00930364
NCU06540	0.276	0.256945	827	249.379	243.863	251.408	251.655	232.727	232.901	234.892	241.196	1.05797	0.00226436	0.00930364
NCU01861	0.355	0.251388	359	67.8254	61.068	59.8629	66.5693	54.0278	52.3631	54.0804	53.859	1.19127	0.00226561	0.00930364
NCU01809	0.31	0.246582	884	235.73	234.033	237.991	231.987	217.974	221.79	205.203	206.202	1.10406	0.0022734	0.00932471
NCU00095	0.333	0.258319	1279	565.013	545.565	536.773	549.737	506.542	509.582	524.953	508.922	1.07175	0.00227526	0.00932471
NCU06017	0.351	0.243205	333	220.466	231.744	235.683	221.48	208.458	204.855	208.822	208.417	1.0949	0.00227981	0.00933331
NCU01327	0.237	0.270827	602	139.965	147.581	139.417	147.723	125.1	131.853	131.936	128.724	1.11026	0.00228188	0.00933331
NCU04273	0.499	0.28817	488	237.323	235.463	240.182	243.386	214.072	215.864	218.474	229.498	1.08935	0.00229019	0.00935804
NCU07829	0.857	0.299691	248	2029.72	2068.99	2080.3	2081.76	1961.67	2002.52	1970.69	2001.04	1.04093	0.00229878	0.00938381
NCU01596	0.46	0.26075	424	436.375	432.79	419.514	442.07	402.364	405.137	402.504	412.479	1.06673	0.00230105	0.00938381
NCU06536	0.298	0.250367	1049	111.405	100.901	109.703	106.207	91.4898	96.3992	94.6761	94.3776	1.13603	0.00230679	0.00939797
NCU03051	0.357	0.253386	964	379.566	379.856	366.951	383.049	356.82	361.203	352.469	358.147	1.05654	0.00231325	0.00940531
NCU04645	0.148	0.21973	445	60.481	59.0855	55.2065	55.4744	48.8415	46.7947	49.7747	51.5443	1.16903	0.0023134	0.00940531
NCU02536	0.153	0.205659	490	181.974	177.461	171.519	173.46	193.402	196.63	189.376	204.311	0.898809	0.00231543	0.00940531
NCU07678	0.126	0.205277	479	326.142	335.506	352.331	338.574	363.064	376.58	368.319	380.846	0.90848	0.00232226	0.00941687
NCU02460	0.201	0.224742	473	12.3661	11.3634	11.0689	11.0759	8.78644	9.85959	9.24996	8.03902	1.27659	0.00232284	0.00941687
NCU02707	0.714	0.305206	202	1372.86	1396.96	1354.39	1399.26	1283.05	1294.9	1308.74	1332.56	1.05829	0.00232936	0.00943404
NCU06615	0.253	0.194189	203	89.8588	87.3509	82.7899	89.366	76.4093	80.0261	75.2772	72.5503	1.14824	0.00234433	0.00948536
NCU02078	0.149	0.208767	713	129.036	121.768	131.446	133.859	108.458	107.817	108.397	118.271	1.16518	0.00234881	0.00949268
NCU08217	0.292	0.197076	440	186.841	189.131	182.548	189.163	164.576	167.46	174.07	176.684	1.09504	0.00235074	0.00949268
NCU08671	0.318	0.23186	451	206.507	227.738	211.888	213.761	234.49	239.644	242.037	244.307	0.895278	0.00235712	0.00950911
NCU07794	0.292	0.261328	191	26.701	27.1209	25.2553	24.4656	23.2123	22.1202	21.4807	22.3251	1.1616	0.00237001	0.00955178
NCU03739	0.522	0.314335	369	811.383	839.521	850.511	840.803	777.16	765.651	768.173	800.02	1.07432	0.00238359	0.00959714
NCU03491	0.342	0.239614	571	123.926	125.692	123.83	121.304	107.023	116.246	108.397	114.413	1.10911	0.00239953	0.00965016
NCU02272	0.121	0.212094	1040	112.511	104.559	105.776	109.659	99.8482	95.122	93.9427	98.0611	1.11766	0.00240143	0.00965016
NCU03168	0.382	0.240261	529	76.0326	74.516	75.7461	71.8418	65.8354	69.247	69.6231	67.1495	1.09667	0.00240409	0.00965145
NCU04244	0.488	0.262033	335	203.72	201.864	207.981	188.594	176.786	178.418	179.203	167.351	1.14307	0.00240821	0.0096586
NCU02577	0.099	0.206959	407	22.0112	25.118	24.466	23.8967	27.5678	27.1777	28.0338	29.4681	0.850727	0.00241649	0.00968239
NCU03283	0.43	0.267714	241	252.012	248.482	255.059	253.21	260.572	270.347	272.176	275.393	0.935349	0.00242929	0.00971965
NCU05420	0.576	0.269405	432	335.543	327.903	344.853	322.302	369.66	353.898	363.351	361.308	0.918786	0.0024305	0.00971965
b0344	#N/A	#N/A	#N/A	443.409	411.412	407.34	386.88	499.719	482.839	470.802	469.101	0.857776	0.0024399	0.0097457
NCU00421	0.126	0.218024	732	64.9054	68.4664	64.4799	70.2676	59.0882	55.1728	55.6181	60.33	1.16468	0.00244174	0.0097457
NCU04110	0.321	0.251572	607	150.76	152.854	146.066	154.968	134.465	141.738	139.033	140.173	1.08865	0.00246002	0.00980919
NCU08633	0.385	0.242543	517	125.209	115.923	117.22	123.39	103.524	111.035	101.04	102.89	1.15115	0.00247078	0.00984258
NCU01379	0.183	0.225599	3895	244.999	237.814	242.983	240.901	229.379	232.671	222.614	222.23	1.06594	0.00247958	0.00986809
NCU02743	0.316	0.232787	327	8.18507	7.78678	7.41874	8.26901	6.84789	6.3602	5.60676	6.39637	1.25577	0.0024876	0.00989049
NCU00070	0.127	0.210075	888	30.2405	29.5325	28.5306	31.6346	26.1327	26.8457	26.638	26.8797	1.12622	0.00249993	0.00992393
NCU03177	0.467	0.262768	282	205.799	197.51	204.41	195.744	221.977	214.229	217.126	213.246	0.927168	0.00250082	0.00992393
NCU09313	0.298	0.237332	880	49.8404	47.7017	46.2093	47.1296	41.4146	42.5801	43.6475	44.0031	1.11207	0.0025138	0.00996584
NCU08338	0.226	0.228256	886	24.5552	25.3224	23.8939	25.4708	22.885	23.1419	22.3324	22.0264	1.09799	0.00251981	0.00998009
NCU08272	0.574	0.269774	501	330.013	336.323	328.674	330.267	316.841	303.987	301.819	316.459	1.06954	0.00254883	0.0100854
NCU16822	0.521	0.300301	115	248.981	256.514	242.885	262.048	274.444	277.346	290.818	278.081	0.901613	0.00255134	0.0100856
NCU07755	0.658	0.278629	409	719.733	716.118	677.492	723.993	764.37	781.768	784.922	757.236	0.918738	0.00255713	0.0100988
NCU00178	0.178	0.211541	401	47.8716	43.9003	44.1573	46.352	53.1466	53.8446	49.6328	51.8679	0.874284	0.00256026	0.0101015
NCU09547	0.263	0.216256	560	63.8214	60.1891	62.4081	65.2986	56.9986	56.3989	56.4934	58.4136	1.10255	0.00257941	0.0101597
NCU00239	0.199	0.222885	1973	111.228	108.034	108.183	109.602	100.125	105.084	97.7515	100.251	1.08392	0.00257993	0.0101597
NCU08994	0.173	0.227504	416	15.5737	17.2495	15.2321	15.5518	22.029	19.9746	21.6227	18.4674	0.774811	0.00260117	0.0102336
NCU06062	0.509	0.2532	446	109.326	105.908	112.879	109.659	103.222	99.3877	99.2183	96.3438	1.09946	0.00261231	0.0102676
NCU03593	0.309	0.259888	615	135.938	135.4	142.515	140.023	126.132	131.47	124.839	127.554	1.08604	0.00261917	0.0102848
NCU00518	0.211	0.21354	407	232.898	223.977	219.326	215.393	239.978	240.666	245.988	246.273	0.916425	0.00263855	0.010351
NCU00273	0.279	0.212736	1762	447.369	421.058	410.734	432.89	388.416	380.82	392	388.76	1.10455	0.00264876	0.0103812
NCU02840	0.389	0.258275	439	690.488	674.159	668.436	678.59	639.749	658.626	635.574	642.251	1.05259	0.00265523	0.0103967
NCU01765	0.412	0.276576	744	816.759	789.735	839.619	788.837	756.968	708.307	705.197	688.394	1.13155	0.00266085	0.0104088
NCU06688	0.158	0.191563	706	307.891	304.931	312.139	290.458	280.008	272.952	255.119	268.996	1.12844	0.00267606	0.0104584
NCU04648	0.334	0.236657	729	43.9118	48.9688	50.0173	46.902	57.9049	54.4576	54.104	54.7301	0.858059	0.00274923	0.0107342
NCU08550	0.54	0.269461	287	301.52	306.607	305.964	292.184	283.659	272.62	285.566	277.906	1.07727	0.00277181	0.0108122
NCU02520	0.085	0.221795	324	278.513	292.607	281.32	283.877	300.703	318.317	313.978	327.634	0.901388	0.00277502	0.0108145
NCU07735	0.641	0.358973	354	876.709	897.176	871.761	880.384	823.383	846.264	853.079	839.12	1.04884	0.00278372	0.0108381
NCU04127	0.641	0.274914	70	52.5393	48.2739	45.4398	47.2623	56.1678	57.8548	60.1603	55.3025	0.843258	0.00279947	0.0108892
NCU03964	0.257	0.235984	1072	97.4465	86.1655	89.4392	93.747	79.4304	81.1756	77.2171	75.8854	1.16923	0.00281839	0.0109525
NCU00881	0.353	0.215761	229	8.89296	6.98971	9.1945	7.39659	5.71496	5.41511	5.15727	4.52973	1.55996	0.00282412	0.0109644
NCU01793	0.473	0.285081	249	474.911	500.255	468.11	510.744	423.26	423.119	447.31	434.132	1.13092	0.00283523	0.0109972
NCU02435	0.698	0.29703	137	1019.46	1054.77	1055.63	1062	963.311	1006.67	986.671	969.412	1.0677	0.00284982	0.0110434
NCU00635	0.682	0.324576	200	213.033	218.99	218.438	217.061	225.376	237.856	231.202	238.483	0.929904	0.00285982	0.0110672
NCU00434	0.178	0.221097	619	131.492	125.365	126.513	130.749	119.133	120.895	121.101	121.656	1.0649	0.00286133	0.0110672
NCU02967	0.222	0.224522	237	251.436	252.467	239.965	260.986	227.743	222.249	233.402	226.76	1.10405	0.00286933	0.0110877
NCU01455	0.407	0.250929	682	448.365	421.651	408.899	434.787	381.291	385.086	392.497	373.479	1.11835	0.00288333	0.0111314
NCU01257	0.501	0.315789	436	282.982	281.264	287.298	286.855	256.317	266.132	267.658	273.526	1.07029	0.0028912	0.0111514
NCU03098	0.317	0.238419	679	39.3547	39.9967	41.5528	43.564	33.9877	33.3847	31.3458	36.9596	1.2122	0.00292308	0.0112638
NCU04787	0.425	0.273799	636	191.022	189.499	187.323	184.573	180.336	173.616	178.541	171.358	1.069	0.00292811	0.0112727
NCU04302	0.333	0.207159	157	239.181	238.263	242.806	235.382	229.379	224.88	229.877	220.762	1.05607	0.00293647	0.0112943
NCU05844	0.169	0.219823	123	67.3609	52.6885	59.5275	66.8538	46.6261	43.5252	44.7594	41.788	1.39464	0.00293981	0.0112967
NCU01666	0.475	0.267652	330	534.33	540.394	553.229	539.742	523.41	523.605	515.538	514.174	1.0438	0.00297326	0.0114146
NCU01224	0.361	0.246673	459	396.998	391.894	393.371	406.604	368.225	381.382	377.924	377.759	1.05552	0.00299165	0.0114745
NCU01838	0.346	0.225817	357	161.025	157.657	163.883	157.604	148.967	137.191	147.219	135.842	1.12464	0.00299763	0.0114867
NCU06043	0.508	0.277369	303	27.8956	32.5778	30.3458	28.9984	19.1086	21.8392	21.7883	25.4611	1.35852	0.00300993	0.0115232
NCU04071	0.362	0.248348	366	14.158	15.3283	14.798	13.1811	17.1701	16.9094	16.2052	16.8745	0.855659	0.00302218	0.0115593
NCU09237	0.45	0.272311	481	425.247	451.694	472.925	454.89	389.574	406.184	384.974	406.954	1.13672	0.00304266	0.0116269
NCU03610	0.366	0.275146	185	63.8435	64.6241	61.0073	63.5538	68.1768	66.7693	70.7114	69.265	0.920364	0.00305832	0.0116759
NCU05340	0.226	0.21522	377	4.73407	5.2525	4.2421	4.40002	3.44912	2.98853	3.12275	3.73329	1.40132	0.00306834	0.0117034
NCU08769	0.626	0.378475	93	262.674	289.623	288.107	230.034	351.609	335.405	361.529	327.161	0.778103	0.00307456	0.0117163
NCU00457	0.468	0.290682	559	314.085	342.046	334.731	326.247	293.653	300.973	290.558	303.467	1.10807	0.00308094	0.0117297
NCU00277	0.373	0.251142	709	143.106	136.81	136.023	148.842	119.435	126.055	128.388	120.884	1.14152	0.0031004	0.011793
NCU08945	0.257	0.233201	690	36.1249	37.912	37.5672	35.2381	31.3945	33.7423	31.2275	33.3259	1.13225	0.00312069	0.0118592
NCU10776	0.312	0.257594	394	69.3961	65.3803	64.9337	67.821	60.347	61.6863	61.7453	62.2713	1.0873	0.00312515	0.0118652
NCU08988	0.166	0.206152	399	149.433	133.969	133.695	140.346	159.138	161.176	157.273	154.757	0.881549	0.00313751	0.0119012
NCU07757	0.375	0.21575	465	96.9156	98.7143	99.8767	96.4591	93.0507	92.721	93.6352	94.9003	1.04718	0.0031446	0.0119172
NCU09128	0.132	0.224734	751	159.1	142.39	147.586	143.646	131.268	130.806	128.766	125.712	1.14746	0.00315971	0.0119634
NCU04303	0.659	0.302336	581	1186.95	1156.47	1185.87	1159.25	1442.21	1317.35	1335.16	1278.15	0.872631	0.00316786	0.0119833
NCU07998	0.19	0.234575	441	75.1478	73.208	67.4395	73.6435	64.6521	63.7808	59.8527	58.6376	1.17218	0.00317107	0.0119844
NCU01001	0.595	0.370972	89	48.0486	51.2579	48.7545	49.6899	44.0833	41.9926	43.9551	46.3426	1.1212	0.00319629	0.0120577
NCU08968	0.516	0.287178	398	223.342	222.138	218.853	223.112	209.389	207.179	215.825	213.345	1.04931	0.0031963	0.0120577
NCU06767	0.266	0.237859	1086	403.856	404.422	398.303	401.938	396.221	389.3	386.819	387.118	1.03146	0.00320138	0.0120659
NCU06343	0.312	0.230747	209	39.1556	38.8521	38.5538	40.0554	36.2535	35.4281	35.8407	32.7036	1.11689	0.00320651	0.0120742
NCU01878	0.247	0.269707	1136	216.064	205.726	205.554	213.155	196.549	199.618	195.125	194.38	1.06978	0.0032249	0.0121323
NCU02962	0.175	0.2291	567	64.3302	62.1512	60.9086	62.9848	58.8364	59.5918	59.0247	58.0403	1.06319	0.00323951	0.0121762
NCU00475	0.784	0.294978	156	1306.09	1359.35	1330.97	1339.86	1192.77	1210.51	1223.15	1283.56	1.08682	0.0032624	0.0122511
NCU05602	0.273	0.2681	607	126.094	119.479	128.348	123.997	113.217	117.191	111.828	110.033	1.10094	0.00330681	0.0124065
NCU02299	0.258	0.214964	358	11.1494	12.6714	12.7855	12.4604	10.6746	10.2427	10.2909	10.503	1.17634	0.00333292	0.0124931
NCU06333	0.32	0.25826	405	102.004	101.371	94.1745	101.011	91.8674	90.9841	88.2177	90.1217	1.10346	0.00336279	0.0125937
NCU01989	0.211	0.235091	288	65.7902	64.5424	63.9274	70.1538	56.4447	60.7667	57.9128	55.8003	1.14502	0.00337491	0.0126221
NCU09403	0.519	0.255663	304	36.5231	39.1587	40.6649	39.6571	34.1891	33.308	32.434	35.4912	1.15198	0.00337649	0.0126221
NCU08811	0.448	0.255574	496	495.904	527.416	529.986	521.08	485.999	477.781	482.536	473.73	1.08038	0.00339137	0.0126662
NCU06787	0.238	0.224944	366	146.181	146.518	143.422	143.456	132.451	138.417	132.93	139.152	1.06746	0.00341677	0.0127496
NCU00345	0.158	0.210461	1125	28.6256	25.772	29.083	28.4295	23.0361	24.1637	22.4034	24.8886	1.18434	0.00343387	0.0128018
NCU07842	0.485	0.249271	307	158.879	155.143	170.611	156.808	129.657	142.172	130.186	143.582	1.17567	0.00343702	0.012802
NCU02453	0.111	0.202615	126	10.0433	6.3357	6.31382	7.92763	3.92746	3.49939	3.38298	2.81241	2.24783	0.00344373	0.0128154
NCU10046	0.2	0.220435	162	64.286	67.7102	61.8162	68.1814	73.5644	75.3262	76.9332	71.5548	0.881011	0.00345404	0.0128422
NCU06464	0.835	0.343887	170	781.32	769.604	795.975	772.83	829.979	858.704	811.584	831.081	0.936477	0.00347713	0.0129156
NCU07795	0.322	0.257319	341	125.984	119.663	120.969	124.775	111.505	114.79	112.017	104.856	1.10881	0.00348188	0.0129156
NCU03170	0.1	0.192823	206	15.1313	12.5283	11.8779	13.0294	16.591	19.1828	17.3644	16.6754	0.752961	0.00348318	0.0129156
NCU10747	0.284	0.23119	1274	418.81	437.245	416.219	424.223	394.307	398.368	403.048	404.092	1.06043	0.00349764	0.0129576
NCU01545	0.55	0.292603	121	131.16	130.004	128.762	135.794	148.388	140.895	151.288	141.268	0.903552	0.0035021	0.0129625
NCU06272	0.442	0.283333	1798	1061.76	1075.47	1038.21	1076.87	953.367	992.804	1011.32	1003.46	1.07356	0.00351807	0.0130007
NCU08919	0.282	0.236311	2011	99.6808	103.211	98.4561	97.6729	89.375	88.4553	92.7599	94.2532	1.09368	0.00351872	0.0130007
NCU06177	0.199	0.207687	810	6.5923	6.84664	7.87254	7.45349	5.21144	5.84934	5.89064	5.69949	1.26993	0.00354041	0.0130522
NCU02472	0.409	0.239546	183	204.782	204.01	205.732	195.118	191.766	185.621	190.18	182.981	1.07873	0.00354046	0.0130522
NCU03563	0.167	0.220207	644	13.1846	13.5298	13.042	13.6932	14.9042	16.8584	15.6138	14.9581	0.857465	0.00354214	0.0130522
NCU00116	0.238	0.227235	271	176.222	153.508	159.641	167.011	141.54	134.407	138.347	143.831	1.17605	0.00357543	0.0131631
NCU00303	0.176	0.214522	255	43.779	40.6098	43.5062	44.7968	36.0018	39.9492	36.3848	36.7107	1.15864	0.00358072	0.0131638
NCU05202	0.211	0.226219	360	38.7132	39.3631	39.4416	39.145	40.4579	42.7589	43.5056	43.356	0.921122	0.003582	0.0131638
NCU06546	0.199	0.229472	553	88.5314	88.8837	90.0311	90.0677	93.3528	99.1067	100.803	95.8461	0.918802	0.00361954	0.0132899
NCU02082	0.209	0.216522	1487	317.138	306.689	315.73	315.493	296.297	298.495	300.659	286.269	1.06205	0.00365123	0.0133944
NCU03108	0.315	0.223016	799	195.291	191.829	191.467	205.037	210.195	226.362	221.502	214.142	0.898444	0.0036915	0.0135194
NCU00682	0.189	0.214474	416	15.9498	14.94	13.772	14.7173	19.2093	18.1611	16.9622	17.3474	0.828393	0.00369188	0.0135194
NCU05347	0.471	0.301905	143	78.2227	70.6737	80.7577	83.0125	65.1556	64.1129	66.1928	58.4136	1.23158	0.00369693	0.0135259
NCU08377	0.124	0.207686	2300	55.7469	59.5964	56.5284	56.2141	52.769	49.1702	51.1942	52.6643	1.1083	0.00370203	0.0135326
NCU03792	0.087	0.205363	1206	6.48169	6.58095	6.86628	7.24487	5.84084	5.36402	5.65407	4.67906	1.26167	0.00372882	0.0136184
NCU05194	0.354	0.230226	972	246.083	229.087	246.416	239.82	270.34	266.311	254.883	271.112	0.904729	0.00373468	0.0136278
NCU03704	0.288	0.237047	331	50.681	51.9732	50.55	51.2641	54.204	54.5342	58.0784	55.0038	0.921773	0.00376972	0.0137435
NCU05589	0.184	0.216178	857	39.7086	40.3237	39.9744	39.6381	34.3401	36.7308	37.1418	37.6814	1.09425	0.00384108	0.0139796
NCU06418	0.377	0.231348	626	53.7781	50.8082	52.2074	54.052	48.5394	46.3094	49.2779	45.5959	1.11134	0.00384125	0.0139796
NCU06314	0.118	0.212114	379	47.6282	45.9645	45.8344	48.0209	40.1558	42.6823	39.9334	43.9782	1.12413	0.00385039	0.0140005
NCU00599	0.167	0.227215	870	68.8209	67.1993	70.8529	71.0073	75.226	77.7783	81.9249	75.5618	0.89497	0.00385558	0.014007
NCU03298	0.05	0.199134	1366	35.771	34.785	33.5422	36.2812	30.2616	32.3885	30.8017	32.2805	1.11649	0.00389341	0.014132
NCU06908	0.139	0.208987	1220	95.6104	89.6604	87.8805	94.7143	81.2683	82.606	82.0432	84.8453	1.11217	0.00390368	0.0141569
NCU01022	0.338	0.2526	751	100.256	106.358	101.791	104.614	91.2128	92.1846	93.9191	98.1856	1.09991	0.00391978	0.0141927
NCU08500	0.834	0.296651	202	707.765	723.843	725.28	726.118	674.038	693.032	677.897	700.291	1.05018	0.00392105	0.0141927
NCU06103	0.204	0.23019	1270	48.1149	50.1133	48.5572	46.314	54.4558	51.4691	52.7082	52.5648	0.914306	0.00392389	0.0141927
NCU02586	0.079	0.219152	639	48.1149	46.4754	47.985	44.9106	40.5334	42.2481	43.7185	39.6725	1.12826	0.00393712	0.0142281
NCU03579	0.281	0.215679	262	104.791	95.6895	95.753	105.411	89.7526	86.2331	87.9575	86.0897	1.14745	0.00394531	0.0142452
NCU03725	0.105	0.205918	681	100.942	108.463	104.869	105.316	93.0255	98.5192	91.648	96.4683	1.10517	0.00396138	0.0142803
NCU00805	0.145	0.244548	156	42.0535	40.528	41.5725	37.9502	36.606	36.7053	35.8407	35.3667	1.12168	0.00396201	0.0142803
NCU00523	0.306	0.24972	377	72.095	67.138	68.9587	76.7538	63.5444	59.6428	59.6398	57.2687	1.1868	0.00396541	0.0142803
NCU03332	0.162	0.200342	307	57.0964	56.306	61.244	58.4331	50.6039	50.9327	48.4263	54.1327	1.14201	0.0039754	0.0143038
NCU11371	0.133	0.217691	380	199.981	209.793	207.646	206.403	225.426	230.142	216.653	219.02	0.924355	0.00398937	0.0143397
NCU05715	0.191	0.217078	790	81.1649	74.7204	74.0493	77.7021	66.8424	68.0465	67.9435	71.0819	1.12311	0.00399233	0.0143397
NCU06994	0.255	0.265867	779	267.63	253.857	260.84	271.815	234.993	247.767	241.091	244.008	1.08915	0.00402325	0.0144382
NCU04035	0.144	0.220258	1035	32.5633	32.1894	33.3251	32.8864	29.6322	30.1918	30.0683	27.0539	1.11987	0.00402981	0.0144421
NCU01535	0.224	0.241279	424	47.9822	42.8784	45.8344	45.3089	39.1488	41.1753	40.3119	40.8173	1.12728	0.00403133	0.0144421
NCU01845	0.17	0.20639	570	37.7619	34.0901	32.9897	35.3709	30.9665	30.4217	29.3822	28.597	1.17463	0.00403832	0.0144509
NCU08423	0.236	0.261972	1102	448.829	446.605	422.967	451.666	401.281	415.431	414.048	402.947	1.08347	0.00404079	0.0144509
NCU09317	0.194	0.225661	652	97.2917	95.7099	95.3781	96.535	88.2924	93.2063	91.6243	91.5901	1.05539	0.00404627	0.014458
NCU10810	0.265	0.221303	588	456.948	447.689	447.965	444.156	435.873	431.421	428.55	418.602	1.04801	0.00407141	0.0145352
NCU03194	0.324	0.262195	633	619.764	616.75	654.269	630.398	673.812	690.81	662.969	691.58	0.927188	0.00407974	0.0145443
NCU02977	0.471	0.235945	364	69.4403	74.7408	74.2071	73.2831	63.8968	64.7259	60.5624	67.8713	1.13466	0.004081	0.0145443
NCU07719	0.501	0.274	255	326.783	316.478	315.73	307.755	282.324	248.865	276.032	230.12	1.22115	0.00412393	0.0146735
NCU05689	0.825	0.282413	186	311.21	301.865	311.883	297.817	293.251	280.973	282.088	286.344	1.07012	0.00412438	0.0146735
NCU02296	0.54	0.274328	566	68.7767	69.2839	73.6941	70.8176	75.7547	77.9061	76.7203	75.0143	0.925267	0.00414199	0.0147235
NCU04228	0.224	0.227963	329	102.136	105.213	99.857	100.176	108.962	108.328	109.391	114.537	0.923315	0.00415757	0.0147662
NCU07864	0.351	0.257947	549	391.069	388.603	370.029	388.435	348.411	360.616	365.362	351.477	1.07874	0.00419187	0.0148743
NCU01939	0.318	0.258748	1047	1170.51	1109.67	1151.4	1124.49	1093.55	1044.38	1047.56	1040.54	1.0781	0.00419523	0.0148743
NCU06030	0.033	0.189199	1096	71.0995	74.0255	74.0098	72.4487	63.1919	67.6633	63.4249	68.7424	1.10859	0.00420105	0.0148822
NCU06512	0.757	0.31731	769	7028.49	7167.35	7243.57	7208	7449.95	7648.05	7500.92	7845.12	0.940986	0.00421247	0.0149098
NCU08616	0.545	0.269605	1234	318.908	321.343	323.702	324.597	298.286	300.871	311.731	311.282	1.05431	0.00423051	0.0149608
NCU05023	0.453	0.237243	141	21.8563	19.4159	19.7307	22.5691	17.7743	17.1649	17.1988	17.2976	1.20359	0.00424921	0.0150141
NCU00447	0.435	0.26713	663	101.628	91.0706	98.2588	89.2901	84.088	79.643	80.813	76.5574	1.1842	0.00426157	0.0150449
NCU09559	0.357	0.226611	865	142.11	142.349	137.503	145.751	131.696	130.397	133.19	123.423	1.09448	0.00427165	0.0150676
NCU08295	0.568	0.320532	376	532.649	562.467	545.238	547.708	493.929	509.838	518.069	517.733	1.07281	0.00429007	0.0151197
NCU04342	0.272	0.223859	321	72.7586	71.3481	70.1426	73.3211	66.213	68.3785	65.01	68.369	1.07314	0.00429654	0.0151295
NCU10029	0.629	0.286798	203	265.639	260.663	267.943	265.348	255.94	258.469	251.027	250.728	1.04274	0.00430082	0.0151317
NCU03658	0.167	0.208144	1059	63.1135	62.6825	59.3499	61.1262	55.2363	58.3401	55.7837	53.5105	1.105	0.00432417	0.0151998
NCU06751	0.267	0.21356	223	51.1235	46.2097	47.6299	47.2813	56.5706	52.6696	53.1577	54.307	0.887125	0.00432755	0.0151998
NCU03901	0.261	0.228206	367	207.525	178.074	180.773	201.263	161.958	153.615	161.46	153.189	1.21804	0.00434149	0.0152328
NCU03714	0.127	0.221735	580	29.2229	29.8595	29.7341	29.8139	28.1972	26.6413	26.9455	28.4477	1.07619	0.00434433	0.0152328
NCU05588	0.257	0.233816	768	20.2636	21.2144	20.658	23.0812	16.9183	18.7485	17.9795	18.4176	1.18252	0.00435717	0.0152617
NCU03880	0.241	0.21856	534	271.811	275.235	272.56	273.2	250.174	258.342	248.306	265.263	1.06919	0.00435996	0.0152617
NCU06850	0.491	0.257783	430	55.1939	56.633	55.7984	52.3072	50.3018	49.5534	49.9877	51.619	1.09168	0.00436772	0.0152759
NCU04279	0.235	0.215456	822	169.497	162.971	163.291	174.996	154.43	155.838	148.875	154.061	1.09385	0.00438651	0.0153227
NCU00187	0.286	0.220002	315	39.5759	37.912	38.83	37.0967	34.7178	33.1292	31.9609	28.5721	1.195	0.00438851	0.0153227
NCU03358	0.404	0.241219	346	378.681	367.062	361.032	372.959	390.632	395.277	412.511	392.717	0.929985	0.00439729	0.0153403
NCU01983	0.254	0.236598	308	135.297	133.642	134.011	136.59	140.155	149.477	150.909	154.509	0.906714	0.00440982	0.0153628
NCU04051	0.477	0.255056	749	491.945	487.256	486.657	487.587	464.498	469.582	468.933	481.694	1.03647	0.00441116	0.0153628
NCU10015	0.419	0.274434	400	65.016	60.4957	65.8216	64.4452	68.353	75.3773	73.6922	72.2019	0.883138	0.00442037	0.0153818
NCU08787	0.174	0.2055	705	19.5999	20.0085	18.606	20.2932	25.2516	22.8099	24.2013	21.6531	0.835937	0.00442875	0.015398
NCU06999	0.107	0.213288	1217	116.073	113.593	112.938	120.09	103.121	109.605	106.836	105.951	1.08738	0.00443397	0.0154032
NCU08057	0.271	0.222821	299	315.103	321.649	320.545	313.71	298.084	292.263	302.599	278.28	1.08519	0.00444873	0.0154415
NCU05683	0.428	0.248098	640	82.7355	79.8298	81.172	87.3746	89.4253	89.6558	90.9146	91.2666	0.916542	0.00446921	0.0154883
NCU09648	0.476	0.283253	488	316.364	324.878	313.343	327.024	291.639	301.254	306.384	302.198	1.0667	0.00447195	0.0154883
NCU06698	0.191	0.215874	686	105.012	96.9566	101.968	105.449	114.727	112.312	113.223	109.261	0.910709	0.00447583	0.0154883
NCU00443	0.703	0.361214	250	463.474	490.158	467.854	479.659	510.973	522.328	541.655	504.716	0.914156	0.00447902	0.0154883
NCU05791	0.198	0.243024	836	32.0766	30.8814	35.3377	27.5381	22.6584	23.5251	25.4315	23.9677	1.31649	0.00448098	0.0154883
NCU11283	0.151	0.192514	485	4.02617	3.5766	3.70937	2.71208	4.7331	4.62328	5.10995	4.85328	0.725906	0.00448842	0.015501
NCU02979	0.239	0.239044	1008	442.901	441.7	434.41	447.266	463.667	467.768	469.808	451.48	0.953341	0.00449825	0.015522
NCU06558	0.252	0.21937	380	128.882	119.438	125.704	128.245	141.364	141.687	140.524	132.582	0.903109	0.00452691	0.0156078
NCU11234	0.112	0.202054	508	196.574	203.989	202.97	202.003	214.248	221.458	208.609	218.97	0.933105	0.0045509	0.0156619
NCU00695	0.247	0.206519	536	174.895	170.778	175.8	196.408	146.852	153.769	144.758	157.893	1.18998	0.00455156	0.0156619
NCU11175	0.406	0.275557	829	233.894	235.79	226.094	225.748	215.406	211.317	219.184	204.908	1.08311	0.00455397	0.0156619
NCU06303	0.273	0.244652	375	135.12	136.749	138.352	138.221	128.675	134.228	130.375	128.848	1.0504	0.00457285	0.015688
NCU01655	0.23	0.240891	273	48.3583	49.0506	50.3922	49.9744	42.5727	46.0795	45.3035	46.4422	1.09633	0.00457298	0.015688
NCU07258	0.128	0.186905	620	43.6242	40.6915	43.0524	39.6381	48.9926	51.4946	45.2562	50.0759	0.852859	0.00457377	0.015688
NCU06220	0.324	0.239907	500	17.078	16.4933	16.9684	18.0553	18.7058	21.3284	20.0376	21.6282	0.839595	0.00457678	0.015688
NCU05244	0.059	0.165662	314	6.41532	6.80577	6.47166	6.39141	5.3625	4.69991	5.51213	5.87371	1.21614	0.00459003	0.015717
NCU05046	0.359	0.22582	1121	320.523	329.068	353.712	308.76	296.221	273.872	270	264.317	1.18802	0.00459284	0.015717
NCU11129	0.367	0.217396	596	100.079	102.005	101.278	105.544	92.2199	95.4796	97.6096	95.2736	1.07442	0.00465559	0.0159185
NCU09132	0.54	0.292893	454	893.854	908.008	893.366	899.539	864.747	878.806	882.059	878.892	1.02576	0.00467765	0.0159807
NCU08011	0.19	0.217784	502	41.3678	36.0522	37.291	40.1881	30.9665	34.151	33.0491	32.0068	1.18994	0.00468633	0.0159971
NCU05777	0.323	0.248473	788	341.384	341.494	335.875	351.85	312.158	321.535	330.207	313.92	1.07261	0.00469265	0.0160054
NCU00577	0.101	0.228127	398	6.63654	6.68314	6.64924	6.80866	5.71496	4.95534	4.7551	6.02305	1.24846	0.00470389	0.0160305
NCU07542	0.443	0.294337	383	269.023	256.208	242.865	259.298	230.386	219.874	237.353	221.658	1.12991	0.0047139	0.0160514
NCU11085	0.255	0.202222	161	19.4672	17.0451	18.5863	18.6432	23.4137	20.511	22.4507	24.4406	0.811991	0.00472596	0.0160792
NCU11426	0.115	0.200814	808	293.18	298.371	288.324	285.565	301.886	306.49	312.866	307.2	0.948714	0.00473235	0.0160877
NCU06149	0.362	0.251483	569	565.367	559.953	547.724	570.315	534.337	518.471	538.059	510.466	1.06759	0.00474783	0.0161167
NCU04855	0.143	0.198108	578	45.2612	39.9149	43.8613	41.1175	36.6312	37.8547	36.716	36.9845	1.14825	0.00474872	0.0161167
NCU16374	0.09	0.244502	93	151.778	162.684	157.589	166.272	176.459	174.969	191.339	180.343	0.882745	0.00476049	0.0161434
NCU06719	0.228	0.236238	235	21.8785	21.2961	20.1845	21.6208	24.7481	26.0538	23.8228	28.2237	0.826264	0.00476742	0.0161536
NCU06821	0.296	0.224071	711	141.292	130.495	129.177	142.47	120.996	120.92	121.125	118.32	1.12895	0.00477753	0.0161698
NCU06397	0.593	0.255022	133	310.103	363.526	326.997	334.876	380.309	386.695	420.53	423.355	0.829046	0.00478002	0.0161698
NCU07814	0.347	0.251894	477	225.664	239.142	228.402	221.822	246.851	252.007	245.254	243.311	0.926685	0.0047996	0.0162227
NCU05942	0.466	0.23448	251	251.038	249.933	240.951	251.844	239.827	233.693	234.112	235.845	1.0533	0.0048113	0.016249
NCU00072	0.18	0.222235	372	139.013	139.712	135.905	144.044	126.359	116.834	129.594	128.052	1.11548	0.00481729	0.0162559
NCU09897	0.197	0.205787	391	273.005	267.775	248.113	275.969	234.112	242.377	235.058	222.106	1.14053	0.00482909	0.0162824
NCU05117	0.353	0.21832	628	154.72	139.692	144.073	145.58	133.282	133.309	130.138	130.242	1.10834	0.00483685	0.0162952
NCU08560	0.382	0.230081	481	90.0136	87.9436	91.2939	88.0953	84.7678	86.3097	85.3552	83.4018	1.05153	0.00487766	0.0164193
NCU07554	0.33	0.256758	1204	454.006	464.836	464.934	470.973	431.291	444.422	446.672	445.307	1.04925	0.00492113	0.0165492
NCU09870	0.328	0.282736	579	68.2236	69.8766	65.4664	68.2762	60.0449	62.9123	62.2184	64.3869	1.08928	0.00492426	0.0165492
NCU04807	0.123	0.219165	744	234.248	228.044	225.305	218.787	211.529	201.738	207.213	190.896	1.11709	0.00495192	0.0166286
NCU01163	0.324	0.249791	176	110.72	111.488	114.931	106.397	130.865	126.565	129.973	117.375	0.878675	0.00499763	0.0167685
NCU07661	0.189	0.210962	297	58.6891	60.8432	59.8629	59.5141	56.4951	53.4359	55.2869	57.2936	1.07369	0.00501357	0.0168083
NCU03088	0.198	0.238775	521	70.3252	63.5818	66.3148	73.2642	58.5595	60.358	58.8118	57.1443	1.1644	0.00502395	0.0168236
NCU08303	0.206	0.217524	937	120.453	117.251	124.323	123.03	132.124	136.808	128.246	140.023	0.902935	0.00502628	0.0168236
NCU03625	0.553	0.197929	116	107.888	104.069	104.573	106.207	102.895	100.461	100.851	100.849	1.04366	0.00503609	0.0168428
NCU00925	0.493	0.300642	663	262.099	271.147	263.503	259.81	251.056	255.711	252.209	251.524	1.04558	0.00505664	0.0168978
NCU02633	0.308	0.247524	432	71.0552	76.2123	73.9309	72.8469	64.8535	67.4079	64.8917	69.6881	1.10195	0.00510699	0.0170522
NCU05789	0.421	0.231212	289	79.196	76.9277	78.1138	79.7883	83.3579	84.1641	80.813	85.2933	0.941245	0.00512497	0.0170934
NCU09327	0.228	0.212801	1117	55.2381	51.36	53.7464	52.8382	56.3188	58.9021	57.2741	57.3931	0.927333	0.00512762	0.0170934
NCU00527	0.519	0.261402	115	15.3747	15.6553	14.9953	15.7225	22.4822	20.2811	17.2224	21.3047	0.759595	0.00515312	0.0171646
NCU06768	0.358	0.249994	249	148.415	146.539	142.988	147.021	153.675	154.765	154.6	149.854	0.954429	0.00516385	0.0171865
NCU04325	0.23	0.208807	760	62.4498	60.4548	62.053	60.6141	59.6924	58.2124	58.4569	57.4429	1.05033	0.00517244	0.0172012
NCU04013	0.477	0.266392	533	460.31	475.913	459.429	458.778	479.705	485.01	497.464	498.469	0.945826	0.0051897	0.017233
NCU16779	0.116	0.210504	1186	373.615	372.355	367.997	371.631	346.951	359.287	346.673	361.632	1.05023	0.00519278	0.017233
NCU06075	0.617	0.280034	527	2124.27	2126.69	2229.57	2045.95	2413.05	2311.33	2315.5	2287.64	0.914121	0.00519454	0.017233
NCU03084	0.356	0.245893	438	443.432	462.077	449.07	466.971	473.083	490.119	498.93	493.093	0.931632	0.00520551	0.0172555
NCU01516	0.683	0.324579	238	560.124	544.257	515.74	577.863	627.261	619.008	647.9	595.435	0.882865	0.00525904	0.017419
NCU06076	0.125	0.235994	152	43.5578	40.6711	41.829	45.233	47.054	47.6632	48.8758	51.4199	0.878357	0.00527406	0.0174498
NCU01910	0.016	0.197449	1951	4.53497	4.90506	4.61698	4.72244	4.2044	3.52493	2.90984	3.35996	1.34147	0.00528016	0.0174498
NCU09473	0.37	0.229913	276	23.4491	23.1968	21.1908	22.3225	25.1005	25.3642	25.2895	24.2166	0.901855	0.00528104	0.0174498
NCU08048	0.251	0.221028	431	84.0186	86.6765	85.2366	89.0625	79.1032	82.7592	78.4473	80.1165	1.07667	0.00529643	0.0174867
NCU02589	0.173	0.23689	630	79.0633	74.5977	75.2528	75.6538	68.9069	69.6046	72.6039	66.7513	1.09609	0.00533458	0.0175986
NCU05994	0.095	0.183725	801	90.5667	89.8443	86.2428	87.2987	79.8333	80.9712	80.4818	85.2933	1.08382	0.005341	0.0176057
NCU08554	0.392	0.23915	182	114.989	115.984	120.456	106.663	104.128	102.3	98.3193	99.3802	1.13353	0.00534852	0.0176164
NCU02424	0.196	0.224377	517	22.2103	23.8713	24.7423	24.5415	20.7199	20.0512	20.842	17.5963	1.20397	0.00535306	0.0176173
NCU04252	0.229	0.222941	709	129.413	137.342	132.728	136.913	127.542	125.39	123.23	124.941	1.07043	0.00538052	0.0176936
NCU03578	0.219	0.237142	2509	47.6725	50.0316	48.3402	49.5572	45.7952	41.7883	45.2326	44.924	1.10049	0.00539553	0.0177288
NCU05267	0.353	0.262324	1140	112.069	98.469	98.0812	103.78	90.1806	90.6009	86.7509	85.2684	1.16893	0.00541738	0.0177837
NCU00597	0.25	0.225448	349	175.603	177.604	181.424	183.094	165.23	170.959	157.391	167.376	1.08589	0.00542204	0.0177837
NCU04158	0.224	0.21468	488	123.993	112.285	112.307	113.737	104.204	103.934	103.595	100.625	1.12117	0.00542518	0.0177837
NCU05242	0.135	0.212586	1033	19.3345	18.6392	19.119	21.1656	17.5477	17.1649	15.9213	16.2025	1.17089	0.00547899	0.0179459
NCU09425	0.365	0.232276	791	16.4586	15.0831	15.9819	19.2122	13.3685	11.0601	12.491	12.6683	1.34581	0.00548628	0.0179555
NCU03529	0.119	0.216593	365	39.952	41.3455	40.8622	41.0226	35.3472	36.3221	34.0427	39.0005	1.12763	0.00550709	0.0180093
NCU05288	0.644	0.282892	465	912.591	885.22	907.611	888.217	933.15	943.302	920.667	942.009	0.96109	0.00554513	0.0181194
NCU03393	0.733	0.2635	290	952.897	944.898	999.418	951.789	900.22	910.403	900.677	916.349	1.06102	0.00556665	0.0181753
NCU07984	0.071	0.217539	616	49.8183	46.4754	46.525	50.0313	44.5113	41.2008	43.5292	43.2066	1.11831	0.00557273	0.0181808
NCU07576	0.269	0.231799	452	23.6924	20.8261	21.6643	20.388	15.307	18.1866	18.6419	16.526	1.26083	0.00558055	0.0181828
NCU06893	0.237	0.197252	725	86.8502	84.1013	85.6904	84.416	73.8917	82.3505	76.3654	75.2881	1.10771	0.00558216	0.0181828
NCU06440	0.375	0.275819	269	572.048	572.952	553.288	570.486	523.763	512.418	549.036	506.359	1.08472	0.00561928	0.0182837
NCU06090	0.5	0.332335	531	63.7329	67.608	67.0251	63.1934	56.1426	60.639	58.9301	60.2802	1.10834	0.00562202	0.0182837
NCU06355	0.263	0.221478	972	329.947	324.286	333.567	333.093	341.84	354.434	342.083	355.708	0.947511	0.00567384	0.0184377
NCU07330	0.402	0.231208	647	138.217	142.86	150.861	148.558	126.736	129.477	136.36	127.455	1.11628	0.00568032	0.0184443
NCU07027	0.542	0.26036	887	533.6	530.727	543.758	541.924	500.701	516.453	494.767	520.844	1.05768	0.00568688	0.0184511
NCU01791	0.419	0.27622	235	9.77784	9.46267	9.94426	9.90005	8.86197	7.30529	6.26916	7.51636	1.30488	0.00569953	0.0184776
NCU02636	0.168	0.189491	162	37.1204	38.3003	36.1269	39.8468	32.4519	33.2059	34.6341	29.9659	1.16227	0.00579569	0.0187711
NCU06493	0.376	0.257598	353	421.155	398.495	409.668	408.387	390.783	367.691	382.726	384.006	1.07376	0.00579915	0.0187711
NCU02696	0.222	0.233504	1194	68.0467	71.5117	70.261	70.628	65.0046	56.6799	62.7389	55.4767	1.16902	0.00580766	0.0187839
NCU02287	0.672	0.287623	546	627.927	633.488	627.159	631.043	621.924	609.89	620.599	614.276	1.02146	0.00582245	0.0188049
NCU02611	0.177	0.232724	827	245.884	237.446	236.235	245.282	230.99	226.106	229.262	231.464	1.05123	0.00582329	0.0188049
NCU11348	0.425	0.247246	87	163.17	138.854	152.222	157.206	133.962	113.002	123.372	104.856	1.28675	0.0058751	0.0189521
NCU09483	0.322	0.217538	234	53.0038	49.3571	45.2622	53.1986	37.613	41.5329	43.5766	40.6929	1.2289	0.00587803	0.0189521
NCU02706	0.239	0.224279	227	35.7046	39.0974	37.508	35.7312	30.5134	29.7065	34.5395	30.8121	1.17894	0.00589376	0.0189879
NCU09841	0.496	0.240961	164	152.508	158.597	155.655	149.335	169.46	172.773	169.054	188.581	0.880302	0.00590612	0.0190077
NCU07936	0.534	0.299714	734	1350.09	1355.29	1319.51	1353.77	1370.11	1397.66	1396.37	1391.15	0.968206	0.00591052	0.0190077
NCU03870	0.261	0.254629	833	265.307	243.107	226.784	231.475	203.674	201.662	208.68	184.176	1.21108	0.0059137	0.0190077
NCU08300	0.405	0.25354	91	79.4394	66.9336	67.696	87.8677	50.906	54.6364	55.8073	55.0287	1.39541	0.005935	0.0190613
NCU04196	0.427	0.25891	510	86.3856	84.7349	82.5729	87.9436	74.3701	80.4348	79.6538	77.6525	1.0946	0.00596329	0.0191073
NCU00155	0.076	0.198589	1099	56.8309	60.6592	56.8046	58.0158	49.4206	52.8995	50.2006	54.6554	1.12132	0.00596766	0.0191073
NCU09492	0.199	0.217324	2182	8.47265	7.27584	8.79988	8.00349	5.51356	7.04986	5.53578	6.27193	1.33567	0.00596791	0.0191073
NCU02057	0.052	0.207463	1414	42.8942	41.5908	44.8873	43.4692	35.4479	40.6133	38.2064	36.0885	1.14955	0.00597842	0.0191073
NCU01413	0.119	0.225301	834	86.7838	87.4735	83.8751	85.4401	81.7215	83.4489	80.7184	81.1369	1.0506	0.00597859	0.0191073
NCU01473	0.475	0.276328	449	280.283	275.93	276.269	270.431	317.395	295.532	299.429	291.421	0.916211	0.00597986	0.0191073
NCU07058	0.47	0.284863	916	128.417	125.12	130.361	134.447	117.195	123.832	116.062	117.872	1.09134	0.00598173	0.0191073
NCU07041	0.421	0.280619	320	240.774	248.462	245.805	254.727	229.53	237.575	227.559	234.028	1.06577	0.0059869	0.019109
NCU08374	0.181	0.24278	385	41.9208	36.3996	35.9098	40.245	30.5386	31.3157	33.7588	28.4477	1.24516	0.00599887	0.0191324
NCU16017	#N/A	#N/A	#N/A	44.2878	42.5514	45.1241	44.3795	47.2051	53.3337	49.9877	49.0057	0.883781	0.00601186	0.019145
NCU06923	0.562	0.277202	377	659.716	660.507	676.171	639.786	631.541	597.118	600.301	573.26	1.09739	0.00601211	0.019145
NCU08290	0.174	0.224173	645	82.4037	87.8618	81.9218	84.7953	78.1968	74.2023	78.5182	77.976	1.09093	0.00606397	0.0192953
NCU07878	0.21	0.222745	356	98.265	97.9581	97.4696	101.295	87.2602	85.7733	90.9619	94.751	1.10102	0.00607408	0.0193126
NCU04766	0.238	0.226837	2098	613.438	617.383	609.382	616.269	579.729	603.504	595.499	589.91	1.03708	0.00608055	0.0193183
NCU01006	0.198	0.219507	840	115.21	111.529	112.899	110.209	105.84	108.379	108.397	106.523	1.04825	0.00609956	0.0193637
NCU06363	0.092	0.205746	605	20.5733	15.5327	19.0006	19.1742	14.2245	13.359	14.5019	14.0372	1.32355	0.00614854	0.0194921
NCU02734	0.117	0.208679	319	57.0521	54.9366	53.3912	55.4555	60.6239	58.6722	57.9128	60.778	0.927931	0.00614943	0.0194921
NCU01470	0.183	0.226875	559	142	141.817	146.421	145.22	135.346	140.512	134.917	134.249	1.05584	0.00617327	0.0195503
NCU06554	0.451	0.285331	258	352.666	357.579	356.336	343.638	335.244	323.502	338.629	318.425	1.07176	0.00617727	0.0195503
NCU02203	0.236	0.236466	838	182.615	188.926	181.128	179.756	173.413	175.531	174.779	170.387	1.0552	0.00618211	0.0195506
NCU01100	0.223	0.248541	433	374.743	391.955	388.004	388.776	365.556	369.837	371.087	370.865	1.04476	0.00625535	0.0197671
NCU01650	0.472	0.284343	201	217.192	222.097	208.356	225.653	234.59	238.367	247.028	233.281	0.91611	0.00627577	0.0198164
NCU07414	0.558	0.290376	414	356.537	356.782	379.914	348.531	340.708	301.254	308.372	302.969	1.15037	0.00628641	0.0198349
NCU04946	0.494	0.289733	184	82.3816	81.751	76.5353	79.3901	71.2734	69.0937	75.1589	65.8802	1.13735	0.0063561	0.0200395
NCU07700	0.752	0.301961	844	5840.47	5891.65	5731.07	5830.13	5457.94	5348.26	5623.62	5625	1.05615	0.0063646	0.0200509
NCU00261	0.663	0.303095	585	1047	1059.84	1061.37	1050.87	1040.53	1039.93	1035	1026.98	1.0185	0.00638518	0.0201004
NCU02580	0.68	0.301338	616	869.099	873.366	865.684	849.015	841.359	838.831	846.336	834.714	1.02854	0.00639888	0.0201282
NCU07714	0.326	0.252231	694	339.924	312.677	312.199	343.164	294.308	292.135	291.244	291.869	1.11834	0.0064115	0.0201483
NCU04153	0.429	0.30277	486	215.223	207.566	215.676	206.877	203.473	192.058	195.006	187.61	1.08635	0.00641503	0.0201483
NCU02754	0.294	0.25917	285	10.8176	11.486	10.99	11.0759	8.98785	9.11884	10.3619	9.98034	1.15399	0.00643235	0.0201873
NCU02319	0.524	0.272648	1059	1052.53	1065.21	1046.2	1060.5	1018.98	1027.13	1042.9	1028.87	1.02588	0.00644268	0.0202044
NCU02830	0.135	0.208779	1151	198.963	198.655	195.097	198.304	187.637	194.305	191.789	189.203	1.03681	0.00646028	0.0202442
NCU01805	0.114	0.200679	461	55.4372	53.8534	56.6073	53.8434	50.2514	53.0528	50.3898	50.6981	1.0751	0.00649444	0.0203358
NCU05452	0.264	0.247672	629	222.722	212.9	203.285	220.817	192.924	200.666	193.823	194.878	1.09898	0.00658235	0.0205799
NCU03188	0.406	0.252291	556	299.706	315.967	313.363	317.541	288.14	288.687	293.444	298.763	1.06633	0.00658237	0.0205799
NCU05265	0.094	0.228028	978	72.0286	67.4037	71.5829	68.7693	64.0731	60.8689	60.6097	66.1042	1.11177	0.00659847	0.0206146
NCU09212	0.226	0.229591	630	238.495	238.611	233.513	238.151	243.981	246.592	241.161	247.318	0.969069	0.00661341	0.0206456
NCU05006	0.451	0.218456	461	25.5064	27.4683	26.4588	24.5984	22.4319	23.0142	24.083	21.8771	1.13813	0.0066292	0.0206793
NCU09228	0.468	0.28367	971	1972	1924.05	1854.94	1948.6	2050.14	2042.36	2124.27	2025.36	0.934175	0.00667449	0.0207971
NCU09449	0.149	0.2037	1059	5.3756	4.74156	4.91294	5.70865	4.12887	4.21459	4.44755	4.20618	1.22013	0.00667705	0.0207971
NCU03004	0.594	0.272797	379	626.069	664.983	644.68	632.712	608.631	594.845	612.627	594.838	1.06533	0.00670337	0.0208634
NCU06003	0.54	0.293296	364	503.514	514.254	528.684	517.685	479.78	481.255	477.379	501.755	1.0639	0.00672604	0.0209006
NCU03367	0.217	0.22591	734	52.0084	45.0652	52.1877	49.9175	56.2181	60.9711	58.0311	64.9842	0.829205	0.00672681	0.0209006
NCU09001	0.24	0.225172	572	68.5555	66.3409	64.1642	66.9297	60.5736	63.6275	58.0311	58.7122	1.10395	0.00673053	0.0209006
NCU02271	0.291	0.215328	466	6.79139	5.82476	5.2089	5.99313	8.33327	7.38192	7.61762	7.16792	0.780905	0.0067446	0.0209285
NCU09217	0.252	0.239258	384	31.059	27.9793	29.4974	30.4398	25.025	27.0756	26.1649	27.1784	1.12833	0.00675944	0.0209462
NCU07493	0.376	0.235801	414	366.271	381.634	361.92	378.459	343.175	354.281	354.716	346.549	1.06403	0.00676046	0.0209462
NCU05985	0.292	0.226103	829	126.249	123.158	130.282	130.066	113.091	119.848	117.363	120.61	1.08248	0.00676551	0.0209462
NCU03838	0.304	0.220549	120	26.3913	25.2202	24.3871	26.8932	23.5144	23.2696	21.9302	21.0309	1.14649	0.00680208	0.0210436
NCU09299	0.469	0.247957	121	127.975	115.923	116.391	129.023	104.833	108.098	108.255	97.3892	1.16899	0.00684978	0.0211753
NCU00687	0.285	0.252639	504	122.334	129.31	128.585	130.161	112.94	121.38	114.785	118.968	1.09041	0.00686919	0.0212194
NCU02016	0.733	0.311928	128	384.455	358.601	370.049	347.45	337.158	325.341	318.118	299.36	1.14108	0.00687476	0.0212208
NCU03217	0.238	0.26795	548	174.364	169.633	170.651	168.358	158.836	165.161	164.82	162.871	1.04806	0.00690119	0.0212864
NCU07375	0.563	0.257003	711	130.74	129.187	134.859	136.078	125.83	125.671	126.282	126.509	1.05269	0.00693133	0.0213634
NCU00493	0.376	0.240717	512	609.456	611.456	586.929	614.239	563.365	584.295	575.887	576.047	1.05326	0.00695323	0.0214149
NCU01446	0.577	0.254891	244	248.583	242.289	233.118	248.07	255.537	258.342	259.614	257.896	0.942477	0.00699617	0.0215311
NCU01585	0.192	0.219114	287	78.7094	73.1467	73.4968	75.1418	70.1405	70.7796	69.0554	68.7175	1.07823	0.00702465	0.0216026
NCU02139	0.288	0.228415	770	109.26	108.647	106.25	108.445	105.085	104.343	102.388	105.503	1.03662	0.00703615	0.0216183
NCU08044	0.234	0.202866	348	171.09	182.305	171.44	177.784	192.421	188.89	190.086	183.678	0.930528	0.00704021	0.0216183
NCU00122	0.415	0.228931	537	178.058	177.236	181.779	182.487	198.84	201.228	196.095	184.922	0.921232	0.00705231	0.0216252
NCU02978	0.24	0.255181	1168	71.9843	66.6066	65.5848	71.7659	60.6995	63.9596	60.7517	60.3798	1.12267	0.00705387	0.0216252
NCU09771	0.418	0.235172	534	6.48169	6.72402	6.41247	6.37245	4.48134	5.74717	4.4239	5.57505	1.28492	0.00706108	0.0216252
NCU09579	0.407	0.223226	353	149.057	141.409	140.167	139.189	160.346	156.246	156.871	148.958	0.91549	0.0070636	0.0216252
NCU06361	0.496	0.283248	329	4.80043	4.23061	3.94614	4.7983	3.34842	3.8059	3.05178	3.33507	1.3127	0.00707199	0.0216252
NCU06048	0.673	0.392596	63	52.7163	45.2287	53.0953	45.2709	67.4215	71.1627	56.5407	62.8438	0.760988	0.00707391	0.0216252
NCU00567	0.622	0.299013	871	1083.95	1089.15	1085.35	1077.47	1127.96	1099.91	1102.78	1115.56	0.975194	0.00707949	0.0216262
NCU08354	0.243	0.208936	513	46.7655	46.0667	43.3286	44.5123	48.0359	48.0208	49.0177	48.5577	0.933074	0.00708492	0.0216268
NCU00936	0.429	0.220262	536	323.974	326.902	327.51	317.39	338.492	332.953	335.222	332.363	0.967697	0.00709589	0.0216443
NCU05685	0.243	0.241376	401	36.9877	31.6581	31.4902	37.2105	29.456	24.7767	25.8573	27.0788	1.28159	0.00711518	0.0216871
NCU06340	0.362	0.251411	471	145.407	149.911	142.357	147.59	134.289	139.618	140.5	136.24	1.06287	0.00716336	0.0218178
NCU04165	0.292	0.260393	417	127.001	130.352	125.665	121.797	113.066	115.607	121.125	115.931	1.08392	0.00717025	0.0218227
NCU05518	0.376	0.240977	703	45.4382	40.9572	40.586	41.2881	45.5687	47.1779	49.0414	48.0599	0.886339	0.00718436	0.0218496
NCU06105	0.238	0.227888	647	111.029	113.266	113.846	114.344	105.815	103.832	100.259	109.535	1.07878	0.00718997	0.0218505
NCU07296	0.448	0.259148	598	254.887	266.835	262.26	263.262	250.351	253.003	249.441	243.66	1.05097	0.00726444	0.0220593
NCU00720	0.404	0.234564	324	259.998	250.362	267.252	239.858	235.371	217.498	227.062	211.951	1.14081	0.00726935	0.0220593
NCU00089	0.227	0.224604	566	175.868	169.49	184.364	167.447	159.792	159.465	156.043	148.685	1.11729	0.00729219	0.0221123
NCU03463	0.413	0.243457	856	297.605	300.087	298.801	289.814	283.91	275.634	287.246	284.975	1.04819	0.00730854	0.0221456
NCU00311	0.284	0.242958	620	258.781	232.725	226.035	240.37	206.771	212.032	207.474	185.794	1.17959	0.00735835	0.0222802
NCU02508	0.333	0.268083	213	88.1111	71.2664	76.8313	83.7901	66.1375	66.003	64.8444	61.6491	1.23727	0.00740111	0.0223932
NCU03137	0.178	0.223517	843	78.466	73.1262	70.9515	76.3176	64.1234	64.8281	70.2146	65.3326	1.12992	0.00741991	0.0224218
NCU07435	0.288	0.232048	454	101.451	95.8326	95.6346	99.1522	93.6046	91.6993	89.85	88.4044	1.07842	0.00742141	0.0224218
NCU06737	0.239	0.240685	747	26.5019	27.4479	25.7091	26.6088	23.7662	25.2109	22.7819	24.5153	1.1038	0.00742749	0.0224237
NCU05293	0.412	0.262533	548	137.199	129.861	133.498	131.128	120.241	125.263	127.631	121.631	1.07463	0.00749134	0.0225904
NCU03819	0.137	0.225103	2084	33.4482	28.9398	30.3458	36.8502	26.0069	21.686	26.0939	22.7731	1.34201	0.00749365	0.0225904
NCU01414	0.173	0.226355	643	97.0705	89.3947	99.2453	99.1522	78.6248	86.0798	86.0412	86.5875	1.1409	0.00755404	0.0227501
NCU03769	0.333	0.264735	328	60.3262	52.4637	57.3768	59.1917	49.7479	50.9838	43.5766	47.4875	1.19585	0.00755764	0.0227501
NCU09297	0.332	0.230245	1249	147.729	148.051	144.29	145.239	140.961	140.435	140.808	143.881	1.03396	0.00761101	0.0228941
NCU02374	0.487	0.252743	381	1037.76	1016.29	1003.84	1052.27	963.79	951.067	989.249	984.668	1.05693	0.00762524	0.0229202
NCU09658	0.335	0.251316	1015	429.406	411.003	414.917	420.411	440.707	433.898	441.704	432.39	0.958276	0.00764539	0.022964
NCU00467	0.235	0.240528	336	157.065	148.541	151.749	156.789	168	167.613	163.424	159.76	0.93222	0.00766877	0.0230175
NCU01323	0.237	0.231102	1263	386.025	377.689	378.06	382.48	349.293	367.487	360.275	369.322	1.05384	0.00771509	0.0231397
NCU01606	0.692	0.264041	220	773.732	675.181	657.111	777.363	597.252	610.554	588.544	563.876	1.22166	0.00772252	0.0231451
NCU00919	0.349	0.249278	781	471.393	463.651	464.598	468.28	430.46	459.671	434.535	435.252	1.06137	0.0077701	0.0232708
NCU02056	0.43	0.247911	476	58.844	65.5234	61.7176	62.2262	54.3551	54.6875	55.1686	58.314	1.11588	0.00777976	0.0232829
NCU06448	0.458	0.247149	299	201.507	203.703	206.028	209.874	220.97	232.671	228.292	254.063	0.87726	0.00782497	0.0233948
NCU06738	0.334	0.257441	1256	981.589	902.98	926.75	943.539	873.03	882.024	827.765	850.444	1.09367	0.00782851	0.0233948
NCU06251	0.427	0.271423	371	303.201	314.067	309.042	311.359	290.506	291.982	301.345	298.962	1.04639	0.00786353	0.0234825
NCU10311	0.378	0.250673	687	339.901	340.758	339.545	333.51	312.561	311.982	326.091	328.928	1.05795	0.00787026	0.0234856
NCU10352	0.277	0.179591	82	64.2638	56.9395	58.0871	64.2745	53.9019	52.2098	53.7728	50.3746	1.1584	0.00790914	0.0235699
NCU00920	0.283	0.229098	962	92.0046	91.5815	94.0364	85.9522	103.977	101.303	100.472	95.7963	0.905431	0.00790995	0.0235699
NCU01468	0.32	0.247669	463	457.147	450.734	451.714	446.887	471.119	473.797	476.574	457.826	0.961244	0.00792496	0.0235976
NCU01449	0.229	0.216318	507	76.6742	79.9933	80.5801	79.6177	70.8706	76.7311	69.6941	69.1904	1.10604	0.00793544	0.0236118
NCU06532	0.45	0.256235	500	601.669	601.115	587.244	599.37	575.474	550.221	570.777	533.985	1.07126	0.00796376	0.023679
NCU08362	0.294	0.275088	353	65.0602	70.735	60.6127	67.0814	54.3299	56.2712	59.7344	55.6261	1.16608	0.00797712	0.0236833
NCU03216	0.25	0.225668	273	120.497	113.675	114.852	120.147	110.548	109.605	102.128	106.399	1.09446	0.00797772	0.0236833
NCU05986	0.152	0.210313	381	11.2158	10.9955	11.3649	11.3794	12.2104	13.1291	11.7576	12.6683	0.903348	0.00798244	0.0236833
NCU11324	0.148	0.230746	968	172.351	175.724	169.191	178.884	163.846	167.613	158.006	161.004	1.07023	0.00800205	0.0237245
NCU05750	0.282	0.22729	498	41.766	37.9324	40.4676	37.0398	48.8164	44.3937	44.2626	44.252	0.865077	0.00802729	0.0237724
NCU03954	0.29	0.23103	461	50.4377	48.6214	51.0235	53.6348	43.6301	44.8024	47.1015	47.1142	1.11535	0.00802974	0.0237724
NCU06416	0.376	0.245304	333	285.637	290.032	286.983	274.774	294.409	308.125	309.649	300.729	0.937764	0.0080371	0.0237771
NCU09852	0.505	0.234008	470	4.13678	4.10799	4.53806	4.07761	5.74014	4.67436	5.32287	6.04793	0.773936	0.00804811	0.0237926
NCU02528	0.235	0.26619	369	50.9023	53.4038	50.9841	54.1279	47.7338	50.1409	47.5273	48.0848	1.08234	0.00805592	0.0237926
NCU01227	0.665	0.24668	333	1190.26	1257.68	1214.82	1216.99	1267.21	1271.22	1284.4	1287.41	0.954895	0.00805963	0.0237926
NCU07173	0.537	0.256443	184	646.753	619.1	648.192	607.734	600.852	567.412	582.677	560.069	1.0912	0.00808546	0.0238508
NCU01013	0.447	0.232576	385	107.335	118.191	110.926	118.251	121.273	127.255	132.125	130.989	0.888712	0.00809088	0.0238508
NCU03407	0.251	0.205829	337	159.144	154.121	167.257	154.001	150.074	141.891	143.505	140.471	1.10171	0.00811956	0.0239182
NCU02134	0.474	0.304794	880	797.469	815.875	810.517	801.468	839.974	819.189	830.036	843.923	0.96766	0.00814158	0.023966
NCU09746	0.121	0.211666	726	45.9027	44.7178	43.9402	46.7502	43.4287	42.5801	41.1162	41.8129	1.07324	0.00816659	0.0240225
NCU00954	0.151	0.204253	463	107.003	106.154	99.4426	108.407	96.953	98.979	95.2912	96.7421	1.08517	0.00820439	0.0240953
NCU06691	0.132	0.219004	409	28.0504	28.9194	24.3674	25.926	21.8276	22.9631	21.8829	23.4451	1.19024	0.00820755	0.0240953
NCU08012	0.298	0.22504	640	111.206	103.292	100.982	110.778	97.4313	97.5231	93.2567	94.3776	1.11414	0.00820885	0.0240953
NCU06605	0.147	0.211665	1158	145.407	135.584	137.326	140.346	149.017	155.761	147.148	150.651	0.927121	0.00827292	0.0242661
NCU00484	0.337	0.239433	165	158.768	143.35	159.384	142.887	138.116	119.745	124.153	112.372	1.22251	0.00829377	0.0243099
NCU07659	0.699	0.289288	458	1126.02	1150.44	1154.88	1163.71	1186.87	1239.83	1193.58	1248.91	0.943699	0.00832828	0.0243913
NCU03493	0.287	0.221691	966	137.575	139.263	141.37	139.89	143.755	145.161	141.872	143.334	0.972092	0.00833629	0.0243913
NCU00404	0.371	0.257466	427	115.896	115.248	117.575	116.601	107.728	114.484	106.812	108.141	1.0644	0.00833926	0.0243913
NCU05195	0.271	0.217308	484	37.1204	38.1981	36.7977	38.8795	36.0521	35.9134	35.7224	35.7898	1.0524	0.00834952	0.024404
NCU05575	0.103	0.211708	1207	10.3088	10.4028	11.3846	11.057	9.11373	10.0384	8.49293	9.1839	1.17172	0.00839405	0.0245168
NCU00350	0.27	0.247043	372	206.662	201.557	203.956	198.968	196.902	193.846	190.63	196.247	1.0431	0.00840001	0.0245169
NCU04541	0.311	0.253992	218	39.3989	33.9675	32.0229	36.3002	30.3371	26.0283	29.3586	27.0539	1.25636	0.00841593	0.0245439
NCU07590	0.185	0.213075	710	86.3635	85.4502	84.8222	83.7522	88.3679	94.3813	89.4006	90.2461	0.939271	0.00842118	0.0245439
NCU08755	0.275	0.2336	875	6.45957	6.84664	6.55059	7.20693	6.14296	4.98088	5.72504	4.87817	1.24562	0.00848286	0.0247062
NCU02718	0.299	0.243429	692	91.3409	82.3437	85.059	85.8573	93.5542	96.3992	91.9082	96.2194	0.911447	0.00851553	0.0247839
NCU06318	0.22	0.236579	1179	138.726	139.958	138.529	145.428	135.9	133.028	131.652	133.677	1.05313	0.00853497	0.024823
NCU04511	0.232	0.22715	691	218.718	213.574	206.541	221.594	202.768	204.574	196.284	196.869	1.07487	0.00858911	0.0249512
NCU06788	0.361	0.243437	145	92.3143	95.9143	83.9343	95.1126	81.4445	77.2675	83.2497	77.9263	1.14814	0.00859706	0.0249512
NCU08178	0.237	0.240292	415	12.5873	12.8962	11.4438	12.2708	10.8761	10.1916	10.8823	11.2994	1.13754	0.00859718	0.0249512
NCU09488	0.439	0.264431	744	124.612	124.384	117.93	121.57	110.145	113.564	114.193	117.449	1.07279	0.00862708	0.0250204
NCU05425	0.648	0.279072	1194	1734.75	1738.8	1740.92	1713.35	1793.16	1790.66	1767.22	1753.13	0.975176	0.00866819	0.0251208
NCU01165	0.376	0.248042	412	184.739	179.954	176.175	181.956	167.874	175.608	163.448	168.521	1.07014	0.0086739	0.0251208
NCU06347	0.254	0.250624	396	140.783	129.534	130.203	131.413	120.744	121.866	125.265	120.262	1.08972	0.00868471	0.0251345
NCU00412	0.214	0.211471	663	99.4375	99.7362	96.9566	95.6626	84.7174	94.5345	89.6371	85.8906	1.10433	0.00872856	0.0252437
NCU03799	0.208	0.25835	569	143.349	145.782	154.945	145.656	132.577	135.122	130.446	140.422	1.095	0.00875241	0.0252819
NCU04202	0.497	0.248087	277	654.739	675.406	706.023	625.979	770.916	721.972	750.879	728.017	0.895808	0.00875402	0.0252819
NCU09004	0.439	0.230982	246	169.718	171.473	163.824	167.941	180.361	183.066	185.26	172.777	0.932764	0.00878056	0.0253408
NCU03765	0.203	0.225446	753	76.829	78.951	75.9039	75.028	78.9018	81.2011	82.0668	82.8542	0.94366	0.00879867	0.0253753
NCU01235	0.233	0.249282	501	217.789	214.126	203.127	216.644	184.918	204.165	191.505	184.524	1.11315	0.00885671	0.0255249
NCU06785	0.558	0.284551	670	2750.96	2733.55	2744.24	2674.95	2682.11	2614.48	2580.62	2596.01	1.0411	0.00895965	0.0258035
NCU03223	0.332	0.232707	433	122.798	120.44	122.271	119.844	118.554	114.024	116.677	112.223	1.05173	0.00896905	0.0258126
NCU11222	0.286	0.26849	654	26.7895	25.5267	25.1172	24.9967	23.59	23.755	24.4852	23.3455	1.07622	0.00901044	0.0259137
NCU17176	0.286	0.225307	394	17.0117	15.1035	14.8177	16.1777	12.6132	14.4318	13.2007	13.2656	1.17939	0.00901868	0.0259193
NCU04005	0.278	0.24261	441	346.472	337.55	344.873	343.202	323.235	331.573	313.576	331.865	1.05526	0.00905254	0.0259985
NCU00556	0.209	0.238559	574	59.0652	54.0169	57.1598	57.0486	50.1759	47.3822	51.9985	53.0874	1.12162	0.00908034	0.0260602
NCU03911	0.289	0.259708	273	131.381	125.794	122.883	131.849	118.755	120.742	120.06	116.976	1.07423	0.00913662	0.0262035
NCU02184	0.491	0.28773	1434	89.6597	88.6998	90.6822	92.8936	88.2924	85.0581	85.4261	85.4426	1.05147	0.00918572	0.026326
NCU01816	0.387	0.266587	354	491.502	489.75	484.309	500.901	501.431	510.962	511.965	505.961	0.968548	0.00919422	0.0263321
NCU01997	0.24	0.213613	718	17.8081	18.4144	18.389	17.088	19.1338	23.5251	23.6335	21.9269	0.812741	0.00924718	0.0264654
NCU06959	0.223	0.247408	761	83.3992	82.2006	90.189	85.6108	78.6248	79.643	74.6385	77.304	1.10054	0.00926844	0.0265079
NCU07658	0.326	0.230115	1940	388.68	358.519	373.245	364.804	353.145	339.415	343.668	336.818	1.08172	0.0093271	0.0266572
NCU04674	0.406	0.248993	928	17.8965	18.9049	20.3423	19.7432	16.2386	15.9644	14.5255	17.646	1.19437	0.00936139	0.0267367
NCU00489	0.786	0.306416	262	2966.25	3001.63	3018.24	2942.33	2865.94	2783.49	2831.29	2926.58	1.04568	0.00938607	0.0267886
NCU16020	#N/A	#N/A	#N/A	226.992	211.285	229.843	205.018	201.308	187.485	193.847	187.735	1.13339	0.0094496	0.0269513
NCU06454	0.282	0.210369	196	206.463	202.865	214.275	193.26	190.331	185.135	184.928	174.619	1.11136	0.00955723	0.0272394
NCU01729	0.118	0.209029	789	21.9448	20.5399	23.0454	20.8432	18.9324	18.2888	20.1323	18.542	1.13806	0.0096849	0.0275842
NCU00133	0.25	0.252165	565	284.022	269.022	279.643	277.315	266.212	262.914	265.67	255.507	1.05684	0.00971375	0.0276332
NCU04908	0.248	0.223333	349	32.2757	30.2887	29.3198	29.7191	26.2334	28.6081	26.9692	25.1126	1.13729	0.00972045	0.0276332
NCU11181	0.459	0.283292	189	546.984	592.776	569.921	577.901	524.392	525.444	540.212	540.282	1.07382	0.00972216	0.0276332
NCU04203	0.472	0.263475	991	682.236	686.422	703.616	702.657	637.735	658.472	641.323	677.792	1.06103	0.00974989	0.0276929
NCU03060	0.241	0.232025	1664	330.721	312.718	323.011	327.271	308.835	310.27	298.601	294.806	1.06698	0.00977667	0.0277499
NCU06506	0.409	0.278418	406	174.386	186.024	186.041	161.454	157.879	152.747	152.045	155.678	1.14483	0.00979607	0.0277858
NCU09349	0.578	0.280422	578	610.827	610.945	617.728	648.188	589.95	591.345	558.807	570.646	1.07657	0.00981744	0.0278145
NCU02419	0.36	0.267015	165	235.376	236.608	236.374	236.35	239.173	246.49	251.736	251.699	0.95512	0.00981964	0.0278145
NCU08549	0.377	0.246473	285	121.427	122.749	117.851	121.835	114.652	112.517	117.245	116.753	1.04921	0.00984433	0.0278469
NCU07011	0.411	0.234576	1063	360.784	335.71	344.991	359.398	325.753	330.705	327.983	317.629	1.07589	0.00984459	0.0278469
NCU05148	0.36	0.210772	96	28.4265	21.3779	21.5064	27.7846	18.303	17.1393	17.5536	17.1234	1.41324	0.00986508	0.0278857
NCU03808	0.283	0.24655	1258	99.1278	92.3173	98.8113	95.7384	84.7929	89.1961	88.7145	91.6399	1.08932	0.0099041	0.0279769
NCU04595	0.2	0.218498	299	165.029	156.533	170.532	161.492	185.447	177.779	181.593	171.333	0.912636	0.00992551	0.0280182
NCU02837	0.267	0.231514	115	39.2441	41.2229	40.7241	41.5347	38.3683	38.621	36.9289	38.876	1.065	0.00993967	0.028039
NCU05077	0.134	0.20657	359	7.21171	8.58385	8.85908	8.17418	6.24366	7.02432	6.36379	7.01859	1.23183	0.00998245	0.0281404
NCU04669	0.236	0.220445	744	11.1936	10.6072	11.3649	11.7966	9.39067	10.3194	10.3855	9.85589	1.12542	0.0100002	0.0281713
NCU01992	0.325	0.247742	916	914.67	924.726	918.187	961.026	839.722	867.388	858.378	902.411	1.07229	0.0100469	0.0282834
NCU03622	0.128	0.211697	1006	170.581	165.014	165.225	166.442	151.937	159.541	162.075	155.504	1.06073	0.0100717	0.0283174
NCU05363	0.539	0.24762	389	549.97	558.379	538.687	552.355	518.803	539.187	528.762	524.229	1.04188	0.0100727	0.0283174
NCU01514	0.188	0.202226	345	14.2686	16.3298	15.528	14.6604	10.2215	13.078	13.0351	12.3945	1.24744	0.0100804	0.0283197
NCU09089	0.798	0.402211	62	564.902	590.814	572.15	579.153	513.189	523.554	550.952	552.428	1.07798	0.0101471	0.0284878
NCU06331	0.12	0.21747	448	22.5421	23.0538	20.5396	22.9294	20.4681	20.1279	18.7838	19.3882	1.13072	0.0101574	0.0284973
NCU07866	0.238	0.231051	1444	193.942	178.81	183.515	180.591	175.351	168.124	169.031	164.912	1.08774	0.0102274	0.0286741
NCU02960	0.429	0.277682	637	246.503	229.741	218.281	234.775	211.554	210.985	211.685	201.921	1.11141	0.0102433	0.0286994
NCU09695	0.259	0.210981	325	11.9679	11.2612	11.1873	10.2604	9.89419	9.52753	9.46288	10.1297	1.14514	0.0102504	0.0286997
NCU01318	0.336	0.24929	775	466.151	474.156	482.119	460.144	440.228	435.738	437.374	460.091	1.06154	0.0102782	0.0287579
NCU06968	0.524	0.26938	286	218.608	225.347	224.673	226.165	213.82	213.769	208.798	218.87	1.04622	0.0102874	0.0287643
NCU07404	0.326	0.222191	1089	71.2986	68.8547	71.9183	75.9573	59.2896	68.4296	61.1302	62.9184	1.14403	0.0103211	0.0288389
NCU02161	0.062	0.200043	599	4.31375	4.61893	4.85375	5.3483	3.65053	3.39722	2.88618	4.1564	1.35801	0.0103509	0.0289027
NCU08336	0.728	0.284722	648	1511.27	1567.12	1537.77	1532.54	1469.38	1473.4	1502.92	1495.26	1.03497	0.0103708	0.0289386
NCU05553	0.197	0.228285	675	238.761	234.584	233.098	232.632	222.707	228.329	229.569	220.588	1.04204	0.0103804	0.028946
NCU00794	0.318	0.236539	517	172.992	176.848	183.476	186.299	165.633	163.22	162.407	172.478	1.08419	0.0104057	0.0289969
NCU06342	0.298	0.233469	978	563.11	534.856	554.629	547.177	514.624	535.355	514.331	521.566	1.0546	0.0104198	0.0290122
NCU09263	0.297	0.238163	207	27.1877	25.1384	31.2534	23.8018	22.9354	17.1138	18.4526	15.6549	1.44803	0.0104324	0.0290122
NCU11427	0.113	0.205453	464	76.1211	85.4298	76.6142	80.0918	70.7699	73.6148	70.2382	69.265	1.12107	0.0104344	0.0290122
NCU03602	0.198	0.208714	458	72.648	75.0065	76.7524	80.547	68.4789	71.929	68.1564	68.7921	1.0995	0.0104393	0.0290122
NCU06842	0.201	0.233333	917	165.051	153.099	147.822	163.142	141.59	141.304	144.262	134.473	1.12016	0.0104856	0.0291212
NCU04535	0.189	0.236937	944	222.789	225.796	217.728	223.472	204.127	211.394	215.281	214.341	1.05282	0.0104998	0.0291411
NCU03269	0.225	0.212857	449	33.8464	36.1748	35.0812	35.5416	41.465	36.9607	38.5139	39.1747	0.900904	0.0105894	0.02937
NCU02017	0.204	0.22024	138	15.7507	14.94	15.311	14.5466	14.1238	11.29	13.1061	12.6434	1.18343	0.0106412	0.0294936
NCU01362	0.295	0.240097	750	61.1004	59.8417	53.4307	56.6503	51.3088	50.7539	52.2588	51.1461	1.12438	0.0106579	0.0295201
NCU07238	0.384	0.28094	606	10.353	11.6699	10.2205	11.9673	8.10669	9.34873	8.54025	9.73145	1.23746	0.0106793	0.0295598
NCU06928	0.061	0.217854	853	95.6547	93.9932	89.7943	99.0005	87.94	86.2331	88.7618	85.5671	1.08591	0.0107242	0.029664
NCU00707	0.453	0.319056	309	191.331	198.839	197.307	193.298	185.271	185.927	183.13	191.095	1.04742	0.0107501	0.0297159
NCU00584	0.26	0.253409	330	120.077	127.491	128.249	122.897	131.57	131.802	131.132	133.179	0.945103	0.0107591	0.0297207
NCU03080	0.31	0.247074	587	103.065	104.294	100.508	104.102	105.286	107.332	109.864	108.465	0.955965	0.0107679	0.029725
NCU07685	0.137	0.232574	815	196.641	175.008	175.347	189.239	162.511	168.967	160.68	161.378	1.12654	0.0107794	0.029737
NCU03423	0.509	0.300401	206	140.628	142.86	140.482	142.925	131.092	132.645	136.171	139.078	1.05178	0.0108031	0.0297826
NCU06588	0.287	0.264076	181	248.76	243.209	272.323	248.298	209.868	222.147	187.933	229.597	1.19192	0.0108394	0.0298626
NCU04363	0.347	0.267461	690	64.2638	67.4854	62.783	70.6659	55.7146	60.4347	60.7044	55.9496	1.13915	0.0108685	0.0299229
NCU06460	0.339	0.240865	538	19.9539	19.4772	19.0993	18.0742	15.8357	17.1393	17.1515	17.9198	1.12577	0.0108945	0.0299744
NCU11237	0.481	0.266198	176	121.183	116.965	119.193	119.749	109.063	113.666	108.847	116.255	1.06534	0.0109264	0.0300421
NCU07884	0.328	0.216882	309	153.105	151.995	146.027	150.34	138.72	139.797	144.711	145.2	1.05812	0.0109698	0.0301413
NCU04442	0.485	0.262046	375	666.663	627.888	640.359	620.403	597.302	603.632	589.301	558.625	1.0879	0.0109968	0.0301946
NCU15829	0.282	0.233568	532	38.2707	31.0858	28.9252	32.526	25.7299	25.1343	25.8573	21.5535	1.33104	0.0110038	0.0301946
NCU10016	0.244	0.205235	454	54.2648	54.5483	49.524	58.9451	46.8778	45.8496	48.237	47.4626	1.15314	0.0110126	0.0301988
NCU16769	0.272	0.22181	780	242.72	225.367	227.85	222.296	282.702	256.477	265.978	245.277	0.874147	0.0110797	0.0303537
NCU05837	0.245	0.222083	3209	123.528	122.77	122.883	125.078	129.757	128.634	127.796	124.916	0.967041	0.0110851	0.0303537
NCU00768	0.5	0.281208	391	295.68	295.673	311.587	295.921	286.075	274.076	286.938	279.823	1.06385	0.0110912	0.0303537
NCU00045	0.096	0.207593	1261	14.7552	13.5707	14.6007	15.2863	13.4692	13.1802	13.0588	12.4443	1.11621	0.0111294	0.0304179
NCU06478	0.19	0.196509	363	16.1489	16.6976	15.7254	14.0535	17.3967	18.3654	17.6246	18.0691	0.876422	0.0111358	0.0304179
NCU09367	0.15	0.216235	1948	259.201	240.082	239.215	255.107	224.168	233.769	228.812	227.233	1.08712	0.0111368	0.0304179
NCU03127	0.283	0.22679	842	231.881	225.878	230.001	227.018	217.143	222.735	222.046	223.774	1.03283	0.011173	0.0304967
NCU00376	0.214	0.211251	427	62.9365	58.9016	58.6199	59.4382	54.2544	54.5342	57.6999	54.9292	1.08346	0.0111834	0.030505
NCU02473	0.261	0.242849	320	170.471	175.54	161.772	171.297	143.554	157.064	159.994	144.603	1.12205	0.0112106	0.0305529
NCU04121	0.243	0.219611	842	181.532	183.633	183.199	186.432	174.495	180.589	175.371	178.874	1.0359	0.0112158	0.0305529
NCU01918	0.386	0.227819	169	239.424	234.768	224.417	237.867	222.858	220.487	223.253	217.079	1.05975	0.0112999	0.0307617
NCU06761	0.422	0.225364	576	316.828	305.973	305.056	300.036	290.381	290.986	298.294	289.703	1.05005	0.0113343	0.030835
NCU05804	0.757	0.326303	192	4439.54	4562.54	4555.1	4496.75	4360.39	4423.84	4393	4415.81	1.0262	0.011404	0.0310041
NCU09109	0.634	0.2596	109	223.275	234.973	227.357	230.299	204.933	216.681	214.571	220.463	1.06917	0.0114909	0.0312198
NCU06694	0.603	0.268154	337	197.371	199.554	202.476	203.349	186.328	193.616	192.191	195.699	1.04547	0.011546	0.0313466
NCU07568	0.246	0.253664	353	111.627	112.06	99.2848	115.159	98.9671	89.8602	97.373	93.8799	1.15273	0.0115527	0.0313466
NCU04797	0.505	0.259985	350	236.349	236.362	233.532	228.043	254.58	240.359	248.069	243.61	0.946958	0.0115701	0.031361
NCU00436	0.28	0.239665	918	315.214	301.641	298.249	308.191	318.704	321.893	326.801	317.429	0.952109	0.0115733	0.031361
NCU03979	0.199	0.218685	439	127.422	126.285	121.304	121.475	133.634	137.14	136.053	127.654	0.928911	0.0116244	0.0314789
NCU01303	-0.012	0.193442	911	22.3873	21.5823	21.5262	20.3122	23.6151	22.5289	24.8401	24.0424	0.902989	0.0116738	0.0315921
NCU10893	0.487	0.270607	239	109.083	117.558	109.939	113.813	119.662	118.673	121.007	119.739	0.940119	0.0116892	0.0316128
NCU02657	0.787	0.264195	395	1497.42	1503.46	1494.6	1464.39	1519.22	1539.86	1532.37	1516.26	0.975795	0.0117238	0.0316858
NCU07551	0.18	0.264983	347	55.5036	54.9571	50.254	60.5762	46.3995	46.2839	48.9467	48.0848	1.16644	0.011736	0.0316908
NCU07787	0.54	0.284017	138	17.5868	16.1049	17.067	19.0984	15.1812	12.3117	14.4545	14.9581	1.2276	0.0117443	0.0316908
NCU07301	0.105	0.212607	752	12.6315	11.5678	12.0949	10.7914	10.8761	9.2721	9.29728	9.88078	1.19731	0.0117487	0.0316908
NCU06924	0.374	0.226255	512	79.6164	79.6254	93.4248	85.8953	101.459	104.266	95.8826	117.549	0.80772	0.0118093	0.0318335
NCU09008	0.366	0.239059	388	25.7277	26.2421	28.1754	27.4243	23.1116	24.981	23.2787	25.1375	1.11461	0.0118215	0.0318454
NCU05606	0.368	0.27148	566	325.699	332.563	349.095	324.198	319.132	294.945	299.855	282.959	1.11251	0.0118405	0.0318759
NCU06741	0.785	0.363542	84	326.23	294.017	297.716	306.883	277.188	238.52	276.434	231.688	1.19634	0.0118625	0.0319142
NCU09352	0.38	0.257465	579	78.4882	70.6124	73.7928	74.3831	70.5433	63.6531	66.2638	62.5202	1.13041	0.011877	0.0319326
NCU09882	0.309	0.235757	454	126.293	129.453	123.356	124.604	114.324	119.362	112.253	121.606	1.07734	0.0119187	0.0320237
NCU02011	0.342	0.260342	876	801.185	770.912	794.436	775.068	763.187	737.272	746.337	759.7	1.04494	0.0119308	0.0320354
NCU08903	0.803	0.317506	67	155.693	132.477	124.915	173.535	103.272	93.5384	117.978	95.0496	1.43135	0.0119886	0.0321698
NCU00455	0.11	0.199815	480	22.52	21.8479	24.2885	21.6208	21.0724	18.8763	19.8011	19.8113	1.13469	0.0120099	0.0322058
NCU06354	0.42	0.282334	96	177.682	133.418	132.452	177.347	112.713	109.017	106.67	108.962	1.41964	0.0120974	0.0324196
NCU01612	0.505	0.274697	774	362.09	366.285	338.48	373.642	320.239	321.765	343.573	316.708	1.10613	0.0121123	0.0324383
NCU05151	0.365	0.224287	815	39.9962	35.6434	37.5475	37.514	31.0673	34.8406	34.4212	31.1605	1.14611	0.0121364	0.0324818
NCU02413	0.08	0.190877	661	29.2671	29.696	27.1297	29.6812	26.2586	23.0398	26.4251	22.0762	1.18379	0.0121717	0.0325553
NCU03047	0.195	0.238553	345	84.6601	79.1145	77.0089	78.2521	72.0035	70.7796	75.8686	71.5797	1.09925	0.0122203	0.032664
NCU07423	0.118	0.209327	747	2.78735	2.59559	2.78203	2.71208	4.22958	3.0907	3.38298	4.05684	0.736922	0.012238	0.03269
NCU03972	0.399	0.251162	492	568.575	542.704	544.725	560.434	525.449	535.074	531.719	531.571	1.04361	0.0123313	0.0329169
NCU00668	0.19	0.219421	1251	309.196	316.969	315	306.067	301.408	283.91	301.062	287.712	1.0623	0.0123503	0.0329169
NCU00371	0.451	0.223879	238	39.9077	40.2419	41.395	43.602	46.2736	43.0655	47.2434	45.8697	0.90515	0.0123536	0.0329169
NCU02375	0.159	0.189027	522	26.7895	27.8975	26.4983	25.1294	24.5718	24.9044	22.9948	22.8229	1.11565	0.0123548	0.0329169
NCU00727	0.255	0.221302	410	36.2134	35.9704	33.7395	38.1968	31.3694	30.5749	33.6642	32.5045	1.12494	0.0123784	0.0329586
NCU06411	0.207	0.236407	1101	11.0388	12.0991	12.3909	11.4742	9.26479	10.2683	9.81774	10.9759	1.16556	0.0123985	0.0329724
NCU01166	0.177	0.247984	385	282.252	274.397	262.754	287.993	254.882	261.254	252.351	240.548	1.09748	0.0123996	0.0329724
NCU05587	0.243	0.213364	446	12.0785	11.8948	11.72	11.4742	9.26479	10.728	10.4801	11.0008	1.13729	0.0124665	0.0331289
NCU02366	0.789	0.294972	784	3078.71	3237.4	3131.75	3148.61	2966.22	2984.26	3054.52	3039.52	1.04583	0.0125756	0.0333753
NCU09705	0.502	0.269754	350	23.4491	23.3603	25.7683	19.9139	27.6937	30.2173	26.3068	28.9206	0.817509	0.0125763	0.0333753
NCU11369	0.364	0.272005	319	302.051	272.231	257.268	302.843	242.219	235.813	250.08	242.092	1.16923	0.0125835	0.0333753
NCU02742	0.201	0.21901	1283	354.723	344.335	347.694	359.379	333.658	332.927	334.986	344.234	1.04483	0.0126344	0.0334887
NCU03319	0.452	0.273753	302	118.573	118.907	116.036	117.378	104.481	110.882	114.998	107.32	1.07589	0.0126665	0.0335523
NCU03855	0.134	0.218976	640	141.889	129.534	122.074	136.325	118.277	118.928	115.282	115.956	1.13103	0.012704	0.0336302
NCU05634	0.172	0.206714	1765	31.966	29.5121	30.622	30.2122	27.7944	29.2467	26.4251	25.7099	1.12032	0.0127261	0.033667
NCU04174	0.075	0.209011	246	52.4287	52.2389	51.359	51.9848	46.903	47.6632	51.0522	49.155	1.06797	0.0127426	0.0336892
NCU05991	0.37	0.227353	475	194.628	187.251	181.976	183.53	172.481	179.618	175.631	175.042	1.06348	0.0127647	0.033726
NCU08094	0.098	0.209919	398	92.2922	86.2881	86.9334	85.6867	95.3669	95.0454	94.8654	91.1919	0.932878	0.0129166	0.0341053
NCU06876	0.432	0.249768	194	127.665	138.813	124.737	124.832	166.313	147.025	162.359	139.675	0.838593	0.0130465	0.0344263
NCU09931	0.717	0.269655	379	307.028	316.478	301.445	320.765	285.597	286.643	300.92	293.735	1.06755	0.0130622	0.0344458
NCU06153	0.186	0.207439	584	6.85776	6.51964	8.12904	7.51038	8.15704	9.37427	8.61122	9.08435	0.823713	0.0131295	0.0345812
NCU02416	0.041	0.199218	634	42.9827	44.82	41.1582	41.8571	39.1488	40.7155	37.3074	38.876	1.09465	0.0131336	0.0345812
NCU09813	0.467	0.283539	99	65.6133	68.2825	66.4727	66.5314	61.0016	60.3836	65.2229	63.1175	1.06877	0.0131387	0.0345812
NCU06496	0.247	0.227073	1386	140.739	131.762	135.096	135.13	125.352	120.256	131.51	120.162	1.09139	0.0131953	0.0347068
NCU02957	0.109	0.216857	486	7.9196	7.78678	8.66177	7.66211	6.29401	7.33083	6.03259	7.06837	1.19848	0.0132032	0.0347068
NCU04699	0.539	0.258992	214	117.754	121.952	114.773	120.071	112.184	100.077	106.86	111.327	1.10246	0.0132211	0.0347317
NCU00995	0.068	0.172148	139	26.5462	20.0494	30.6615	23.6691	20.2415	12.0563	15.1169	13.9874	1.64369	0.0132727	0.034845
NCU02952	0.102	0.229721	528	188.544	183.449	207.981	187.798	163.216	177.549	163.471	172.976	1.13372	0.0132945	0.0348786
NCU03062	0.252	0.251983	901	92.3585	99.1844	94.8059	91.8125	87.1595	90.4732	87.7682	86.4631	1.07474	0.0133024	0.0348786
NCU00772	0.105	0.207218	808	63.7993	61.5993	64.4404	66.8538	48.6905	61.4053	54.3642	51.4697	1.18878	0.0133271	0.0349214
NCU00714	0.536	0.326761	578	622.308	634.714	607.291	630.702	579.477	596.454	608.865	590.906	1.05022	0.0133766	0.0350288
NCU06095	0.166	0.219234	797	70.9004	71.9204	73.2403	74.8194	67.8998	70.2176	66.8079	69.7877	1.05885	0.0133939	0.0350487
NCU03435	0.183	0.239632	839	38.8459	34.969	36.3439	41.1175	31.8477	34.483	31.7716	32.3552	1.15958	0.0134012	0.0350487
NCU06214	0.429	0.355767	110	18.5823	19.845	17.7182	19.5725	16.7924	16.8328	17.5063	15.3314	1.13925	0.0134377	0.0351218
NCU03436	0.272	0.213651	388	198.919	198.716	195.176	199.177	190.633	195.276	190.228	194.106	1.02823	0.0134828	0.0352173
NCU05513	0.495	0.294847	618	404.807	431.298	453.016	419.007	373.789	392.289	351.783	394.086	1.12975	0.0135692	0.0354207
NCU00346	0.2	0.228775	354	140.783	145.742	146.007	145.637	151.937	147.817	153.322	149.381	0.959682	0.0137605	0.0358973
NCU03073	0.032	0.214709	397	69.6173	67.4854	65.9399	69.6607	61.4296	61.4053	62.9045	66.4526	1.08133	0.0138268	0.0360475
NCU09638	0.185	0.217379	2628	10.8397	9.9123	9.27342	9.99488	9.08856	8.04604	8.94242	8.43724	1.15953	0.01388	0.0361635
NCU09869	0.257	0.242231	1485	82.9346	77.9087	74.6806	82.3866	69.6873	73.6659	68.18	73.521	1.11526	0.0139398	0.0362964
NCU02162	0.295	0.220766	340	96.5838	98.8369	90.5638	94.7522	102.089	105.595	101.064	100.6	0.930108	0.0139531	0.0363079
NCU07851	0.262	0.222762	325	189.296	197.367	183.91	194.208	203.322	208.661	204.091	198.337	0.939061	0.0140573	0.0365562
NCU04124	0.186	0.226993	743	35.4391	29.9209	29.596	32.4881	25.1509	26.8712	26.1649	28.4228	1.19543	0.0140706	0.0365676
NCU08477	0.641	0.286612	203	606.248	633.652	638.584	631.802	582.926	577.961	601.177	608.228	1.05906	0.0141397	0.036724
NCU08359	0.193	0.205487	182	65.9008	70.735	64.4207	65.1848	69.6118	76.1691	74.1417	73.3468	0.907839	0.0141661	0.0367526
NCU04268	0.179	0.217327	411	39.1556	34.6828	37.7251	38.8037	33.459	34.4575	34.5868	32.7534	1.11172	0.0141746	0.0367526
NCU07734	0.144	0.226677	390	392.175	411.31	403.611	409.411	373.411	388.33	385.21	390.702	1.05128	0.0141788	0.0367526
NCU02637	0.092	0.219925	950	6.03925	5.78388	5.05105	5.68968	6.6213	6.20694	7.52299	6.9937	0.825157	0.0141907	0.0367526
NCU07263	0.48	0.258515	342	244.601	229.066	226.212	243.006	209.842	215.123	225.595	207.098	1.09937	0.0141952	0.0367526
NCU01433	0.463	0.263694	479	210.356	209.896	206.935	209.76	191.187	205.136	197.041	201.324	1.05318	0.0142064	0.0367584
NCU09610	0.438	0.251334	862	414.629	413.128	405.544	411.99	425.022	434.997	416.343	428.682	0.964956	0.0142955	0.0369659
NCU09901	0.299	0.221735	331	32.6075	34.3763	31.1547	30.9709	28.3231	30.5749	27.9392	28.8957	1.11558	0.014313	0.0369879
NCU06059	0.273	0.255809	355	36.7443	35.623	33.8776	36.7174	32.9051	33.589	33.4513	33.5747	1.07072	0.0143612	0.0370893
NCU04131	0.196	0.188661	597	14.7995	12.1196	10.9505	11.7966	9.11373	10.3449	8.20905	6.84437	1.4391	0.0143766	0.0371059
NCU02695	0.276	0.241821	324	264.909	276.236	280.491	272.403	286.806	299.057	285.992	308.743	0.926683	0.0144231	0.0372026
NCU11369	0.364	0.272005	319	10.6185	9.38092	8.40527	9.76729	8.3081	6.20694	7.78322	6.19727	1.33958	0.0144425	0.0372293
NCU09710	0.199	0.212285	591	114.525	107.4	110.65	110.759	115.407	120.665	115.211	119.49	0.941715	0.0145292	0.0374295
NCU08729	0.136	0.200698	245	114.79	107.441	107.059	110.949	98.6146	95.122	104.092	103.96	1.0957	0.0146368	0.0376833
NCU03924	0.191	0.215949	847	32.7181	37.5237	33.7197	34.4985	31.2435	29.119	31.8899	29.2192	1.13986	0.0146771	0.0377632
NCU08878	0.252	0.217553	314	134.036	129.289	124.52	134.561	124.42	120.691	114.595	120.61	1.08763	0.0147099	0.0378036
NCU07556	0.246	0.237876	1893	326.894	316.356	323.524	317.996	296.574	306.822	308.916	313.597	1.04801	0.0147111	0.0378036
NCU05680	0.61	0.274238	503	380.34	368.656	368.352	358.185	358.306	340.999	345.845	330.023	1.07298	0.0147203	0.0378038
NCU09879	0.124	0.227472	574	17.7196	17.3721	17.0276	19.876	19.7128	20.7154	20.7474	20.1349	0.885436	0.014764	0.0378925
NCU09248	0.165	0.229261	201	42.8942	36.5836	38.6129	39.7709	36.2032	34.6363	32.3157	31.1108	1.17574	0.014877	0.0381587
NCU00040	0.575	0.325059	1059	1328.37	1253.43	1278.21	1292.39	1204.52	1198.32	1204.13	1259.21	1.05882	0.0149371	0.0382762
NCU03039	0.247	0.238189	584	200.446	214.392	211.592	210.632	178.951	192.901	180.883	201.573	1.10971	0.0149413	0.0382762
NCU03936	0.239	0.257406	293	69.2634	74.5773	76.6932	72.9038	62.1597	68.9149	63.8744	68.0206	1.11586	0.0149702	0.0383264
NCU03988	0.769	0.290781	183	509.377	537.267	529.769	544.313	486.225	492.724	511.492	503.472	1.0636	0.0149974	0.0383722
NCU08130	0.436	0.256224	162	157.684	135.073	135.905	124.149	108.156	102.555	123.538	99.206	1.27536	0.0150169	0.0383983
NCU16004	#N/A	#N/A	#N/A	30.4838	40.1397	31.7269	34.195	22.7843	24.3425	28.4833	27.1535	1.32874	0.0150539	0.038469
NCU03946	0.416	0.253882	215	96.7608	95.5056	93.2275	93.5384	93.1766	87.5102	89.6844	87.807	1.05822	0.0150957	0.0385477
NCU09545	0.351	0.245191	681	135.518	137.628	135.925	139.701	140.08	159.695	156.563	163.991	0.884646	0.0151034	0.0385477
NCU02502	0.319	0.253653	388	37.054	33.5588	33.5422	34.9536	36.8577	38.0335	38.0881	39.5978	0.911726	0.0151174	0.0385597
NCU06653	0.341	0.250353	130	62.6047	64.4606	61.1257	62.8331	65.785	68.7361	72.0125	66.0544	0.920892	0.0151765	0.0386866
NCU07069	0.347	0.251379	315	126.293	142.247	133.202	137.709	117.799	120.614	123.68	125.862	1.10554	0.0152204	0.0387744
NCU01547	0.508	0.26589	352	369.877	346.869	333.409	376.259	318.376	321.152	330.184	316.583	1.10893	0.0152389	0.0387975
NCU08441	0.363	0.245083	2034	3.91556	3.04522	3.45287	3.6414	2.69384	2.9119	2.93349	2.93686	1.22473	0.0152587	0.0388241
NCU00059	0.325	0.228376	829	231.394	223.855	228.205	226.317	205.89	217.192	213.388	222.28	1.05941	0.0153059	0.0389203
NCU08146	0.241	0.19261	329	91.3852	83.3247	87.8213	86.5591	80.5382	82.8869	81.499	78.2	1.08036	0.0153637	0.0390231
NCU09748	0.384	0.246318	115	59.9058	63.1935	60.7705	63.6865	58.5091	56.8076	57.8182	59.6829	1.06331	0.0153726	0.0390231
NCU03132	0.117	0.202467	731	17.4541	12.8145	15.8437	16.1966	11.1278	11.9797	11.5211	13.191	1.303	0.0153747	0.0390231
NCU08478	0.046	0.22712	388	41.766	37.2784	40.5466	40.7002	35.2717	37.5737	34.7288	36.9098	1.1094	0.0153944	0.039049
NCU06409	0.559	0.337451	723	165.029	167.262	155.3	166.897	153.448	155.889	150.483	154.036	1.06619	0.015409	0.039062
NCU00614	0.293	0.248703	972	590.121	577.448	589.395	579.362	555.837	578.293	559.091	563.354	1.03534	0.0155169	0.0392898
NCU03748	0.69	0.303307	448	1756.21	1743.73	1732.43	1738.12	1814.26	1779.83	1802.75	1756.89	0.974385	0.0155179	0.0392898
NCU00414	0.583	0.271504	454	1069.17	1083.92	1057.82	1053.07	1156.94	1122.69	1147.63	1081.11	0.945789	0.0155771	0.0394155
NCU05066	0.309	0.19529	552	10.0875	8.13422	9.78642	9.38798	11.8831	11.7242	10.4801	10.727	0.834467	0.01559	0.0394241
NCU02349	0.257	0.2356	1500	180.492	172.495	171.578	174.522	164.526	161.891	170.9	159.636	1.06414	0.0156017	0.0394295
NCU00172	0.154	0.208282	842	25.8825	22.8494	26.8732	24.2381	27.3664	29.1701	27.6789	28.9206	0.882506	0.0156284	0.0394727
NCU03764	0.46	0.242794	487	187.416	180.751	195.136	182.639	202.567	201.202	193.114	207.596	0.927238	0.0157747	0.0398179
NCU05591	0.507	0.263877	1547	45.0621	40.2828	43.6443	40.7761	48.7157	45.0833	50.5554	47.139	0.886533	0.0158504	0.0399626
NCU16638	0.125	0.205722	261	24.3782	24.7297	25.9853	24.9588	31.2183	28.4293	27.0638	27.1037	0.879074	0.0158514	0.0399626
NCU01940	0.222	0.224116	713	17.9629	19.8042	18.2903	17.676	20.0653	19.7703	20.2269	21.2051	0.907291	0.0159296	0.0401351
NCU04923	0.689	0.29556	331	570.521	575.159	585.252	557.229	591.788	604.474	586.367	599.492	0.960555	0.015942	0.040142
NCU11368	-0.033	0.201632	420	104.791	104.58	95.9108	101.238	106.797	112.517	108.468	111.227	0.925995	0.0159748	0.0401999
NCU09088	0.276	0.227341	386	257.719	257.904	260.425	264.665	242.093	251.062	253.061	253.316	1.0412	0.0159997	0.0402382
NCU04470	0.357	0.266776	273	209.073	205.093	199.457	208.736	201.006	196.042	194.722	192.389	1.04871	0.0161096	0.0404899
NCU05599	0.88	0.308383	68	130.43	130.822	130.025	129.801	121.072	122.862	120.439	129.396	1.05531	0.0161905	0.0406684
NCU02720	0.29	0.25051	955	473.119	458.807	450.807	466.327	443.099	451.549	430.041	430.498	1.05348	0.0162587	0.040815
NCU01927	0.115	0.195818	555	36.3904	38.2186	35.3377	35.6554	30.9162	31.8265	34.5632	33.9979	1.10889	0.016283	0.0408511
NCU08004	0.541	0.261068	348	470.066	508.123	502.225	490.242	511.351	537.348	523.179	537.022	0.934448	0.0163447	0.0409808
NCU07442	0.222	0.21363	606	140.518	136.34	136.714	136.59	127.819	134.33	120.794	128.351	1.07602	0.0163692	0.041002
NCU06202	0.114	0.202099	1115	73.4444	74.9861	74.8385	74.6107	68.3782	71.8268	67.6123	72.7494	1.06171	0.016373	0.041002
NCU00889	0.078	0.184648	364	3.56161	3.12697	2.88068	3.24312	2.16514	2.3755	1.75063	2.88708	1.39594	0.0164301	0.0411201
NCU01345	0.099	0.20543	545	57.6052	55.5702	55.0486	52.4779	51.2836	50.1409	52.1405	51.9923	1.07368	0.0165236	0.0413289
NCU06371	0.159	0.221829	796	102.225	104.907	95.8911	94.7143	113.947	114.356	105.085	108.29	0.900513	0.0165392	0.0413429
NCU05667	0.683	0.325359	219	204.251	224.652	215.676	215.98	200.88	199.695	203.097	201.05	1.06939	0.0166143	0.0415057
NCU03759	0.247	0.231664	622	130.696	133.193	133.123	126.406	135.095	141.202	137.07	144.254	0.938662	0.0166749	0.0416138
NCU03364	0.314	0.24328	919	51.8535	50.2155	49.4056	50.6761	45.5687	49.5023	47.551	46.7408	1.06753	0.0166778	0.0416138
NCU03296	0.304	0.241902	341	68.6218	68.8139	64.8548	67.9538	65.3067	64.2661	63.8271	64.0135	1.04985	0.016838	0.0419637
NCU08499	0.28	0.245697	926	131.514	122.626	117.871	124.111	113.091	113.871	112.514	117.151	1.0865	0.0168384	0.0419637
NCU07514	0.348	0.262281	1317	96.9377	90.8662	109.032	102.509	118.353	130.448	107.593	125.613	0.828505	0.0168608	0.0419943
NCU06020	0.451	0.240065	398	24.8207	23.3195	24.4463	24.3519	20.8961	19.5915	21.5044	23.4949	1.13396	0.0168923	0.0420473
NCU01962	0.822	0.299811	136	88.1775	65.9526	69.8466	84.5298	61.1023	60.2559	59.0484	54.6056	1.31273	0.017126	0.0426033
NCU07904	0.432	0.228585	302	111.251	109.281	105.678	110.057	113.242	112.338	117.671	114.911	0.95221	0.0171704	0.0426881
NCU08269	0.214	0.227986	298	79.3067	78.2561	75.7856	80.7746	89.2491	91.8014	94.203	80.4151	0.88319	0.0172757	0.042924
NCU09331	0.584	0.273594	162	351.493	359.929	404.005	351.907	425.652	410.705	394.839	425.122	0.885902	0.0173129	0.0429905
NCU03650	0.18	0.228629	1079	15.3083	14.7356	16.0016	16.1208	17.7995	18.3143	18.0978	16.0034	0.885371	0.0173865	0.0431473
NCU02354	0.219	0.220557	1206	206.596	199.963	193.163	208.489	189.123	191.981	188.572	191.792	1.06139	0.0173997	0.0431542
NCU01331	0.587	0.299015	128	247.875	234.932	242.313	222.429	223.765	196.528	202.293	174.071	1.18941	0.017421	0.0431812
NCU01282	0.291	0.254888	228	56.8309	43.3893	39.9744	58.9831	36.5556	27.6886	36.1955	30.9863	1.51551	0.0175213	0.0434035
NCU07505	0.15	0.220835	537	33.957	32.8434	32.0821	31.464	30.6141	31.4434	30.1156	29.7917	1.06872	0.0176275	0.0436403
NCU01854	0.189	0.245126	214	186.465	146.6	142.554	191.78	127.92	127.357	123.159	119.192	1.34116	0.017638	0.0436403
NCU04433	0.288	0.208856	819	96.9599	96.2618	96.3844	92.8746	90.7093	90.0134	92.8545	93.183	1.04286	0.0177478	0.0438363
NCU09466	0.214	0.200176	553	107.158	94.8107	99.9951	106.34	89.4002	88.5319	87.5316	96.6425	1.12758	0.0177499	0.0438363
NCU16773	0.209	0.214213	543	51.2341	51.1965	50.3922	54.1848	44.9141	48.0463	48.9467	48.8066	1.08544	0.0177529	0.0438363
NCU02563	0.301	0.246465	298	257.343	266.753	246.416	266.808	236.705	238.469	247.028	244.73	1.0728	0.0177597	0.0438363
NCU00170	0.307	0.244701	784	579.591	581.822	584.068	577.901	568.123	569.149	561.551	577.864	1.02051	0.0178081	0.0439294
NCU06498	0.156	0.214613	344	28.3601	31.2493	29.9117	28.0691	25.2768	26.8457	24.6981	27.701	1.12503	0.0179552	0.0442659
NCU09436	0.416	0.270432	271	83.6868	86.8604	81.8429	88.7022	79.5312	79.081	81.8776	78.5485	1.06913	0.0179744	0.0442869
NCU04635	0.577	0.267039	182	421.995	407.365	390.806	380.981	423.94	433.95	440.805	428.358	0.927099	0.0180298	0.0443968
NCU00903	0.271	0.252096	350	194.163	196.264	190.362	205.284	205.21	207.562	206.243	209.637	0.948615	0.0181765	0.0447313
NCU01636	0.282	0.198378	226	75.5238	66.0752	72.3721	71.1969	79.9843	82.7592	76.9332	76.7316	0.901266	0.0182307	0.044838
NCU00519	0.449	0.274228	251	99.4154	88.8837	98.1404	88.3229	114.022	109.452	108.61	98.7083	0.869937	0.0184824	0.04543
NCU04256	0.21	0.226911	466	22.9846	21.2757	22.493	21.507	20.0653	21.1496	20.6527	20.4584	1.07208	0.018503	0.0454495
NCU04290	0.078	0.194151	750	4.49073	3.90361	4.83402	4.45692	3.62535	3.93362	3.80881	3.7084	1.17306	0.0185124	0.0454495
NCU01642	0.146	0.209946	2640	241.061	230.374	242.115	235.003	226.358	230.142	217.481	225.59	1.05445	0.0185729	0.0455417
NCU00372	0.262	0.22927	1602	527.738	501.624	517.792	518.33	501.859	498.113	495.5	482.889	1.04404	0.0185738	0.0455417
NCU11325	0.236	0.250668	337	25.7055	23.3808	24.8212	25.357	26.1831	30.013	27.0638	28.9206	0.884864	0.0185831	0.0455417
NCU00487	0.17	0.217391	311	4.18102	5.66125	6.09678	5.55693	7.02412	8.25038	6.78962	6.57059	0.750697	0.018812	0.0460754
NCU08071	0.345	0.26457	107	179.607	176.357	176.017	178.997	165.633	175.097	171.728	164.638	1.05004	0.0188389	0.0460875
NCU04181	0.474	0.208874	53	181.067	156.982	154.156	189.922	145.064	140.921	143.15	138.829	1.201	0.0188393	0.0460875
NCU00064	0.095	0.204206	799	5.44196	5.80432	5.95867	6.78969	5.3625	4.95534	3.97441	4.18129	1.29887	0.0188596	0.04611
NCU10270	0.238	0.230163	290	85.2795	85.8794	83.2635	90.5039	80.1857	79.3876	83.2497	79.2454	1.07097	0.01889	0.0461569
NCU04098	0.54	0.283516	165	259.334	254.572	270.468	262.503	243.83	252.339	246.224	253.018	1.0517	0.0189021	0.0461592
NCU01701	0.26	0.246784	598	164.166	166.649	156.306	163.275	179.153	165.774	176.53	175.838	0.932743	0.018928	0.0461949
NCU00464	0.697	0.287009	131	1449.09	1476.65	1455.71	1449.73	1362.78	1396.18	1411.81	1439.81	1.03932	0.0189428	0.046204
NCU08840	0.237	0.233627	751	135.806	120.91	129.67	125.477	119.838	117.472	117.292	112.621	1.09554	0.0190653	0.0464751
NCU16018	#N/A	#N/A	#N/A	34.2445	34.0697	34.3117	33.626	31.8477	30.8048	29.9027	33.5499	1.08046	0.0190978	0.046527
NCU03150	0.809	0.311394	156	914.714	943.447	924.422	932.653	854.551	905.728	887.831	901.092	1.04678	0.0191699	0.046675
NCU09209	0.407	0.244011	716	110.344	106.808	104.494	104.178	109.541	115.403	111.496	113.567	0.946258	0.0192767	0.0469073
NCU08505	0.348	0.293901	160	155.583	153.774	149.46	147.913	158.685	164.343	155.996	159.436	0.9503	0.0192889	0.0469094
NCU07266	0.402	0.24902	287	37.0098	36.5836	33.3843	34.9916	39.5516	39.5916	37.6149	37.756	0.91881	0.0193527	0.0470369
NCU05895	0.416	0.239646	968	48.5574	47.0886	47.0577	46.5416	48.3884	49.8343	48.9941	48.7568	0.965667	0.0194269	0.0471894
NCU02640	0.429	0.346523	123	27.1213	27.3661	26.9916	30.7433	24.9746	25.3897	24.5798	25.5606	1.11659	0.0194558	0.0472094
NCU07849	0.21	0.214763	538	83.5098	84.6122	81.6258	84.2453	91.6408	96.4758	84.7874	94.3527	0.909427	0.0194619	0.0472094
NCU03961	0.302	0.254628	645	92.27	93.9523	87.7423	93.6712	78.8766	84.9559	85.6864	87.807	1.08985	0.0194694	0.0472094
NCU08874	0.106	0.192143	244	13.8482	12.2218	13.1209	14.1294	11.9586	11.2389	12.3254	10.6772	1.15412	0.0195498	0.047358
NCU04405	0.48	0.272309	154	15.1534	13.8977	13.2393	15.0018	11.4803	13.3079	12.5383	12.4941	1.14997	0.0195537	0.047358
NCU07774	0.452	0.264469	313	136.89	137.342	133.458	136.477	122.884	122.376	124.768	135.046	1.0774	0.0196963	0.0476755
NCU01301	0.332	0.297242	209	142.177	152.833	146.974	142.223	134.012	132.287	141.683	135.17	1.07559	0.019708	0.0476757
NCU03726	0.134	0.240887	340	59.3528	55.652	54.8118	57.5796	47.8345	53.4104	52.7792	52.6643	1.10019	0.0197321	0.0477061
NCU03763	0.297	0.224998	525	49.1325	49.0097	47.7285	49.9554	48.0611	46.5648	44.4992	45.3968	1.06126	0.0197987	0.0477997
NCU08389	0.722	0.301795	174	1262.09	1287.11	1298.59	1283.54	1255.55	1232.32	1253.07	1263.25	1.02541	0.0198009	0.0477997
NCU00980	0.123	0.220252	403	37.1204	36.4814	33.8973	34.7071	31.4197	32.4396	31.677	34.2467	1.09572	0.0198056	0.0477997
NCU02812	0.261	0.236386	343	302.317	284.657	306.26	279.8	275.401	259.006	273.406	245.875	1.11326	0.0198223	0.0478121
NCU02007	0.231	0.258203	110	198.809	186.76	191.23	204.658	187.713	180.129	178.139	174.793	1.08419	0.0199505	0.0480933
NCU00753	0.465	0.247011	444	71.3428	69.5496	74.3847	68.3331	69.1334	58.7999	62.1711	60.8029	1.13034	0.020006	0.0481989
NCU00649	0.292	0.2311	477	218.475	218.725	224.535	211.732	232.702	231.317	231.651	222.38	0.951437	0.0200384	0.0482489
NCU09438	0.378	0.237618	1444	263.626	263.034	257.545	259.772	268.427	272.569	265.67	265.163	0.974013	0.0200581	0.0482619
NCU00418	0.249	0.217414	151	190.668	181.957	176.491	192.672	163.342	173.054	177.027	167.724	1.08903	0.0200672	0.0482619
NCU04245	0.67	0.291879	624	1162.04	1175.15	1233.31	1166.35	1138.49	1119.88	1139.07	1120.76	1.04839	0.0201573	0.0484504
NCU06175	0.335	0.215223	623	71.9401	70.3467	71.0305	71.3486	64.4507	68.9149	68.7951	68.4437	1.05196	0.0202241	0.0485581
NCU06515	0.239	0.216929	579	29.7096	32.8026	30.2866	32.1657	29.1539	28.9402	25.4315	27.1037	1.12958	0.0202323	0.0485581
NCU07883	0.148	0.201599	417	15.3525	14.5925	13.1406	14.338	13.1671	12.4139	12.1835	10.4532	1.19093	0.0202374	0.0485581
NCU09533	0.36	0.245185	417	17.8523	19.702	16.2384	17.2587	21.6766	20.1534	20.5581	19.4629	0.868057	0.0203046	0.0486909
NCU02333	0.518	0.274465	358	420.845	426.433	433.483	428.149	472.076	442.813	464.888	437.915	0.940154	0.0204983	0.0491269
NCU05252	0.419	0.258549	324	413.766	389.482	396.449	404.252	430.158	429.709	428.195	408.397	0.945468	0.0205263	0.0491426
NCU04133	0.259	0.215872	1072	30.1741	26.6508	30.5036	26.7036	25.5537	24.2914	25.4315	22.0015	1.17223	0.0205287	0.0491426
NCU02717	0.329	0.241675	695	50.9908	47.8856	48.8926	48.6278	47.0792	45.8241	46.8886	43.58	1.07103	0.0205466	0.0491437
NCU05797	0.298	0.228258	354	62.5605	65.0533	57.4163	63.0227	56.5454	55.2494	56.8009	57.9905	1.09474	0.0205628	0.0491437
NCU01888	0.246	0.23792	674	18.5159	23.9735	22.0392	22.0949	17.5729	17.5225	17.4354	19.0647	1.2099	0.0205648	0.0491437
NCU01782	0.166	0.205067	1083	54.6851	55.6315	52.9769	53.6158	49.9493	52.031	50.2952	45.3222	1.09773	0.0206412	0.0492976
NCU04387	0.183	0.257464	124	244.402	213.922	218.991	232.139	204.732	203.807	209.697	188.556	1.12725	0.0206971	0.0494025
NCU03439	0.325	0.238519	355	6.70291	6.84664	7.41874	7.62418	6.34437	5.4662	6.38744	6.42126	1.16139	0.0208521	0.0497436
NCU01444	0.364	0.214705	188	119.413	122.197	123.731	117.587	117.069	113.002	116.654	110.729	1.05569	0.020908	0.0498482
NCU08503	0.375	0.215499	459	64.1532	66.8723	70.8726	59.6658	75.6792	71.2904	78.329	71.9779	0.879868	0.0209485	0.0498913
NCU07286	0.414	0.266218	173	20.5733	22.1954	20.7172	21.5829	20.2919	18.4676	20.0613	18.4425	1.10102	0.0209502	0.0498913
NCU00944	0.191	0.227914	470	57.384	54.6096	54.5948	54.4124	60.3722	56.0668	60.0656	61.0518	0.930309	0.0209798	0.0499328
NCU04115	0.46	0.331085	244	205.003	201.741	191.585	201.586	189.198	187.077	192.617	177.954	1.07106	0.0210177	0.0499596
NCU07733	0.453	0.269794	256	396.666	410.574	407.616	396.931	408.33	422.149	421.95	419.921	0.963786	0.0210189	0.0499596
NCU16560	0.249	0.232699	992	34.51	33.1705	35.8901	34.8209	37.462	39.3362	37.3311	35.7401	0.923415	0.0210273	0.0499596
NCU02159	0.643	0.330837	369	42.8278	38.3821	41.9474	39.9795	36.5556	38.0079	33.8298	37.6814	1.1168	0.0211692	0.0502677
NCU02227	0.358	0.233578	452	88.819	86.4721	82.2178	85.9332	88.6701	94.5856	90.5834	93.0336	0.936134	0.0212019	0.0503163
NCU04104	0.347	0.238009	959	797.093	792.964	800.316	788.514	791.837	773.824	774.395	768.386	1.02266	0.0213775	0.0507039
NCU02291	0.513	0.258659	436	59.5961	54.3031	56.193	53.9382	58.5847	65.0069	60.728	63.7895	0.902951	0.0214629	0.0508774
NCU01343	0.324	0.259831	221	48.4025	47.0886	48.2218	46.9209	46.1225	46.7436	44.996	44.0777	1.04778	0.0214785	0.0508851
NCU07402	0.21	0.246874	329	28.1611	28.5106	27.1889	29.3588	32.2253	35.1471	29.7134	31.285	0.88197	0.0214979	0.0509018
NCU06067	0.171	0.20654	997	111.383	107.237	104.908	109.299	104.279	100.154	104.92	101.048	1.05464	0.0215938	0.0510407
NCU02744	0.749	0.271038	193	2151.35	2146.35	2134.01	2167.81	2013.05	2014.96	2027.09	2144.45	1.04878	0.0215949	0.0510407
NCU08379	0.495	0.286963	114	112.644	94.2997	93.6616	99.5505	89.5512	86.8461	81.9249	83.6755	1.17005	0.0216092	0.0510407
NCU00121	0.237	0.205861	920	40.3059	38.5456	38.5143	39.4674	36.6563	36.7563	38.4903	37.5071	1.04968	0.0216116	0.0510407
NCU01546	0.411	0.267855	409	271.656	280.283	281.182	278.643	273.412	266.464	256.894	265.487	1.04661	0.0216184	0.0510407
NCU05292	0.257	0.226376	439	158.016	160.416	150.091	157.813	160.9	168.967	165.766	165.086	0.947961	0.0216368	0.051055
NCU09553	0.466	0.251905	316	91.7834	91.6837	88.3737	94.7712	98.2621	97.4464	93.8954	100.749	0.93918	0.0216967	0.0511669
NCU09370	0.082	0.230426	924	89.2615	93.8501	86.9729	94.5246	80.8403	82.7592	84.6691	87.6826	1.0853	0.0218575	0.0515169
NCU04503	0.399	0.300633	482	167.108	171.636	168.382	178.22	160.648	159.26	167.422	158.814	1.06067	0.0218771	0.0515335
NCU01102	0.47	0.287568	462	311.187	313.862	295.802	335.635	333.558	338.904	347.311	360.362	0.910408	0.0219371	0.0516453
NCU06430	0.391	0.256097	619	223.43	219.685	204.528	224.648	198.085	198.137	209.816	199.632	1.08269	0.0219874	0.0517343
NCU03268	0.127	0.200775	251	54.6851	50.5221	50.037	49.6709	48.5646	47.1268	47.409	45.3222	1.08753	0.0220404	0.0518296
NCU01932	0.143	0.213872	1238	19.2681	20.4377	20.8948	19.876	18.0009	16.7306	16.0869	19.4878	1.14466	0.0220624	0.0518517
NCU08002	0.643	0.297957	643	919.625	944.244	944.31	948.679	902.335	928.155	912.198	908.858	1.02884	0.0220969	0.0518901
NCU06503	0.204	0.220654	808	72.6701	71.3073	68.3471	71.6331	81.2935	82.7848	75.1589	73.9441	0.906688	0.0221178	0.0518901
NCU08981	0.025	0.201928	540	37.9168	38.3208	41.1385	36.7174	43.0259	42.5035	43.5056	39.996	0.911628	0.0221276	0.0518901
NCU07001	0.394	0.231736	437	144.345	148.46	145.593	153.223	158.231	154.433	152.92	163.319	0.940717	0.022129	0.0518901
NCU04169	0.561	0.258211	406	8.29568	8.07291	7.95147	7.75694	8.35845	9.6297	9.69945	8.71102	0.881269	0.0221633	0.051941
NCU04017	0.364	0.281084	266	116.228	115.596	109.584	110.987	101.434	108.481	106.978	107.469	1.06606	0.0222108	0.0520226
NCU03565	0.869	0.294411	136	934.712	969.525	961.101	970.3	878.77	897.963	891.876	950.073	1.05995	0.022265	0.0521201
NCU00541	0.277	0.271423	414	147.287	99.961	112.938	146.301	91.2128	83.9087	95.0783	87.4586	1.41612	0.022413	0.0524367
NCU16399	0.241	0.188139	83	12.4103	10.5663	9.94426	13.5983	7.45211	10.1406	8.61122	7.31725	1.38776	0.0224424	0.0524757
NCU08471	0.676	0.275843	447	1415.51	1416.95	1442.89	1390.14	1495.61	1436.13	1465.66	1466.09	0.966232	0.0225166	0.0526194
NCU01259	0.278	0.273025	321	73.8426	79.5028	78.4689	78.4418	69.5614	73.9214	74.2599	72.3014	1.06969	0.0225825	0.0527436
NCU01855	0.489	0.232581	162	143.725	139.978	141.587	143.494	151.786	148.379	144.12	146.768	0.962324	0.0226922	0.0529697
NCU07419	0.249	0.21921	511	15.0428	15.7166	15.4491	15.1535	12.0593	13.359	14.218	14.6096	1.13118	0.0227398	0.053051
NCU05430	0.671	0.276219	519	3222.39	3264.89	3161.01	3263	3097.41	3140.69	3168.5	3154.83	1.02785	0.0228779	0.0533431
NCU00243	0.62	0.283886	248	571.583	529.01	504.001	581.372	492.343	479.62	500.444	486.946	1.11566	0.0230306	0.0536686
NCU04857	0.126	0.192439	427	91.4073	94.4837	93.3261	94.0884	87.4364	91.8525	88.6908	90.719	1.04072	0.0230591	0.0537049
NCU03956	0.358	0.264419	601	133.041	136.442	133.064	127.866	126.484	121.482	126.258	113.417	1.08771	0.0231846	0.0539431
NCU09730	0.305	0.245294	928	464.115	453.861	455.779	470.613	471.119	470.834	484.334	480.375	0.967328	0.0231876	0.0539431
NCU00562	0.333	0.222508	578	77.0945	68.8752	73.5954	74.6676	77.8192	81.5076	82.5636	77.9014	0.920076	0.0233484	0.0542867
NCU03461	0.11	0.207021	824	24.5994	29.0216	27.8992	25.8881	23.6655	21.9159	23.3497	24.6646	1.14758	0.0233756	0.0543194
NCU03926	0.364	0.279088	382	541.763	518.546	531.781	514.689	548.762	547.514	548.823	540.506	0.963934	0.0233912	0.054325
NCU04002	0.247	0.253723	733	37.7619	35.8478	37.3699	39.733	31.4701	36.4754	33.9954	32.4796	1.1212	0.0235282	0.0545989
NCU06863	0.587	0.389466	236	370.894	376.77	350.496	383.959	345.264	337.959	357.626	332.288	1.07937	0.0235356	0.0545989
NCU02550	0.156	0.201717	874	51.5659	51.871	49.6227	52.5917	45.1658	49.6811	48.0714	48.7319	1.07305	0.0236131	0.0547479
NCU04328	0.332	0.220236	588	30.0193	29.4712	30.5036	29.776	30.1609	32.695	32.9308	31.9819	0.937399	0.0236426	0.0547856
NCU10721	0.237	0.216473	420	7.85324	8.01159	6.80709	6.33452	6.11778	6.15586	5.89064	5.87371	1.20669	0.0237103	0.0549116
NCU09814	0.158	0.213159	941	208.122	199.902	196.952	209.608	181.343	198.852	182.326	190.448	1.08183	0.0237275	0.0549206
NCU09311	0.385	0.261356	475	189.274	191.359	193.597	192.179	188.166	184.599	180.741	173.424	1.05431	0.0238406	0.0551236
NCU09859	0.188	0.191095	297	2.80947	2.51384	2.52553	2.50346	3.27289	2.75864	3.43029	2.93686	0.834952	0.0238419	0.0551236
NCU09673	0.423	0.233767	437	63.4232	61.9264	59.9418	59.6848	56.1678	52.6952	58.7172	58.0403	1.08579	0.0239488	0.0553398
NCU01193	0.238	0.21854	1365	22.6306	20.8056	20.6186	19.0984	23.1116	25.8239	22.7582	23.47	0.87379	0.0240931	0.0556305
NCU05541	0.209	0.237059	379	19.246	20.2947	19.6123	19.1742	13.8217	16.935	18.1214	17.5465	1.17919	0.0241016	0.0556305
NCU06485	0.27	0.258008	436	251.547	248.646	251.487	252.129	235.522	243.731	248.921	240.797	1.03595	0.0241376	0.0556824
NCU08384	0.774	0.28589	322	48.7565	47.7426	48.3007	52.7434	44.9141	45.6197	46.8886	45.6208	1.07922	0.0241538	0.0556886
NCU03811	0.216	0.224308	1829	22.2767	23.2377	20.8948	23.2139	18.0512	19.8213	21.599	18.9402	1.14298	0.0242288	0.0558075
NCU09230	0.605	0.246316	417	248.251	254.552	253.697	253.665	240.96	241.534	250.246	246.148	1.03195	0.0242324	0.0558075
NCU02605	0.484	0.221326	84	80.1694	68.9774	71.1686	80.1297	65.1053	65.0324	64.3476	68.7672	1.14128	0.0242709	0.0558651
NCU03006	0.691	0.297016	379	354.214	358.785	363.636	361.143	376.206	388.074	362.712	377.461	0.955682	0.024294	0.055887
NCU04802	0.358	0.247057	234	143.084	144.209	139.614	145.466	130.613	135.659	136.1	140.845	1.05367	0.0244007	0.0561012
NCU01294	0.093	0.202617	839	27.9177	25.1384	29.4974	23.3277	24.4208	19.6425	20.7237	20.0602	1.2479	0.0244676	0.056214
NCU08709	0.117	0.212349	669	11.2158	12.6714	10.477	11.2276	9.61725	9.70633	10.3619	10.055	1.14724	0.024477	0.056214
NCU02399	0.228	0.237341	624	158.149	149.052	150.624	156.163	148.967	146.029	137.496	136.863	1.07839	0.0244943	0.0562225
NCU08772	0.194	0.203249	369	14.4234	12.6101	12.1344	12.4983	14.1741	17.3692	14.7621	15.6798	0.833524	0.0245677	0.056314
NCU00502	0.704	0.279817	241	815.078	765.434	746.451	822.785	736.576	734.36	733.965	710.869	1.08025	0.0245684	0.056314
NCU06684	0.353	0.264447	613	288.557	288.315	301.485	289.643	286.554	275.353	265.576	258.419	1.0756	0.0245861	0.056314
NCU00413	0.729	0.285044	254	1186.97	1211.53	1188.95	1213.21	1100.07	1160.42	1133.56	1181.16	1.04928	0.0245938	0.056314
NCU00028	0.174	0.226227	364	216.705	203.662	220.924	202.079	255.663	227.69	235.176	224.869	0.893971	0.0246107	0.056314
NCU05891	0.147	0.218375	1289	41.5226	37.7689	37.9421	37.2864	36.0773	33.7423	34.4449	29.1943	1.15781	0.0246161	0.056314
NCU04408	0.109	0.220259	355	22.6085	21.0304	21.6248	20.8811	23.5396	26.3093	22.6163	24.1171	0.891933	0.0247936	0.0566621
NCU03129	0.242	0.217223	497	57.6715	54.5892	52.4836	52.5727	49.8234	48.6338	52.377	48.4581	1.09044	0.0247957	0.0566621
NCU07474	0.274	0.212909	336	18.5159	21.6844	18.7047	18.5484	20.8458	24.7256	21.9775	24.4406	0.841981	0.0248964	0.0568608
NCU03102	0.75	0.323729	161	698.186	679.31	695.033	694.066	655.509	677.349	667.701	681.401	1.03156	0.0250778	0.0572192
NCU07482	0.215	0.230213	449	102.291	89.0268	98.0812	99.1522	87.5371	90.371	83.9594	89.1012	1.10708	0.0250811	0.0572192
NCU00316	0.311	0.261365	339	211.352	217.233	217.333	222.618	222.531	230.73	239.009	249.16	0.922572	0.0251234	0.0572841
NCU06328	0.068	0.175152	442	9.3354	10.505	8.79988	11.2845	14.4511	11.7498	11.734	12.1705	0.796818	0.0251506	0.0573146
NCU01698	0.528	0.355243	62	6.0835	6.35614	5.24836	6.25865	3.77641	4.13796	5.13361	5.40083	1.298	0.025186	0.0573573
NCU04254	0.091	0.218558	1646	24.3119	22.6246	22.9271	23.1949	21.9032	22.3501	22.2378	22.0513	1.051	0.0251972	0.0573573
NCU00675	0.277	0.232366	1125	61.3659	66.8518	67.6565	65.0141	59.4658	61.4053	59.8764	62.0473	1.07452	0.02526	0.0574374
NCU00770	0.166	0.222789	1845	310.524	289.214	297.085	303.469	280.159	292.62	283.2	275.243	1.06106	0.0252714	0.0574374
NCU00622	0.094	0.216439	1491	132.51	120.256	129.591	125.552	115.08	123.321	108.823	112.621	1.10452	0.0252741	0.0574374
NCU07580	0.195	0.250241	337	162.286	172.454	167.395	168.87	154.757	157.498	159.71	164.389	1.05445	0.0254555	0.0577894
NCU08928	0.265	0.226999	917	130.497	127.388	138.49	130.73	119.385	128.966	118.996	120.137	1.08127	0.025457	0.0577894
NCU07494	0.378	0.233001	317	17.1223	18.0874	19.0006	17.9035	19.31	19.3871	19.5172	21.4291	0.905459	0.0255596	0.0579903
NCU06489	0.211	0.221633	585	31.1475	28.7355	29.4579	29.5484	26.7873	27.663	28.9801	27.3028	1.07366	0.0256282	0.0580959
NCU01342	0.418	0.278123	216	96.5395	94.7085	87.2096	89.5746	82.4516	80.4348	89.1876	80.7884	1.10566	0.0256343	0.0580959
NCU01966	0.754	0.325182	92	500.638	547.016	530.341	491.873	498.385	436.325	466.709	449.638	1.11821	0.0256914	0.058175
NCU00066	0.234	0.234104	1010	132.908	119.683	120.456	124.433	113.997	118.315	112.821	113.841	1.0839	0.0256974	0.058175
NCU07947	0.595	0.247506	275	191.287	175.458	170.69	184.023	162.864	161.1	170.426	145.748	1.12704	0.0257568	0.0582776
NCU01599	0.282	0.246416	570	107.667	116.066	102.225	109.925	98.3125	96.578	100.448	103.039	1.09414	0.0258461	0.0584477
NCU00560	0.308	0.237871	412	32.9836	32.0055	35.9098	34.9347	31.6967	30.7537	30.92	27.6761	1.12216	0.0258744	0.0584796
NCU01271	0.454	0.25231	484	66.3212	63.9906	74.8582	62.9848	61.0771	57.8293	59.143	55.0536	1.15037	0.0259286	0.0585699
NCU07360	0.171	0.196617	309	60.2377	46.5776	45.8146	56.0624	41.2384	43.6529	38.8451	41.5889	1.26231	0.0260578	0.058824
NCU06110	0.474	0.256332	344	2745.27	2799.56	2937.7	2814.19	2970.8	3132.67	2956.11	3301.62	0.913886	0.0260695	0.058824
NCU09070	0.271	0.240187	273	37.231	35.3777	34.1341	35.7312	30.3875	34.9939	31.7243	31.5588	1.10733	0.0260997	0.0588598
NCU01664	0.018	0.188753	447	41.2572	40.3032	38.6721	39.2019	35.8759	38.7487	37.8279	37.1836	1.06548	0.0261464	0.058933
NCU06244	0.501	0.2602	86	51.5217	40.855	42.5196	44.6261	40.5334	37.0373	35.5331	35.7649	1.20591	0.0261854	0.0589885
NCU01233	0.251	0.233488	289	130.12	121.421	118.128	127.999	110.045	112.568	120.699	110.63	1.09633	0.0262061	0.0590031
NCU07002	0.149	0.213888	2556	235.155	233.665	229.862	236.463	217.143	232.083	223.277	222.803	1.0445	0.0262817	0.0591409
NCU07773	0.128	0.212767	309	31.8775	29.9004	29.6749	30.9898	27.7188	29.4766	29.0037	28.8459	1.0643	0.0264136	0.0594053
NCU04164	0.603	0.33064	340	129.081	136.013	138.253	135.263	117.95	129.631	127.536	125.837	1.07517	0.0264501	0.059455
NCU04117	0.317	0.232041	799	80.2358	84.3466	77.877	83.0694	87.7134	86.6162	85.2605	84.6711	0.945586	0.0265976	0.0597542
NCU00646	-0.024	0.168084	326	34.2224	35.3369	33.7592	34.8398	32.9051	32.9504	30.8253	28.4975	1.10369	0.0266149	0.0597605
NCU09076	0.652	0.285332	434	632.507	613.234	646.219	626.245	619.834	601.409	594.103	599.741	1.0427	0.0267255	0.0599609
NCU10273	0.583	0.257624	365	193.145	209.385	214.255	182.81	215.708	225.902	220.249	231.091	0.895454	0.0267332	0.0599609
NCU09381	0.154	0.227971	227	11.2821	9.50355	8.54339	10.6587	8.45915	7.86724	8.18539	6.14749	1.30426	0.0268735	0.0602428
NCU00218	0.048	0.192818	181	89.4606	86.9421	90.8401	89.4987	90.7345	91.8525	94.1793	92.6603	0.965663	0.0269523	0.0603594
NCU08687	0.314	0.217067	536	93.4425	95.2194	97.0552	93.5764	99.9741	107.153	97.0182	101.844	0.934245	0.0269548	0.0603594
NCU07070	0.402	0.262525	676	352.445	330.826	346.491	334.99	334.59	321.101	313.103	313.87	1.064	0.0270897	0.0606287
NCU06915	0.167	0.232316	349	98.9508	103.415	95.8319	101.751	91.2128	96.7312	94.3686	94.2781	1.06202	0.0272273	0.0609036
NCU07013	0.223	0.224671	365	42.5181	40.1806	39.2049	41.6485	38.6201	37.8802	38.8688	39.0751	1.05897	0.027245	0.0609102
NCU06465	0.471	0.249337	382	6.57018	6.82621	7.87254	7.09314	6.67165	5.67054	6.0799	5.62483	1.17945	0.0272684	0.0609293
NCU01410	0.177	0.245364	291	14.0031	13.8772	15.3899	15.8742	13.444	13.3079	12.3017	13.4647	1.12617	0.0273428	0.0610627
NCU06200	0.531	0.29208	448	450.444	426.352	429.715	424.716	418.074	419.109	408.087	409.443	1.04624	0.0277003	0.0618276
NCU07960	0.257	0.199815	591	53.2914	56.1425	50.1357	50.5434	47.91	49.9876	46.8413	47.4377	1.09333	0.0277477	0.0618998
NCU16821	0.215	0.19248	494	60.304	54.998	56.6665	57.0486	53.4739	52.874	53.205	55.2527	1.06616	0.0277892	0.061959
NCU07954	0.61	0.315161	274	378.902	398.25	392.029	384.926	401.029	415.712	396.518	413.898	0.955106	0.0279142	0.0622041
NCU09107	0.219	0.210429	118	86.2087	74.1277	70.0637	85.7625	68.4033	68.072	66.0746	65.7308	1.17848	0.027942	0.0622324
NCU07384	0.246	0.212105	333	57.5388	55.141	51.0038	56.802	47.6834	50.0898	49.8694	52.515	1.10156	0.0280129	0.0623567
NCU02807	0.683	0.316839	95	49.5971	37.2171	39.7376	45.0054	37.034	30.1152	35.9116	30.6628	1.28292	0.0280342	0.0623705
NCU06638	0.071	0.20793	1405	33.05	35.5412	34.7457	37.5709	30.1357	33.589	31.9845	31.6583	1.10631	0.0280679	0.0624118
NCU03516	0.528	0.259946	129	15.4631	20.4377	17.1065	16.0259	14.8035	12.0052	12.6566	14.5101	1.27898	0.0281496	0.0625596
NCU10012	0.39	0.228923	298	73.5992	73.9233	76.4761	75.2176	72.1042	72.5676	72.8405	69.0161	1.04428	0.0282008	0.0626398
NCU07670	0.528	0.263458	626	943.097	937.704	957.057	914.522	1060.34	985.295	1011.79	960.626	0.933879	0.0282492	0.0627136
NCU09560	0.463	0.258173	256	155.052	144.393	139.595	145.675	152.718	160.257	157.533	169.815	0.913155	0.0283212	0.0628396
NCU02013	0.282	0.280055	163	49.3537	42.6331	45.5187	43.4692	43.3783	37.5226	38.1591	39.0005	1.14497	0.0285627	0.0633413
NCU04087	0.49	0.293834	326	362.001	365.529	349.569	373.869	337.737	350.194	347.855	348.864	1.04789	0.0287774	0.0637831
NCU12112	0.134	0.218865	486	61.6313	62.192	57.0019	60.1969	62.2856	65.7732	64.2766	64.3122	0.939118	0.0287974	0.0637933
NCU01930	0.29	0.242676	143	27.431	26.6508	27.3073	29.0743	29.4812	29.9619	28.365	30.4637	0.93398	0.0288934	0.0639716
NCU08093	0.807	0.269409	63	110.144	88.8224	85.3352	125.078	78.0206	75.0197	75.1116	74.0436	1.35469	0.0290717	0.064332
NCU04772	0.128	0.211776	853	24.8649	22.829	23.3414	25.4329	21.6262	22.0691	19.3989	22.6486	1.12509	0.0291167	0.0643969
NCU03219	0.177	0.200004	884	11.6803	11.8743	11.4635	10.9811	11.1782	10.3449	9.65214	10.6026	1.10105	0.0291389	0.0644115
NCU01523	0.456	0.241434	214	525.813	518.751	520.791	518.748	510.193	519.825	504.916	505.438	1.02143	0.0291661	0.0644372
NCU09809	0.105	0.183506	105	14.4234	9.7488	10.0626	12.2518	8.71091	8.94004	8.46928	6.79459	1.41233	0.0292787	0.0646513
NCU09447	0.299	0.229968	485	38.4477	34.6624	37.1331	39.2588	33.3079	32.6695	31.2748	36.0636	1.12141	0.0293117	0.0646895
NCU02733	0.171	0.239324	191	5.3756	5.00725	4.71563	4.62761	4.53169	4.39339	4.49487	4.28084	1.11442	0.0293553	0.0646909
NCU02524	0.039	0.202667	1464	16.171	17.7195	17.1657	16.6708	15.2315	15.7089	16.4891	15.2069	1.08127	0.0293621	0.0646909
NCU07478	0.273	0.209079	488	10.0212	8.25685	9.07611	9.76729	10.3977	10.7536	10.0543	10.9261	0.88108	0.0293685	0.0646909
NCU05075	0.413	0.229451	304	314.727	305.892	307.641	322.662	328.749	324.83	323.157	321.287	0.963713	0.029375	0.0646909
NCU03774	0.177	0.24197	157	4.97741	5.04812	4.38021	4.96899	3.37359	4.26568	3.92709	4.50484	1.20556	0.0294187	0.0647167
NCU08358	0.259	0.220227	1578	521.676	536.041	527.381	540.103	499.77	507.82	500.847	528.161	1.04351	0.0294204	0.0647167
NCU09741	0.483	0.267333	692	867.285	882.481	872.155	888.084	848.483	860.977	859.963	868.737	1.0209	0.0294338	0.0647167
NCU16624	0.069	0.201915	497	71.3649	65.0942	71.7013	65.0331	87.2854	75.0453	76.4364	74.641	0.871687	0.0294622	0.0647446
NCU08023	0.146	0.219909	1626	118.728	112.98	118.285	118.858	103.7	109.86	115.613	105.802	1.07788	0.0295067	0.064808
NCU04731	0.236	0.222311	1074	26.2586	25.2202	24.0912	23.8208	21.1731	24.3425	21.7883	20.2096	1.13572	0.0295688	0.0649097
NCU07830	0.801	0.308623	150	496.17	523.758	495.043	489.939	468.199	459.518	491.928	467.856	1.0622	0.0296336	0.0650176
NCU09874	0.492	0.230851	749	193.013	168.141	182.114	170.197	171.323	146.259	155.522	143.085	1.15787	0.0296544	0.0650257
NCU08024	0.136	0.234176	481	177.063	185.125	180.042	189.03	166.338	171.904	170.616	179.347	1.06256	0.0296689	0.0650257
NCU09608	0.138	0.222118	381	9.88845	9.07436	8.22769	7.60521	6.54577	7.45855	6.7423	7.64081	1.22574	0.0297351	0.065107
NCU01157	0.364	0.241918	728	208.409	202.947	201.628	209.267	199.017	196.706	200.376	201.473	1.03094	0.0297375	0.065107
NCU01360	0.23	0.227627	105	31.413	16.4115	20.4213	28.0122	17.1197	12.4394	13.7448	11.7723	1.74772	0.0298147	0.0652414
NCU00979	0.69	0.359764	110	1290.41	998.343	993.953	1288.85	896.242	866.034	941.911	890.664	1.27169	0.0298416	0.0652657
NCU03631	0.266	0.202191	188	62.1623	58.3906	57.9687	53.521	54.5313	53.487	49.964	49.5532	1.11809	0.0299506	0.0654694
NCU01659	0.184	0.204456	1226	21.0157	20.8261	19.6715	19.5156	18.9827	19.3616	18.358	19.2638	1.06665	0.0300538	0.0656601
NCU03806	0.741	0.26402	149	797.624	884.811	860.613	827.735	776.983	787.643	776.406	803.131	1.07208	0.0300759	0.0656737
NCU05185	0.445	0.257219	1108	14.0916	14.3064	15.311	14.0725	12.0342	13.6655	13.5083	13.2407	1.10168	0.0301947	0.0658983
NCU07287	0.659	0.334061	226	225.62	224.141	213.604	221.006	224.369	237.524	243.669	233.555	0.941705	0.0302851	0.0660605
NCU00068	0.085	0.209795	1115	23.2943	22.4815	24.0517	22.7208	24.6725	27.2799	24.3669	24.7891	0.915337	0.0303288	0.0661208
NCU07456	0.266	0.227637	255	40.7262	41.6726	40.6452	41.914	45.3672	42.7334	46.6283	42.3853	0.931365	0.0303577	0.0661491
NCU09827	0.111	0.229242	532	44.4427	43.5937	45.0649	42.9192	43.328	39.2595	41.755	40.5684	1.06737	0.0304532	0.0663222
NCU02665	0.176	0.217725	499	56.0566	53.4447	55.8576	58.1486	57.1748	62.8102	62.526	59.5336	0.923415	0.0305858	0.0665757
NCU01985	0.569	0.290276	573	1437.98	1533.77	1506.85	1491.91	1419.33	1417.46	1440.96	1449.14	1.04254	0.0306491	0.0666785
NCU02147	0.247	0.237922	649	85.1911	87.9027	85.3747	88.9677	90.4324	92.9253	88.1231	91.4159	0.957397	0.0307363	0.0668328
NCU06245	0.162	0.214927	710	73.2895	70.2241	68.3865	73.0556	60.0952	69.0427	64.4659	66.3779	1.09606	0.0307691	0.0668456
NCU02421	0.151	0.214878	713	109.06	96.8136	104.02	107.175	91.6912	96.5269	96.8053	97.9865	1.08892	0.0307854	0.0668456
NCU08959	0.3	0.246532	446	137.929	129.289	130.4	137.463	130.11	123.321	126.59	124.418	1.06075	0.0307908	0.0668456
NCU06859	0.308	0.229566	489	138.283	141.797	142.436	143.039	135.12	138.801	137.614	130.765	1.04288	0.0309388	0.0671316
NCU06945	0.26	0.226355	309	412.948	409.552	403.571	415.309	413.693	437.679	426.61	425.396	0.963603	0.0309636	0.0671502
NCU04750	0.215	0.214365	1332	32.6739	29.9822	31.5691	31.0846	24.6222	27.5609	30.4705	27.8504	1.13399	0.0309934	0.0671795
NCU00115	0.267	0.312924	210	53.8223	56.0812	55.0289	53.8055	52.3914	53.6913	49.2779	48.9808	1.07045	0.0310224	0.067207
NCU06868	0.422	0.257407	1052	346.826	336.814	415.765	343.164	302.163	298.878	317.219	311.879	1.17269	0.0311941	0.067531
NCU03859	0.515	0.268223	366	304.617	309.775	309.278	311.055	300.275	294.715	306.313	302.198	1.02595	0.0312047	0.067531
NCU00495	0.184	0.215426	1473	24.4446	25.6494	26.1432	25.5846	23.9424	18.11	23.4443	18.7162	1.2091	0.0313107	0.0677249
NCU03008	0.468	0.265476	111	28.3159	30.207	28.866	30.2881	36.5305	31.9032	31.8189	31.7081	0.891758	0.0314942	0.0680862
NCU01216	0.129	0.205436	800	28.4486	29.9617	27.2678	31.8053	26.1327	25.0577	27.2294	21.5784	1.17486	0.0316872	0.0684378
NCU01902	0.455	0.254615	177	128.373	132.089	128.407	122.575	124.672	121.329	120.865	119.241	1.05212	0.03169	0.0684378
NCU05902	0.248	0.225791	1359	3.67222	3.04522	3.29502	3.26209	4.27993	3.60156	4.04538	3.65863	0.851725	0.0317734	0.0685821
NCU03703	0.744	0.310405	186	1092.44	1197.04	1173.27	1177.92	1079.45	1075.44	1110.87	1100.43	1.06287	0.031835	0.0686791
NCU10067	0.436	0.22439	289	133.063	134.031	127.302	137.842	121.55	129.605	125.904	124.742	1.06066	0.032152	0.0693268
NCU03023	0.216	0.233943	656	45.7258	45.2696	52.3455	41.0416	42.2958	34.5341	39.1763	32.1312	1.24467	0.0322266	0.0694513
NCU00249	0.255	0.222057	721	14.2686	16.5546	16.0016	14.7173	14.0734	13.9975	12.5383	13.7883	1.13134	0.0323723	0.0697288
NCU00930	0.706	0.33555	90	479.07	372.6	346.293	391.09	330.31	324.217	309.081	294.134	1.26342	0.0323988	0.0697495
NCU03824	0.385	0.301619	332	70.4358	69.6927	64.3615	71.8987	60.0701	66.4373	54.6718	62.4455	1.13449	0.0324349	0.0697909
NCU03623	0.238	0.238675	166	19.6442	14.7356	15.9029	19.2501	13.7461	12.9503	15.2352	12.743	1.27176	0.0325662	0.0700368
NCU02395	0.114	0.203963	303	59.397	64.0928	60.4943	61.7331	67.5977	69.5791	65.1046	62.9433	0.926449	0.0326239	0.0701244
NCU00935	0.643	0.383311	581	906.286	967.87	922.488	933.734	879.853	873.467	893.319	911.794	1.04832	0.0326643	0.0701542
NCU09745	0.258	0.251636	350	17.0559	16.7181	17.2841	17.107	17.4974	18.5187	17.9558	19.7616	0.92448	0.0326718	0.0701542
NCU00481	0.192	0.233387	1269	597.532	601.667	616.544	623.362	585.293	598.625	593.252	585.928	1.03216	0.0327039	0.0701868
NCU02757	0.258	0.22274	383	227.545	233.501	248.311	236.9	254.328	246.03	264.369	247.94	0.934419	0.0328087	0.070375
NCU06279	0.748	0.267814	474	1063.55	1041.69	1028.4	1053.29	1021.74	981.182	1027.31	1015.08	1.03501	0.032845	0.0704162
NCU09567	0.316	0.217701	437	17.9629	17.5969	19.5136	19.8191	17.9757	16.5263	16.702	16.3518	1.1086	0.0329529	0.0706109
NCU16024	#N/A	#N/A	#N/A	24.4003	15.9823	14.4823	21.8674	11.4551	14.1508	11.3555	12.7679	1.543	0.0329848	0.0706427
NCU03054	0.128	0.200429	560	19.5114	18.5575	20.0266	18.9467	16.6414	18.9529	17.2224	17.7456	1.09183	0.0330722	0.07078
NCU09121	0.133	0.205104	666	59.4192	57.5322	60.001	59.9693	58.4588	51.3158	55.4998	51.1212	1.09485	0.033087	0.07078
NCU08092	0.18	0.210897	331	143.526	156.941	146.579	155.272	132.3	140.537	145.066	137.958	1.08358	0.0331004	0.07078
NCU00967	0.196	0.224874	641	20.529	21.9501	21.0921	20.2742	18.8317	20.23	17.53	19.6371	1.09992	0.0332438	0.0710498
NCU09048	0.302	0.240269	1105	131.271	118.396	128.21	122.783	113.594	119.132	110.03	118.52	1.08538	0.0332744	0.0710603
NCU01944	0.141	0.219993	607	12.4546	10.3619	10.7532	10.5638	11.8076	12.6438	13.7921	12.8176	0.864328	0.0332831	0.0710603
NCU03875	0.278	0.245171	1126	522.141	510.514	549.914	507.937	481.24	487.998	504.442	497.25	1.06067	0.0333481	0.0711622
NCU08501	0.211	0.236381	4076	1010.63	1018.88	1015.03	1014.36	966.76	1012.6	990.811	981.657	1.02709	0.0333824	0.0711986
NCU02538	0.286	0.247878	208	93.531	92.7465	87.5845	93.8039	84.9944	87.4847	89.7791	84.6711	1.05977	0.0334286	0.0712603
NCU03368	0.474	0.267515	97	75.2141	82.6298	81.8429	73.928	84.5915	84.8793	94.1083	85.2684	0.899002	0.0335032	0.0713727
NCU06441	0.503	0.280335	551	802.933	827.483	821.369	828.266	767.165	796.404	804.321	799.547	1.03555	0.033516	0.0713727
NCU01674	0.338	0.270859	292	478.074	442.252	443.861	469.399	419.206	438.93	432.217	433.883	1.06342	0.0336027	0.0715206
NCU06732	0.416	0.272205	667	508.757	495.717	505.461	505.168	500.324	484.882	490.579	476.642	1.0321	0.0336273	0.0715359
NCU01388	0.353	0.256932	393	151.225	143.841	150.703	150.644	154.38	159.26	151.808	160.407	0.952955	0.0336747	0.0716
NCU03094	0.387	0.254473	218	155.782	146.396	148.572	152.863	147.079	135.48	144.404	133.353	1.07727	0.0338021	0.0718339
NCU00392	0.006	0.19226	577	6.99049	8.25685	9.03665	7.66211	6.97377	6.59009	6.97887	5.94838	1.20592	0.0338671	0.0719349
NCU05235	0.693	0.30034	226	109.06	111.856	110.196	114.325	104.909	103.73	110.006	107.17	1.04608	0.0339807	0.0721392
NCU08287	0.478	0.279358	1832	2896.34	2901.48	3009.26	2838.6	3244.94	3040.35	3058.14	3005.87	0.943024	0.0340824	0.0723177
NCU04921	0.424	0.237468	383	4.31375	5.35469	5.4654	4.34313	5.94155	5.90043	5.4175	5.8986	0.841044	0.0341188	0.0723578
NCU06520	0.329	0.227777	814	186.664	182.305	181.345	186.925	178.876	182.198	178.02	174.171	1.03361	0.0342007	0.0724941
NCU09014	0.316	0.269297	264	282.628	279.854	297.756	287.67	257.224	269.708	252.446	282.784	1.08073	0.0343358	0.0727433
NCU06450	0.475	0.247775	258	276.766	278.485	277.926	280.293	280.461	283.961	285.069	292.367	0.975138	0.0345435	0.0731458
NCU00901	0.191	0.225853	1314	9.3354	9.76924	9.21423	10.2035	11.1026	9.75742	12.1835	11.6728	0.861484	0.0346152	0.0732599
NCU05838	0.393	0.257778	417	16.1932	13.2232	13.0814	16.4432	10.1963	12.7204	12.8932	9.85589	1.2907	0.0346559	0.0733086
NCU06306	0.213	0.236265	907	19.6884	24.1983	21.5262	22.1708	17.6988	19.9235	18.4526	19.8113	1.15414	0.0347156	0.0733973
NCU04289	0.349	0.258311	452	269.333	246.52	261.905	257.325	254.152	223.194	234.963	211.827	1.12005	0.0349438	0.0738417
NCU00504	0.183	0.192222	253	8.51689	8.72691	8.14877	7.79487	6.99894	7.56072	7.14447	8.06391	1.11487	0.0350493	0.0740268
NCU00019	0.138	0.222335	688	77.2936	80.3203	81.7837	79.997	77.9451	76.9099	77.1225	76.9307	1.03395	0.0351184	0.0741349
NCU04032	0.027	0.24596	354	8.73811	9.48311	9.96399	9.48281	7.72905	9.14438	6.93156	8.16347	1.17829	0.0351517	0.0741673
NCU02090	0.596	0.253058	226	227.235	214.739	206.856	204.317	204.505	195.94	196.804	184.674	1.09109	0.0351811	0.0741913
NCU04227	0.145	0.217371	365	11.6803	10.5459	10.3783	12.4983	8.96268	10.1916	9.17899	10.2541	1.16885	0.0353075	0.0744199
NCU04409	0.345	0.247056	207	54.7957	43.4915	36.0874	46.2761	36.1276	34.3042	35.5568	31.3099	1.31575	0.0354738	0.0747321
NCU06592	0.244	0.213215	419	7.85324	7.03058	8.44473	7.94659	6.74718	6.7178	7.4047	6.04793	1.16188	0.0355098	0.0747698
NCU08920	0.687	0.286751	613	943.782	963.006	947.25	955.696	936.977	922.97	946.998	919.137	1.02245	0.0355729	0.0748646
NCU08310	0.156	0.199144	548	10.53	9.07436	10.1021	10.0518	11.4803	10.6003	11.7576	10.5777	0.895135	0.0356854	0.0750629
NCU01647	0.216	0.199772	298	98.442	92.399	90.7611	94.0126	88.5694	89.477	89.8974	89.599	1.05054	0.0358225	0.075269
NCU04022	0.452	0.28731	589	154.123	154.428	156.859	156.675	159.213	160.767	164.086	173.573	0.945933	0.0358454	0.075269
NCU06749	0.479	0.259494	384	608.283	646.078	625.66	639.748	642.669	652.955	675.437	674.706	0.952378	0.0358473	0.075269
NCU01083	0.395	0.25415	503	344.083	355.514	334.297	342.633	331.367	329.019	335.175	331.989	1.03689	0.0358563	0.075269
NCU16844	0.699	0.263504	91	222.346	144.863	151.551	241.982	129.808	122.785	119.232	122.825	1.53794	0.0359129	0.0753495
NCU00389	0.417	0.233671	368	378.924	377.076	382.262	380.716	373.21	375.15	359.093	370.89	1.02749	0.0359841	0.0754605
NCU03997	0.265	0.224223	96	87.6023	86.7786	84.4276	85.2504	89.7275	90.2433	86.7983	88.5786	0.968232	0.0360188	0.0754949
NCU08007	0.308	0.220862	493	42.6508	41.0799	41.7896	43.7537	37.7389	41.916	37.9461	39.5729	1.07698	0.0360401	0.0755012
NCU01792	0.541	0.31465	216	181.31	176.357	179.589	184.099	168.478	176.808	174.992	174.843	1.03774	0.0360956	0.0755792
NCU05832	0.148	0.220425	400	24.0685	17.883	22.9468	16.3294	17.6484	12.5416	14.4782	10.503	1.47228	0.036207	0.0757739
NCU05457	0.749	0.314658	171	696.77	449.855	462.487	709.124	394.081	401.842	365.669	386.172	1.4978	0.0363182	0.0759683
NCU04277	0.569	0.266407	358	619.963	620.02	612.914	621.238	617.946	643.223	642.104	652.505	0.968056	0.0365559	0.0764266
NCU08001	0.141	0.218949	1012	303.356	312.513	286.983	308.286	280.99	283.425	294.911	283.058	1.06019	0.0365951	0.0764622
NCU07907	0.041	0.195932	347	10.8618	9.36048	8.52366	9.72936	11.304	11.6731	11.2608	10.3039	0.8638	0.0366211	0.0764622
NCU05226	0.244	0.203549	694	28.1168	33.3748	28.1951	29.207	24.8488	27.4842	25.5971	26.357	1.14006	0.036638	0.0764622
NCU06921	0.245	0.21769	543	17.1665	19.0888	17.067	17.4484	16.5155	15.9644	13.6502	16.078	1.13765	0.036647	0.0764622
NCU03292	0.224	0.233042	1025	41.235	41.5499	38.7511	41.5347	38.041	35.658	39.9807	34.645	1.09942	0.0367319	0.0766007
NCU17114	0.407	0.234083	59	51.4332	52.2797	53.845	53.4451	49.2192	48.736	52.4007	50.1506	1.05235	0.0368856	0.0768822
NCU04323	0.452	0.242212	403	322.447	341.351	329.206	340.566	340.128	346.414	358.548	362.279	0.947562	0.0369927	0.0770666
NCU10497	0.322	0.232669	749	73.7762	75.2313	70.0637	69.2055	64.8032	66.003	70.4038	60.554	1.10128	0.0374009	0.0778708
NCU06597	0.567	0.342137	97	46.4558	70.5102	70.5175	37.8364	77.1394	82.6315	77.9978	77.752	0.714121	0.0374165	0.0778708
NCU02226	0.492	0.288293	388	203.565	210.754	209.52	211.106	210.598	215.2	216.298	217.551	0.971266	0.0374771	0.0779432
NCU08824	0.225	0.223227	289	122.4	124.895	121.659	117.226	114.35	115.275	119.989	112.297	1.05254	0.037489	0.0779432
NCU02433	0.077	0.190915	506	9.5345	8.19553	9.54965	8.9897	6.74718	8.25038	7.94882	8.23813	1.16306	0.0375622	0.078056
NCU08939	0.483	0.269321	404	424.871	408.448	488.236	398.05	377.238	395.38	351.002	322.059	1.18948	0.0376124	0.078121
NCU04570	0.123	0.219291	1096	23.9358	22.3589	24.1306	22.3036	20.6947	22.3246	21.5517	19.0647	1.10872	0.037653	0.078166
NCU04753	0.364	0.225149	105	33.6694	31.5763	34.509	30.5726	30.5889	29.6809	30.1629	30.0406	1.08179	0.0379989	0.0788444
NCU00085	0.051	0.195333	902	30.3954	26.753	22.5522	27.8036	24.3956	19.0806	22.6163	19.3385	1.25837	0.0380245	0.0788578
NCU00571	0.264	0.247031	208	118.042	118.907	115.661	120.337	110.498	112.798	117.458	107.32	1.05551	0.0380698	0.0789122
NCU03239	0.101	0.197209	214	9.86632	9.64661	8.10931	10.469	7.09965	8.42918	8.51659	7.64081	1.20214	0.0382027	0.0791478
NCU00410	0.527	0.262685	434	548.731	530.38	548.592	523.66	525.298	496.147	515.514	471.291	1.07126	0.038223	0.0791503
NCU01465	0.125	0.211363	1500	24.9755	24.0757	27.031	23.6122	23.0864	23.5251	21.9302	22.2504	1.09805	0.0383765	0.0794282
NCU06336	0.324	0.247075	716	199.052	200.065	202.614	209.153	189.097	194.74	195.432	199.134	1.04173	0.0384863	0.0795282
NCU08989	0.128	0.202244	183	127.599	121.523	120.239	117.871	112.436	111.393	119.587	114.662	1.06364	0.0384877	0.0795282
NCU08993	0.177	0.217234	2084	258.383	243.7	247.225	254.007	243.352	241.432	242.912	239.578	1.03726	0.038496	0.0795282
[truncated: 2,130 more rows]
